# Supplementary material for: Phylogenetic Integration Reveals the Zebrafish Core Microbiome and Its Sensitivity to Environmental Exposures
Source: Toxics. 2021 Jan 15;9(1):10. doi: 10.3390/toxics9010010 (PMC7829988; doi:10.3390/toxics9010010)
Supplement: Supplementary file 1 [file toxics-09-00010-s001.zip]

Archive with 1 entries (1 files):
- toxics-1046262-supplementary.xlsx
