# Supplementary material for: Phylogenetic Integration Reveals the Zebrafish Core Microbiome and Its Sensitivity to Environmental Exposures
Source: Toxics. 2021 Jan 15;9(1):10. doi: 10.3390/toxics9010010 (PMC7829988; doi:10.3390/toxics9010010)
Supplement: Supplementary file 1 [file toxics-09-00010-s001.zip › toxics-1046262-supplementary.xlsx]

## Sheet: ST1A - node asv membership
node	asv
node77	Gaulke_2019-mod_ASV263
node77	Phelps_2017_ASV169
node77	Gaulke_2016_ASV51
node77	Gaulke_2019-mod_ASV197
node77	Gaulke_2016_ASV238
node76	Gaulke_2019-mod_ASV054
node76	Stagaman_2017_ASV646
node75	Gaulke_2019-mod_ASV054
node75	Stagaman_2017_ASV646
node75	Gaulke_2019-mod_ASV263
node75	Phelps_2017_ASV169
node75	Gaulke_2016_ASV51
node75	Gaulke_2019-mod_ASV197
node75	Gaulke_2016_ASV238
node74	Ma_2018_ASV0762
node74	Ma_2018_ASV2399
node73	Ma_2018_ASV0762
node73	Ma_2018_ASV2399
node73	Gaulke_2019-mod_ASV054
node73	Stagaman_2017_ASV646
node73	Gaulke_2019-mod_ASV263
node73	Phelps_2017_ASV169
node73	Gaulke_2016_ASV51
node73	Gaulke_2019-mod_ASV197
node73	Gaulke_2016_ASV238
node72	Ma_2018_ASV0762
node72	Ma_2018_ASV2399
node72	Gaulke_2019-mod_ASV054
node72	Stagaman_2017_ASV646
node72	Gaulke_2019-mod_ASV263
node72	Phelps_2017_ASV169
node72	Gaulke_2016_ASV51
node72	Gaulke_2019-mod_ASV197
node72	Gaulke_2016_ASV238
node72	Gaulke_2016_ASV86
node72	Stagaman_2017_ASV147
node71	Ma_2018_ASV0762
node71	Ma_2018_ASV2399
node71	Gaulke_2019-mod_ASV054
node71	Stagaman_2017_ASV646
node71	Gaulke_2019-mod_ASV263
node71	Phelps_2017_ASV169
node71	Gaulke_2016_ASV51
node71	Gaulke_2019-mod_ASV197
node71	Gaulke_2016_ASV238
node71	Gaulke_2016_ASV86
node71	Stagaman_2017_ASV147
node71	Stagaman_2017_ASV362
node70	Ma_2018_ASV0762
node70	Ma_2018_ASV2399
node70	Gaulke_2019-mod_ASV054
node70	Stagaman_2017_ASV646
node70	Gaulke_2019-mod_ASV263
node70	Phelps_2017_ASV169
node70	Gaulke_2016_ASV51
node70	Gaulke_2019-mod_ASV197
node70	Gaulke_2016_ASV238
node70	Gaulke_2016_ASV86
node70	Stagaman_2017_ASV147
node70	Stagaman_2017_ASV362
node70	Gaulke_2019-mod_ASV205
node70	Gaulke_2019-mod_ASV363
node70	Stagaman_2017_ASV3126
node79	Phelps_2017_ASV169
node79	Gaulke_2016_ASV51
node78	Phelps_2017_ASV169
node78	Gaulke_2016_ASV51
node78	Gaulke_2019-mod_ASV197
node78	Gaulke_2016_ASV238
node182	Ma_2018_ASV1117
node182	Ma_2018_ASV0859
node182	Ma_2018_ASV1660
node182	Catron_2018_ASV058
node47	Ma_2018_ASV2477
node47	Ma_2018_ASV0343
node47	Ma_2018_ASV1087
node47	Ma_2018_ASV1151
node141	Gaulke_2019-mod_ASV030
node141	Weitekamp_2019_ASV096
node180	Stagaman_2017_ASV654
node180	Stagaman_2017_ASV377
node180	Stagaman_2017_ASV1789
node181	Stagaman_2017_ASV377
node181	Stagaman_2017_ASV1789
node186	Ma_2018_ASV0883
node186	Ma_2018_ASV0751
node186	Ma_2018_ASV0862
node186	Ma_2018_ASV1717
node186	Ma_2018_ASV1762
node186	Gaulke_2019-mod_ASV528
node186	Catron_2018_ASV221
node186	Gaulke_2019-mod_ASV714
node187	Ma_2018_ASV0751
node187	Ma_2018_ASV0862
node187	Ma_2018_ASV1717
node187	Ma_2018_ASV1762
node187	Gaulke_2019-mod_ASV528
node187	Catron_2018_ASV221
node187	Gaulke_2019-mod_ASV714
node151	Ma_2018_ASV0971
node151	Phelps_2017_ASV067
node151	Weitekamp_2019_ASV035
node151	Catron_2018_ASV029
node151	Catron_2018_ASV182
node151	Pindling_2018_ASV026
node151	Ma_2018_ASV0916
node150	Ma_2018_ASV1048
node150	Ma_2018_ASV0971
node150	Phelps_2017_ASV067
node150	Weitekamp_2019_ASV035
node150	Catron_2018_ASV029
node150	Catron_2018_ASV182
node150	Pindling_2018_ASV026
node150	Ma_2018_ASV0916
node153	Phelps_2017_ASV067
node153	Weitekamp_2019_ASV035
node153	Catron_2018_ASV029
node153	Catron_2018_ASV182
node152	Phelps_2017_ASV067
node152	Weitekamp_2019_ASV035
node152	Catron_2018_ASV029
node152	Catron_2018_ASV182
node152	Pindling_2018_ASV026
node152	Ma_2018_ASV0916
node155	Pindling_2018_ASV026
node155	Ma_2018_ASV0916
node154	Phelps_2017_ASV067
node154	Weitekamp_2019_ASV035
node154	Catron_2018_ASV029
node157	Pindling_2018_ASV100
node157	Phelps_2017_ASV125
node157	Weitekamp_2019_ASV080
node157	Pindling_2018_ASV039
node157	Gaulke_2016_ASV211
node156	Pindling_2018_ASV100
node156	Phelps_2017_ASV125
node156	Weitekamp_2019_ASV080
node156	Pindling_2018_ASV039
node156	Gaulke_2016_ASV211
node156	Weitekamp_2019_ASV156
node156	Catron_2018_ASV133
node156	Stagaman_2017_ASV683
node156	Gaulke_2016_ASV346
node156	Gaulke_2016_ASV254
node156	Ma_2018_ASV1884
node156	Ma_2018_ASV1703
node159	Phelps_2017_ASV125
node159	Weitekamp_2019_ASV080
node159	Pindling_2018_ASV039
node158	Phelps_2017_ASV125
node158	Weitekamp_2019_ASV080
node158	Pindling_2018_ASV039
node158	Gaulke_2016_ASV211
node185	Ma_2018_ASV0477
node185	Ma_2018_ASV0333
node170	Ma_2018_ASV1403
node170	Pindling_2018_ASV027
node170	Ma_2018_ASV1863
node170	Stagaman_2017_ASV1055
node170	Ma_2018_ASV0852
node170	Ma_2018_ASV1164
node170	Ma_2018_ASV1272
node170	Ma_2018_ASV0244
node170	Ma_2018_ASV0721
node88	Ma_2018_ASV0227
node88	Gaulke_2019-mod_ASV172
node88	Gaulke_2016_ASV166
node88	Ma_2018_ASV0332
node88	Phelps_2017_ASV154
node88	Gaulke_2019-mod_ASV448
node88	Ma_2018_ASV0232
node88	Gaulke_2019-mod_ASV462
node88	Stagaman_2017_ASV587
node88	Stagaman_2017_ASV795
node88	Ma_2018_ASV0512
node88	Stagaman_2017_ASV347
node88	Gaulke_2016_ASV65
node88	Ma_2018_ASV1938
node88	Gaulke_2016_ASV572
node88	Ma_2018_ASV1307
node88	Ma_2018_ASV1140
node88	Ma_2018_ASV0984
node88	Gaulke_2016_ASV477
node88	Ma_2018_ASV1059
node88	Phelps_2017_ASV224
node88	Stagaman_2017_ASV158
node88	Ma_2018_ASV2174
node88	Ma_2018_ASV0925
node88	Ma_2018_ASV1213
node88	Pindling_2018_ASV146
node88	Ma_2018_ASV0614
node88	Ma_2018_ASV0375
node88	Stagaman_2017_ASV2113
node88	Pindling_2018_ASV076
node88	Gaulke_2016_ASV383
node88	Phelps_2017_ASV041
node88	Gaulke_2019-mod_ASV076
node88	Weitekamp_2019_ASV018
node88	Catron_2018_ASV046
node88	Catron_2018_ASV195
node88	Stagaman_2017_ASV679
node88	Weitekamp_2019_ASV089
node88	Stagaman_2017_ASV58
node88	Gaulke_2016_ASV171
node88	Phelps_2017_ASV080
node88	Weitekamp_2019_ASV063
node88	Catron_2018_ASV050
node88	Stagaman_2017_ASV43
node88	Weitekamp_2019_ASV131
node88	Pindling_2018_ASV015
node88	Catron_2018_ASV082
node88	Stagaman_2017_ASV62
node88	Phelps_2017_ASV056
node88	Weitekamp_2019_ASV069
node88	Pindling_2018_ASV035
node88	Stagaman_2017_ASV189
node88	Gaulke_2016_ASV35
node88	Ma_2018_ASV2610
node88	Ma_2018_ASV1740
node88	Gaulke_2019-mod_ASV030
node88	Weitekamp_2019_ASV096
node88	Gaulke_2016_ASV52
node88	Catron_2018_ASV239
node88	Catron_2018_ASV238
node88	Ma_2018_ASV1048
node88	Ma_2018_ASV0971
node88	Phelps_2017_ASV067
node88	Weitekamp_2019_ASV035
node88	Catron_2018_ASV029
node88	Catron_2018_ASV182
node88	Pindling_2018_ASV026
node88	Ma_2018_ASV0916
node88	Ma_2018_ASV0291
node88	Pindling_2018_ASV100
node88	Phelps_2017_ASV125
node88	Weitekamp_2019_ASV080
node88	Pindling_2018_ASV039
node88	Gaulke_2016_ASV211
node88	Weitekamp_2019_ASV156
node88	Catron_2018_ASV133
node88	Stagaman_2017_ASV683
node88	Gaulke_2016_ASV346
node88	Gaulke_2016_ASV254
node88	Ma_2018_ASV1884
node88	Ma_2018_ASV1703
node88	Ma_2018_ASV1403
node88	Pindling_2018_ASV027
node88	Ma_2018_ASV1863
node88	Stagaman_2017_ASV1055
node88	Ma_2018_ASV0852
node88	Ma_2018_ASV1164
node88	Ma_2018_ASV1272
node88	Ma_2018_ASV0244
node88	Ma_2018_ASV0721
node88	Gaulke_2019-mod_ASV650
node88	Stagaman_2017_ASV654
node88	Stagaman_2017_ASV377
node88	Stagaman_2017_ASV1789
node88	Ma_2018_ASV1117
node88	Ma_2018_ASV0859
node88	Ma_2018_ASV1660
node88	Catron_2018_ASV058
node88	Ma_2018_ASV0477
node88	Ma_2018_ASV0333
node88	Ma_2018_ASV0761
node88	Ma_2018_ASV0271
node88	Ma_2018_ASV0883
node88	Ma_2018_ASV0751
node88	Ma_2018_ASV0862
node88	Ma_2018_ASV1717
node88	Ma_2018_ASV1762
node88	Gaulke_2019-mod_ASV528
node88	Catron_2018_ASV221
node88	Gaulke_2019-mod_ASV714
node88	Ma_2018_ASV0555
node88	Ma_2018_ASV0539
node88	Gaulke_2019-mod_ASV312
node88	Pindling_2018_ASV241
node88	Ma_2018_ASV1016
node88	Catron_2018_ASV277
node88	Stagaman_2017_ASV2441
node88	Ma_2018_ASV1975
node88	Gaulke_2016_ASV145
node88	Stagaman_2017_ASV256
node88	Phelps_2017_ASV058
node88	Catron_2018_ASV225
node88	Gaulke_2019-mod_ASV833
node88	Ma_2018_ASV1929
node88	Gaulke_2016_ASV484
node88	Gaulke_2016_ASV31
node88	Phelps_2017_ASV039
node88	Gaulke_2019-mod_ASV143
node88	Pindling_2018_ASV019
node88	Stagaman_2017_ASV966
node88	Ma_2018_ASV0753
node88	Ma_2018_ASV0932
node88	Gaulke_2019-mod_ASV290
node88	Stagaman_2017_ASV698
node88	Ma_2018_ASV0900
node88	Ma_2018_ASV1188
node88	Ma_2018_ASV1538
node88	Stagaman_2017_ASV1007
node88	Gaulke_2019-mod_ASV264
node88	Stagaman_2017_ASV310
node88	Ma_2018_ASV1715
node88	Ma_2018_ASV0492
node88	Gaulke_2016_ASV323
node88	Stagaman_2017_ASV1059
node88	Ma_2018_ASV1789
node88	Ma_2018_ASV1534
node88	Pindling_2018_ASV086
node88	Gaulke_2019-mod_ASV252
node88	Pindling_2018_ASV047
node88	Pindling_2018_ASV306
node88	Ma_2018_ASV0569
node88	Ma_2018_ASV0223
node88	Catron_2018_ASV173
node88	Stagaman_2017_ASV63
node88	Ma_2018_ASV0277
node88	Stagaman_2017_ASV515
node88	Ma_2018_ASV0308
node88	Gaulke_2016_ASV324
node88	Ma_2018_ASV0642
node88	Ma_2018_ASV0363
node88	Ma_2018_ASV1004
node88	Stagaman_2017_ASV560
node88	Gaulke_2016_ASV88
node88	Stagaman_2017_ASV86
node88	Phelps_2017_ASV179
node88	Gaulke_2016_ASV328
node88	Stagaman_2017_ASV544
node88	Stagaman_2017_ASV2981
node88	Gaulke_2019-mod_ASV127
node88	Stagaman_2017_ASV71
node88	Stagaman_2017_ASV144
node88	Stagaman_2017_ASV75
node88	Stagaman_2017_ASV299
node88	Gaulke_2016_ASV312
node88	Stagaman_2017_ASV1136
node88	Gaulke_2016_ASV168
node88	Stagaman_2017_ASV274
node88	Ma_2018_ASV0788
node88	Stagaman_2017_ASV80
node88	Ma_2018_ASV0421
node88	Ma_2018_ASV1858
node88	Stagaman_2017_ASV653
node88	Ma_2018_ASV0491
node88	Stagaman_2017_ASV111
node88	Gaulke_2016_ASV200
node88	Stagaman_2017_ASV367
node88	Ma_2018_ASV0179
node88	Phelps_2017_ASV152
node88	Weitekamp_2019_ASV195
node88	Ma_2018_ASV0993
node88	Ma_2018_ASV0840
node88	Stagaman_2017_ASV1585
node88	Ma_2018_ASV1526
node88	Ma_2018_ASV0747
node88	Ma_2018_ASV0239
node88	Ma_2018_ASV1445
node88	Ma_2018_ASV0907
node88	Ma_2018_ASV0775
node88	Ma_2018_ASV1427
node88	Stagaman_2017_ASV442
node88	Pindling_2018_ASV258
node88	Ma_2018_ASV1279
node88	Ma_2018_ASV1049
node88	Ma_2018_ASV0803
node88	Ma_2018_ASV1812
node88	Ma_2018_ASV0982
node88	Phelps_2017_ASV227
node88	Stagaman_2017_ASV430
node88	Stagaman_2017_ASV410
node88	Ma_2018_ASV0428
node88	Ma_2018_ASV0344
node88	Catron_2018_ASV181
node88	Stagaman_2017_ASV3367
node88	Gaulke_2019-mod_ASV437
node88	Ma_2018_ASV1203
node88	Ma_2018_ASV1138
node88	Ma_2018_ASV1924
node88	Ma_2018_ASV1780
node88	Ma_2018_ASV1352
node89	Ma_2018_ASV0227
node89	Gaulke_2019-mod_ASV172
node89	Gaulke_2016_ASV166
node89	Ma_2018_ASV0332
node89	Phelps_2017_ASV154
node89	Gaulke_2019-mod_ASV448
node89	Ma_2018_ASV0232
node89	Gaulke_2019-mod_ASV462
node89	Stagaman_2017_ASV587
node89	Stagaman_2017_ASV795
node89	Ma_2018_ASV0512
node89	Stagaman_2017_ASV347
node89	Gaulke_2016_ASV65
node89	Ma_2018_ASV1938
node89	Gaulke_2016_ASV572
node89	Ma_2018_ASV1307
node89	Ma_2018_ASV1140
node89	Ma_2018_ASV0984
node89	Gaulke_2016_ASV477
node89	Ma_2018_ASV1059
node89	Phelps_2017_ASV224
node89	Stagaman_2017_ASV158
node89	Ma_2018_ASV2174
node89	Ma_2018_ASV0925
node89	Ma_2018_ASV1213
node89	Pindling_2018_ASV146
node89	Ma_2018_ASV0614
node89	Ma_2018_ASV0375
node89	Stagaman_2017_ASV2113
node89	Pindling_2018_ASV076
node89	Gaulke_2016_ASV383
node89	Phelps_2017_ASV041
node89	Gaulke_2019-mod_ASV076
node89	Weitekamp_2019_ASV018
node89	Catron_2018_ASV046
node89	Catron_2018_ASV195
node89	Stagaman_2017_ASV679
node89	Weitekamp_2019_ASV089
node89	Stagaman_2017_ASV58
node89	Gaulke_2016_ASV171
node89	Phelps_2017_ASV080
node89	Weitekamp_2019_ASV063
node89	Catron_2018_ASV050
node89	Stagaman_2017_ASV43
node89	Weitekamp_2019_ASV131
node89	Pindling_2018_ASV015
node89	Catron_2018_ASV082
node89	Stagaman_2017_ASV62
node89	Phelps_2017_ASV056
node89	Weitekamp_2019_ASV069
node89	Pindling_2018_ASV035
node89	Stagaman_2017_ASV189
node89	Gaulke_2016_ASV35
node89	Ma_2018_ASV2610
node89	Ma_2018_ASV1740
node89	Gaulke_2019-mod_ASV030
node89	Weitekamp_2019_ASV096
node89	Gaulke_2016_ASV52
node89	Catron_2018_ASV239
node89	Catron_2018_ASV238
node89	Ma_2018_ASV1048
node89	Ma_2018_ASV0971
node89	Phelps_2017_ASV067
node89	Weitekamp_2019_ASV035
node89	Catron_2018_ASV029
node89	Catron_2018_ASV182
node89	Pindling_2018_ASV026
node89	Ma_2018_ASV0916
node89	Ma_2018_ASV0291
node89	Pindling_2018_ASV100
node89	Phelps_2017_ASV125
node89	Weitekamp_2019_ASV080
node89	Pindling_2018_ASV039
node89	Gaulke_2016_ASV211
node89	Weitekamp_2019_ASV156
node89	Catron_2018_ASV133
node89	Stagaman_2017_ASV683
node89	Gaulke_2016_ASV346
node89	Gaulke_2016_ASV254
node89	Ma_2018_ASV1884
node89	Ma_2018_ASV1703
node89	Ma_2018_ASV1403
node89	Pindling_2018_ASV027
node89	Ma_2018_ASV1863
node89	Stagaman_2017_ASV1055
node89	Ma_2018_ASV0852
node89	Ma_2018_ASV1164
node89	Ma_2018_ASV1272
node89	Ma_2018_ASV0244
node89	Ma_2018_ASV0721
node89	Gaulke_2019-mod_ASV650
node89	Stagaman_2017_ASV654
node89	Stagaman_2017_ASV377
node89	Stagaman_2017_ASV1789
node89	Ma_2018_ASV1117
node89	Ma_2018_ASV0859
node89	Ma_2018_ASV1660
node89	Catron_2018_ASV058
node89	Ma_2018_ASV0477
node89	Ma_2018_ASV0333
node89	Ma_2018_ASV0761
node89	Ma_2018_ASV0271
node89	Ma_2018_ASV0883
node89	Ma_2018_ASV0751
node89	Ma_2018_ASV0862
node89	Ma_2018_ASV1717
node89	Ma_2018_ASV1762
node89	Gaulke_2019-mod_ASV528
node89	Catron_2018_ASV221
node89	Gaulke_2019-mod_ASV714
node89	Ma_2018_ASV0555
node89	Ma_2018_ASV0539
node89	Gaulke_2019-mod_ASV312
node89	Pindling_2018_ASV241
node89	Ma_2018_ASV1016
node89	Catron_2018_ASV277
node89	Stagaman_2017_ASV2441
node89	Ma_2018_ASV1975
node89	Gaulke_2016_ASV145
node89	Stagaman_2017_ASV256
node89	Phelps_2017_ASV058
node89	Catron_2018_ASV225
node89	Gaulke_2019-mod_ASV833
node89	Ma_2018_ASV1929
node89	Gaulke_2016_ASV484
node89	Gaulke_2016_ASV31
node89	Phelps_2017_ASV039
node89	Gaulke_2019-mod_ASV143
node89	Pindling_2018_ASV019
node89	Stagaman_2017_ASV966
node89	Ma_2018_ASV0753
node89	Ma_2018_ASV0932
node89	Gaulke_2019-mod_ASV290
node89	Stagaman_2017_ASV698
node89	Ma_2018_ASV0900
node89	Ma_2018_ASV1188
node89	Ma_2018_ASV1538
node89	Stagaman_2017_ASV1007
node89	Gaulke_2019-mod_ASV264
node89	Stagaman_2017_ASV310
node89	Ma_2018_ASV1715
node89	Ma_2018_ASV0492
node82	Gaulke_2019-mod_ASV205
node82	Gaulke_2019-mod_ASV363
node82	Stagaman_2017_ASV3126
node83	Gaulke_2019-mod_ASV363
node83	Stagaman_2017_ASV3126
node80	Gaulke_2019-mod_ASV197
node80	Gaulke_2016_ASV238
node81	Gaulke_2016_ASV86
node81	Stagaman_2017_ASV147
node86	Ma_2018_ASV2550
node86	Gaulke_2016_ASV326
node87	Ma_2018_ASV0227
node87	Gaulke_2019-mod_ASV172
node87	Gaulke_2016_ASV166
node87	Ma_2018_ASV0332
node87	Phelps_2017_ASV154
node87	Gaulke_2019-mod_ASV448
node87	Ma_2018_ASV0232
node87	Gaulke_2019-mod_ASV462
node87	Stagaman_2017_ASV587
node87	Stagaman_2017_ASV795
node87	Ma_2018_ASV0512
node87	Stagaman_2017_ASV347
node87	Gaulke_2016_ASV65
node87	Ma_2018_ASV1938
node87	Gaulke_2016_ASV572
node87	Ma_2018_ASV1307
node87	Ma_2018_ASV1140
node87	Ma_2018_ASV0984
node87	Gaulke_2016_ASV477
node87	Ma_2018_ASV1059
node87	Phelps_2017_ASV224
node87	Stagaman_2017_ASV158
node87	Ma_2018_ASV2174
node87	Ma_2018_ASV0925
node87	Ma_2018_ASV1213
node87	Pindling_2018_ASV146
node87	Ma_2018_ASV0614
node87	Ma_2018_ASV0375
node87	Stagaman_2017_ASV2113
node87	Pindling_2018_ASV076
node87	Gaulke_2016_ASV383
node87	Phelps_2017_ASV041
node87	Gaulke_2019-mod_ASV076
node87	Weitekamp_2019_ASV018
node87	Catron_2018_ASV046
node87	Catron_2018_ASV195
node87	Stagaman_2017_ASV679
node87	Weitekamp_2019_ASV089
node87	Stagaman_2017_ASV58
node87	Gaulke_2016_ASV171
node87	Phelps_2017_ASV080
node87	Weitekamp_2019_ASV063
node87	Catron_2018_ASV050
node87	Stagaman_2017_ASV43
node87	Weitekamp_2019_ASV131
node87	Pindling_2018_ASV015
node87	Catron_2018_ASV082
node87	Stagaman_2017_ASV62
node87	Phelps_2017_ASV056
node87	Weitekamp_2019_ASV069
node87	Pindling_2018_ASV035
node87	Stagaman_2017_ASV189
node87	Gaulke_2016_ASV35
node87	Ma_2018_ASV2610
node87	Ma_2018_ASV1740
node87	Gaulke_2019-mod_ASV030
node87	Weitekamp_2019_ASV096
node87	Gaulke_2016_ASV52
node87	Catron_2018_ASV239
node87	Catron_2018_ASV238
node87	Ma_2018_ASV1048
node87	Ma_2018_ASV0971
node87	Phelps_2017_ASV067
node87	Weitekamp_2019_ASV035
node87	Catron_2018_ASV029
node87	Catron_2018_ASV182
node87	Pindling_2018_ASV026
node87	Ma_2018_ASV0916
node87	Ma_2018_ASV0291
node87	Pindling_2018_ASV100
node87	Phelps_2017_ASV125
node87	Weitekamp_2019_ASV080
node87	Pindling_2018_ASV039
node87	Gaulke_2016_ASV211
node87	Weitekamp_2019_ASV156
node87	Catron_2018_ASV133
node87	Stagaman_2017_ASV683
node87	Gaulke_2016_ASV346
node87	Gaulke_2016_ASV254
node87	Ma_2018_ASV1884
node87	Ma_2018_ASV1703
node87	Ma_2018_ASV1403
node87	Pindling_2018_ASV027
node87	Ma_2018_ASV1863
node87	Stagaman_2017_ASV1055
node87	Ma_2018_ASV0852
node87	Ma_2018_ASV1164
node87	Ma_2018_ASV1272
node87	Ma_2018_ASV0244
node87	Ma_2018_ASV0721
node87	Gaulke_2019-mod_ASV650
node87	Stagaman_2017_ASV654
node87	Stagaman_2017_ASV377
node87	Stagaman_2017_ASV1789
node87	Ma_2018_ASV1117
node87	Ma_2018_ASV0859
node87	Ma_2018_ASV1660
node87	Catron_2018_ASV058
node87	Ma_2018_ASV0477
node87	Ma_2018_ASV0333
node87	Ma_2018_ASV0761
node87	Ma_2018_ASV0271
node87	Ma_2018_ASV0883
node87	Ma_2018_ASV0751
node87	Ma_2018_ASV0862
node87	Ma_2018_ASV1717
node87	Ma_2018_ASV1762
node87	Gaulke_2019-mod_ASV528
node87	Catron_2018_ASV221
node87	Gaulke_2019-mod_ASV714
node87	Ma_2018_ASV0555
node87	Ma_2018_ASV0539
node87	Gaulke_2019-mod_ASV312
node87	Pindling_2018_ASV241
node87	Ma_2018_ASV1016
node87	Catron_2018_ASV277
node87	Stagaman_2017_ASV2441
node87	Ma_2018_ASV1975
node87	Gaulke_2016_ASV145
node87	Stagaman_2017_ASV256
node87	Phelps_2017_ASV058
node87	Catron_2018_ASV225
node87	Gaulke_2019-mod_ASV833
node87	Ma_2018_ASV1929
node87	Gaulke_2016_ASV484
node87	Gaulke_2016_ASV31
node87	Phelps_2017_ASV039
node87	Gaulke_2019-mod_ASV143
node87	Pindling_2018_ASV019
node87	Stagaman_2017_ASV966
node87	Ma_2018_ASV0753
node87	Ma_2018_ASV0932
node87	Gaulke_2019-mod_ASV290
node87	Stagaman_2017_ASV698
node87	Ma_2018_ASV0900
node87	Ma_2018_ASV1188
node87	Ma_2018_ASV1538
node87	Stagaman_2017_ASV1007
node87	Gaulke_2019-mod_ASV264
node87	Stagaman_2017_ASV310
node87	Ma_2018_ASV1715
node87	Ma_2018_ASV0492
node87	Gaulke_2016_ASV323
node87	Stagaman_2017_ASV1059
node87	Ma_2018_ASV1789
node87	Ma_2018_ASV1534
node87	Pindling_2018_ASV086
node87	Gaulke_2019-mod_ASV252
node87	Pindling_2018_ASV047
node87	Pindling_2018_ASV306
node87	Ma_2018_ASV0569
node87	Ma_2018_ASV0223
node87	Catron_2018_ASV173
node87	Stagaman_2017_ASV63
node87	Ma_2018_ASV0277
node87	Stagaman_2017_ASV515
node87	Ma_2018_ASV0308
node87	Gaulke_2016_ASV324
node87	Ma_2018_ASV0642
node87	Ma_2018_ASV0363
node87	Ma_2018_ASV1004
node87	Stagaman_2017_ASV560
node87	Gaulke_2016_ASV88
node87	Stagaman_2017_ASV86
node87	Phelps_2017_ASV179
node87	Gaulke_2016_ASV328
node87	Stagaman_2017_ASV544
node87	Stagaman_2017_ASV2981
node87	Gaulke_2019-mod_ASV127
node87	Stagaman_2017_ASV71
node87	Stagaman_2017_ASV144
node87	Stagaman_2017_ASV75
node87	Stagaman_2017_ASV299
node87	Gaulke_2016_ASV312
node87	Stagaman_2017_ASV1136
node87	Gaulke_2016_ASV168
node87	Stagaman_2017_ASV274
node87	Ma_2018_ASV0788
node87	Stagaman_2017_ASV80
node87	Ma_2018_ASV0421
node87	Ma_2018_ASV1858
node87	Stagaman_2017_ASV653
node87	Ma_2018_ASV0491
node87	Stagaman_2017_ASV111
node87	Gaulke_2016_ASV200
node87	Stagaman_2017_ASV367
node87	Ma_2018_ASV0179
node87	Phelps_2017_ASV152
node87	Weitekamp_2019_ASV195
node87	Ma_2018_ASV0993
node87	Ma_2018_ASV0840
node87	Stagaman_2017_ASV1585
node87	Ma_2018_ASV1526
node87	Ma_2018_ASV0747
node87	Ma_2018_ASV0239
node87	Ma_2018_ASV1445
node87	Ma_2018_ASV0907
node87	Ma_2018_ASV0775
node87	Ma_2018_ASV1427
node87	Stagaman_2017_ASV442
node87	Pindling_2018_ASV258
node87	Ma_2018_ASV1279
node87	Ma_2018_ASV1049
node87	Ma_2018_ASV0803
node87	Ma_2018_ASV1812
node87	Ma_2018_ASV0982
node87	Phelps_2017_ASV227
node87	Stagaman_2017_ASV430
node87	Stagaman_2017_ASV410
node87	Ma_2018_ASV0428
node87	Ma_2018_ASV0344
node87	Catron_2018_ASV181
node87	Stagaman_2017_ASV3367
node87	Gaulke_2019-mod_ASV437
node87	Ma_2018_ASV1203
node87	Ma_2018_ASV1138
node87	Ma_2018_ASV1924
node87	Ma_2018_ASV1780
node87	Ma_2018_ASV1352
node87	Ma_2018_ASV1039
node84	Pindling_2018_ASV095
node84	Ma_2018_ASV2538
node85	Gaulke_2019-mod_ASV168
node85	Ma_2018_ASV2550
node85	Gaulke_2016_ASV326
node9	Ma_2018_ASV2789
node9	Stagaman_2017_ASV763
node8	Ma_2018_ASV1696
node8	Ma_2018_ASV2789
node8	Stagaman_2017_ASV763
node148	Ma_2018_ASV1048
node148	Ma_2018_ASV0971
node148	Phelps_2017_ASV067
node148	Weitekamp_2019_ASV035
node148	Catron_2018_ASV029
node148	Catron_2018_ASV182
node148	Pindling_2018_ASV026
node148	Ma_2018_ASV0916
node148	Ma_2018_ASV0291
node148	Pindling_2018_ASV100
node148	Phelps_2017_ASV125
node148	Weitekamp_2019_ASV080
node148	Pindling_2018_ASV039
node148	Gaulke_2016_ASV211
node148	Weitekamp_2019_ASV156
node148	Catron_2018_ASV133
node148	Stagaman_2017_ASV683
node148	Gaulke_2016_ASV346
node148	Gaulke_2016_ASV254
node148	Ma_2018_ASV1884
node148	Ma_2018_ASV1703
node149	Ma_2018_ASV1048
node149	Ma_2018_ASV0971
node149	Phelps_2017_ASV067
node149	Weitekamp_2019_ASV035
node149	Catron_2018_ASV029
node149	Catron_2018_ASV182
node149	Pindling_2018_ASV026
node149	Ma_2018_ASV0916
node149	Ma_2018_ASV0291
node1	Ma_2018_ASV0832
node1	Ma_2018_ASV0340
node1	Ma_2018_ASV0159
node1	Ma_2018_ASV0827
node1	Ma_2018_ASV0396
node1	Ma_2018_ASV1095
node1	Ma_2018_ASV0794
node1	Ma_2018_ASV0097
node1	Ma_2018_ASV1057
node1	Ma_2018_ASV0648
node1	Ma_2018_ASV1001
node1	Ma_2018_ASV0714
node1	Ma_2018_ASV0676
node1	Ma_2018_ASV0319
node1	Ma_2018_ASV0624
node1	Ma_2018_ASV0991
node1	Weitekamp_2019_ASV183
node1	Phelps_2017_ASV100
node1	Gaulke_2019-mod_ASV181
node1	Gaulke_2019-mod_ASV340
node1	Catron_2018_ASV178
node1	Ma_2018_ASV1841
node1	Ma_2018_ASV3136
node1	Ma_2018_ASV0660
node1	Ma_2018_ASV0098
node1	Ma_2018_ASV0163
node1	Ma_2018_ASV0459
node1	Ma_2018_ASV1014
node1	Ma_2018_ASV0229
node1	Ma_2018_ASV0073
node1	Ma_2018_ASV0198
node1	Ma_2018_ASV0357
node1	Ma_2018_ASV0427
node1	Gaulke_2019-mod_ASV177
node1	Ma_2018_ASV2323
node1	Ma_2018_ASV0145
node1	Ma_2018_ASV0059
node1	Ma_2018_ASV0130
node1	Ma_2018_ASV0795
node1	Ma_2018_ASV0228
node1	Ma_2018_ASV0472
node1	Ma_2018_ASV0402
node1	Ma_2018_ASV0211
node1	Ma_2018_ASV0185
node1	Ma_2018_ASV0155
node1	Ma_2018_ASV0542
node1	Ma_2018_ASV1112
node1	Ma_2018_ASV0497
node1	Ma_2018_ASV0633
node1	Ma_2018_ASV0964
node1	Ma_2018_ASV1097
node1	Ma_2018_ASV0914
node1	Ma_2018_ASV1171
node1	Ma_2018_ASV0052
node1	Ma_2018_ASV1379
node1	Ma_2018_ASV2017
node1	Ma_2018_ASV1274
node147	Ma_2018_ASV1048
node147	Ma_2018_ASV0971
node147	Phelps_2017_ASV067
node147	Weitekamp_2019_ASV035
node147	Catron_2018_ASV029
node147	Catron_2018_ASV182
node147	Pindling_2018_ASV026
node147	Ma_2018_ASV0916
node147	Ma_2018_ASV0291
node147	Pindling_2018_ASV100
node147	Phelps_2017_ASV125
node147	Weitekamp_2019_ASV080
node147	Pindling_2018_ASV039
node147	Gaulke_2016_ASV211
node147	Weitekamp_2019_ASV156
node147	Catron_2018_ASV133
node147	Stagaman_2017_ASV683
node147	Gaulke_2016_ASV346
node147	Gaulke_2016_ASV254
node147	Ma_2018_ASV1884
node147	Ma_2018_ASV1703
node147	Ma_2018_ASV1403
node147	Pindling_2018_ASV027
node147	Ma_2018_ASV1863
node147	Stagaman_2017_ASV1055
node147	Ma_2018_ASV0852
node147	Ma_2018_ASV1164
node147	Ma_2018_ASV1272
node147	Ma_2018_ASV0244
node147	Ma_2018_ASV0721
node147	Gaulke_2019-mod_ASV650
node147	Stagaman_2017_ASV654
node147	Stagaman_2017_ASV377
node147	Stagaman_2017_ASV1789
node147	Ma_2018_ASV1117
node147	Ma_2018_ASV0859
node147	Ma_2018_ASV1660
node147	Catron_2018_ASV058
node147	Ma_2018_ASV0477
node147	Ma_2018_ASV0333
node147	Ma_2018_ASV0761
node147	Ma_2018_ASV0271
node147	Ma_2018_ASV0883
node147	Ma_2018_ASV0751
node147	Ma_2018_ASV0862
node147	Ma_2018_ASV1717
node147	Ma_2018_ASV1762
node147	Gaulke_2019-mod_ASV528
node147	Catron_2018_ASV221
node147	Gaulke_2019-mod_ASV714
node3	Ma_2018_ASV1922
node3	Ma_2018_ASV2164
node3	Ma_2018_ASV1696
node3	Ma_2018_ASV2789
node3	Stagaman_2017_ASV763
node3	Ma_2018_ASV2353
node3	Ma_2018_ASV2506
node3	Catron_2018_ASV237
node3	Stagaman_2017_ASV1615
node3	Gaulke_2016_ASV490
node3	Gaulke_2019-mod_ASV051
node3	Gaulke_2019-mod_ASV554
node3	Ma_2018_ASV3200
node3	Catron_2018_ASV282
node3	Stagaman_2017_ASV526
node3	Gaulke_2016_ASV437
node3	Gaulke_2016_ASV230
node3	Ma_2018_ASV2185
node3	Catron_2018_ASV077
node3	Stagaman_2017_ASV1174
node3	Weitekamp_2019_ASV072
node3	Catron_2018_ASV028
node3	Pindling_2018_ASV013
node3	Weitekamp_2019_ASV082
node3	Catron_2018_ASV076
node3	Pindling_2018_ASV050
node3	Phelps_2017_ASV116
node3	Weitekamp_2019_ASV116
node3	Weitekamp_2019_ASV119
node3	Ma_2018_ASV3263
node3	Ma_2018_ASV0552
node3	Ma_2018_ASV0681
node3	Ma_2018_ASV0423
node3	Ma_2018_ASV1079
node3	Ma_2018_ASV1597
node3	Ma_2018_ASV0416
node3	Ma_2018_ASV0843
node3	Ma_2018_ASV0854
node3	Ma_2018_ASV1078
node3	Ma_2018_ASV2477
node3	Ma_2018_ASV0343
node3	Ma_2018_ASV1087
node3	Ma_2018_ASV1151
node3	Ma_2018_ASV1271
node3	Ma_2018_ASV1560
node3	Ma_2018_ASV1605
node3	Ma_2018_ASV0814
node3	Ma_2018_ASV0678
node3	Ma_2018_ASV1511
node3	Ma_2018_ASV2189
node3	Ma_2018_ASV1442
node3	Ma_2018_ASV0651
node3	Ma_2018_ASV0625
node3	Ma_2018_ASV2471
node3	Pindling_2018_ASV101
node3	Stagaman_2017_ASV107
node3	Ma_2018_ASV1923
node3	Gaulke_2016_ASV448
node3	Stagaman_2017_ASV1209
node3	Ma_2018_ASV0762
node3	Ma_2018_ASV2399
node3	Gaulke_2019-mod_ASV054
node3	Stagaman_2017_ASV646
node3	Gaulke_2019-mod_ASV263
node3	Phelps_2017_ASV169
node3	Gaulke_2016_ASV51
node3	Gaulke_2019-mod_ASV197
node3	Gaulke_2016_ASV238
node3	Gaulke_2016_ASV86
node3	Stagaman_2017_ASV147
node3	Stagaman_2017_ASV362
node3	Gaulke_2019-mod_ASV205
node3	Gaulke_2019-mod_ASV363
node3	Stagaman_2017_ASV3126
node3	Pindling_2018_ASV095
node3	Ma_2018_ASV2538
node3	Gaulke_2019-mod_ASV168
node3	Ma_2018_ASV2550
node3	Gaulke_2016_ASV326
node3	Ma_2018_ASV0227
node3	Gaulke_2019-mod_ASV172
node3	Gaulke_2016_ASV166
node3	Ma_2018_ASV0332
node3	Phelps_2017_ASV154
node3	Gaulke_2019-mod_ASV448
node3	Ma_2018_ASV0232
node3	Gaulke_2019-mod_ASV462
node3	Stagaman_2017_ASV587
node3	Stagaman_2017_ASV795
node3	Ma_2018_ASV0512
node3	Stagaman_2017_ASV347
node3	Gaulke_2016_ASV65
node3	Ma_2018_ASV1938
node3	Gaulke_2016_ASV572
node3	Ma_2018_ASV1307
node3	Ma_2018_ASV1140
node3	Ma_2018_ASV0984
node3	Gaulke_2016_ASV477
node3	Ma_2018_ASV1059
node3	Phelps_2017_ASV224
node3	Stagaman_2017_ASV158
node3	Ma_2018_ASV2174
node3	Ma_2018_ASV0925
node3	Ma_2018_ASV1213
node3	Pindling_2018_ASV146
node3	Ma_2018_ASV0614
node3	Ma_2018_ASV0375
node3	Stagaman_2017_ASV2113
node3	Pindling_2018_ASV076
node3	Gaulke_2016_ASV383
node3	Phelps_2017_ASV041
node3	Gaulke_2019-mod_ASV076
node3	Weitekamp_2019_ASV018
node3	Catron_2018_ASV046
node3	Catron_2018_ASV195
node3	Stagaman_2017_ASV679
node3	Weitekamp_2019_ASV089
node3	Stagaman_2017_ASV58
node3	Gaulke_2016_ASV171
node3	Phelps_2017_ASV080
node3	Weitekamp_2019_ASV063
node3	Catron_2018_ASV050
node3	Stagaman_2017_ASV43
node3	Weitekamp_2019_ASV131
node3	Pindling_2018_ASV015
node3	Catron_2018_ASV082
node3	Stagaman_2017_ASV62
node3	Phelps_2017_ASV056
node3	Weitekamp_2019_ASV069
node3	Pindling_2018_ASV035
node3	Stagaman_2017_ASV189
node3	Gaulke_2016_ASV35
node3	Ma_2018_ASV2610
node3	Ma_2018_ASV1740
node3	Gaulke_2019-mod_ASV030
node3	Weitekamp_2019_ASV096
node3	Gaulke_2016_ASV52
node3	Catron_2018_ASV239
node3	Catron_2018_ASV238
node3	Ma_2018_ASV1048
node3	Ma_2018_ASV0971
node3	Phelps_2017_ASV067
node3	Weitekamp_2019_ASV035
node3	Catron_2018_ASV029
node3	Catron_2018_ASV182
node3	Pindling_2018_ASV026
node3	Ma_2018_ASV0916
node3	Ma_2018_ASV0291
node3	Pindling_2018_ASV100
node3	Phelps_2017_ASV125
node3	Weitekamp_2019_ASV080
node3	Pindling_2018_ASV039
node3	Gaulke_2016_ASV211
node3	Weitekamp_2019_ASV156
node3	Catron_2018_ASV133
node3	Stagaman_2017_ASV683
node3	Gaulke_2016_ASV346
node3	Gaulke_2016_ASV254
node3	Ma_2018_ASV1884
node3	Ma_2018_ASV1703
node3	Ma_2018_ASV1403
node3	Pindling_2018_ASV027
node3	Ma_2018_ASV1863
node3	Stagaman_2017_ASV1055
node3	Ma_2018_ASV0852
node3	Ma_2018_ASV1164
node3	Ma_2018_ASV1272
node3	Ma_2018_ASV0244
node3	Ma_2018_ASV0721
node3	Gaulke_2019-mod_ASV650
node3	Stagaman_2017_ASV654
node3	Stagaman_2017_ASV377
node3	Stagaman_2017_ASV1789
node3	Ma_2018_ASV1117
node3	Ma_2018_ASV0859
node3	Ma_2018_ASV1660
node3	Catron_2018_ASV058
node3	Ma_2018_ASV0477
node3	Ma_2018_ASV0333
node3	Ma_2018_ASV0761
node3	Ma_2018_ASV0271
node3	Ma_2018_ASV0883
node3	Ma_2018_ASV0751
node3	Ma_2018_ASV0862
node3	Ma_2018_ASV1717
node3	Ma_2018_ASV1762
node3	Gaulke_2019-mod_ASV528
node3	Catron_2018_ASV221
node3	Gaulke_2019-mod_ASV714
node3	Ma_2018_ASV0555
node3	Ma_2018_ASV0539
node3	Gaulke_2019-mod_ASV312
node3	Pindling_2018_ASV241
node3	Ma_2018_ASV1016
node3	Catron_2018_ASV277
node3	Stagaman_2017_ASV2441
node3	Ma_2018_ASV1975
node3	Gaulke_2016_ASV145
node3	Stagaman_2017_ASV256
node3	Phelps_2017_ASV058
node3	Catron_2018_ASV225
node3	Gaulke_2019-mod_ASV833
node3	Ma_2018_ASV1929
node3	Gaulke_2016_ASV484
node3	Gaulke_2016_ASV31
node3	Phelps_2017_ASV039
node3	Gaulke_2019-mod_ASV143
node3	Pindling_2018_ASV019
node3	Stagaman_2017_ASV966
node3	Ma_2018_ASV0753
node3	Ma_2018_ASV0932
node3	Gaulke_2019-mod_ASV290
node3	Stagaman_2017_ASV698
node3	Ma_2018_ASV0900
node3	Ma_2018_ASV1188
node3	Ma_2018_ASV1538
node3	Stagaman_2017_ASV1007
node3	Gaulke_2019-mod_ASV264
node3	Stagaman_2017_ASV310
node3	Ma_2018_ASV1715
node3	Ma_2018_ASV0492
node3	Gaulke_2016_ASV323
node3	Stagaman_2017_ASV1059
node3	Ma_2018_ASV1789
node3	Ma_2018_ASV1534
node3	Pindling_2018_ASV086
node3	Gaulke_2019-mod_ASV252
node3	Pindling_2018_ASV047
node3	Pindling_2018_ASV306
node3	Ma_2018_ASV0569
node3	Ma_2018_ASV0223
node3	Catron_2018_ASV173
node3	Stagaman_2017_ASV63
node3	Ma_2018_ASV0277
node3	Stagaman_2017_ASV515
node3	Ma_2018_ASV0308
node3	Gaulke_2016_ASV324
node3	Ma_2018_ASV0642
node3	Ma_2018_ASV0363
node3	Ma_2018_ASV1004
node3	Stagaman_2017_ASV560
node3	Gaulke_2016_ASV88
node3	Stagaman_2017_ASV86
node3	Phelps_2017_ASV179
node3	Gaulke_2016_ASV328
node3	Stagaman_2017_ASV544
node3	Stagaman_2017_ASV2981
node3	Gaulke_2019-mod_ASV127
node3	Stagaman_2017_ASV71
node3	Stagaman_2017_ASV144
node3	Stagaman_2017_ASV75
node3	Stagaman_2017_ASV299
node3	Gaulke_2016_ASV312
node3	Stagaman_2017_ASV1136
node3	Gaulke_2016_ASV168
node3	Stagaman_2017_ASV274
node3	Ma_2018_ASV0788
node3	Stagaman_2017_ASV80
node3	Ma_2018_ASV0421
node3	Ma_2018_ASV1858
node3	Stagaman_2017_ASV653
node3	Ma_2018_ASV0491
node3	Stagaman_2017_ASV111
node3	Gaulke_2016_ASV200
node3	Stagaman_2017_ASV367
node3	Ma_2018_ASV0179
node3	Phelps_2017_ASV152
node3	Weitekamp_2019_ASV195
node3	Ma_2018_ASV0993
node3	Ma_2018_ASV0840
node3	Stagaman_2017_ASV1585
node3	Ma_2018_ASV1526
node3	Ma_2018_ASV0747
node3	Ma_2018_ASV0239
node3	Ma_2018_ASV1445
node3	Ma_2018_ASV0907
node3	Ma_2018_ASV0775
node3	Ma_2018_ASV1427
node3	Stagaman_2017_ASV442
node3	Pindling_2018_ASV258
node3	Ma_2018_ASV1279
node3	Ma_2018_ASV1049
node3	Ma_2018_ASV0803
node3	Ma_2018_ASV1812
node3	Ma_2018_ASV0982
node3	Phelps_2017_ASV227
node3	Stagaman_2017_ASV430
node3	Stagaman_2017_ASV410
node3	Ma_2018_ASV0428
node3	Ma_2018_ASV0344
node3	Catron_2018_ASV181
node3	Stagaman_2017_ASV3367
node3	Gaulke_2019-mod_ASV437
node3	Ma_2018_ASV1203
node3	Ma_2018_ASV1138
node3	Ma_2018_ASV1924
node3	Ma_2018_ASV1780
node3	Ma_2018_ASV1352
node3	Ma_2018_ASV1039
node3	Catron_2018_ASV064
node3	Phelps_2017_ASV106
node3	Phelps_2017_ASV209
node3	Ma_2018_ASV0749
node3	Ma_2018_ASV1237
node3	Ma_2018_ASV0322
node3	Ma_2018_ASV1426
node3	Catron_2018_ASV157
node3	Stagaman_2017_ASV145
node3	Stagaman_2017_ASV426
node3	Ma_2018_ASV1535
node3	Weitekamp_2019_ASV101
node3	Gaulke_2019-mod_ASV275
node3	Stagaman_2017_ASV497
node3	Gaulke_2016_ASV149
node3	Stagaman_2017_ASV1798
node3	Gaulke_2016_ASV578
node3	Stagaman_2017_ASV706
node3	Gaulke_2016_ASV240
node3	Stagaman_2017_ASV542
node3	Pindling_2018_ASV075
node3	Stagaman_2017_ASV114
node3	Stagaman_2017_ASV1687
node3	Gaulke_2016_ASV59
node3	Stagaman_2017_ASV153
node3	Gaulke_2016_ASV455
node3	Stagaman_2017_ASV2458
node3	Ma_2018_ASV0613
node3	Ma_2018_ASV2147
node3	Ma_2018_ASV1543
node3	Catron_2018_ASV232
node3	Stagaman_2017_ASV1528
node3	Gaulke_2019-mod_ASV530
node3	Gaulke_2019-mod_ASV646
node3	Gaulke_2019-mod_ASV258
node3	Pindling_2018_ASV031
node3	Catron_2018_ASV166
node3	Stagaman_2017_ASV105
node3	Catron_2018_ASV224
node3	Ma_2018_ASV0962
node3	Catron_2018_ASV228
node3	Phelps_2017_ASV146
node3	Catron_2018_ASV105
node3	Catron_2018_ASV246
node3	Gaulke_2019-mod_ASV097
node3	Weitekamp_2019_ASV090
node3	Pindling_2018_ASV040
node3	Catron_2018_ASV141
node3	Stagaman_2017_ASV85
node3	Gaulke_2016_ASV17
node3	Gaulke_2016_ASV71
node3	Pindling_2018_ASV044
node3	Weitekamp_2019_ASV109
node3	Ma_2018_ASV0352
node3	Ma_2018_ASV1011
node3	Ma_2018_ASV1144
node3	Ma_2018_ASV1568
node3	Stagaman_2017_ASV218
node3	Ma_2018_ASV1311
node3	Gaulke_2016_ASV443
node3	Stagaman_2017_ASV407
node3	Ma_2018_ASV1600
node3	Stagaman_2017_ASV490
node3	Ma_2018_ASV1754
node3	Stagaman_2017_ASV538
node3	Ma_2018_ASV0470
node3	Stagaman_2017_ASV95
node3	Pindling_2018_ASV343
node3	Ma_2018_ASV1814
node3	Ma_2018_ASV0821
node3	Ma_2018_ASV0576
node3	Stagaman_2017_ASV992
node3	Stagaman_2017_ASV1032
node3	Ma_2018_ASV0807
node3	Ma_2018_ASV1414
node3	Ma_2018_ASV2019
node3	Ma_2018_ASV1743
node3	Ma_2018_ASV0598
node3	Ma_2018_ASV1191
node3	Ma_2018_ASV0906
node3	Weitekamp_2019_ASV106
node3	Pindling_2018_ASV177
node3	Ma_2018_ASV0784
node3	Ma_2018_ASV0468
node3	Ma_2018_ASV0475
node3	Ma_2018_ASV0668
node3	Ma_2018_ASV0928
node3	Gaulke_2016_ASV430
node3	Ma_2018_ASV1444
node3	Pindling_2018_ASV344
node3	Ma_2018_ASV1530
node3	Ma_2018_ASV1457
node3	Pindling_2018_ASV016
node3	Ma_2018_ASV1658
node3	Ma_2018_ASV2121
node3	Ma_2018_ASV0502
node3	Gaulke_2016_ASV773
node3	Ma_2018_ASV0610
node3	Stagaman_2017_ASV2745
node3	Ma_2018_ASV1734
node3	Ma_2018_ASV1158
node3	Stagaman_2017_ASV384
node3	Stagaman_2017_ASV1581
node3	Stagaman_2017_ASV1340
node3	Pindling_2018_ASV030
node3	Gaulke_2016_ASV66
node3	Ma_2018_ASV0671
node3	Ma_2018_ASV0589
node3	Ma_2018_ASV2177
node3	Ma_2018_ASV1686
node3	Gaulke_2019-mod_ASV126
node3	Gaulke_2019-mod_ASV119
node3	Gaulke_2019-mod_ASV154
node3	Gaulke_2019-mod_ASV408
node3	Ma_2018_ASV1088
node3	Ma_2018_ASV0999
node3	Ma_2018_ASV2339
node3	Catron_2018_ASV243
node3	Ma_2018_ASV0300
node3	Ma_2018_ASV1185
node3	Catron_2018_ASV101
node3	Ma_2018_ASV0338
node3	Gaulke_2016_ASV709
node3	Gaulke_2019-mod_ASV507
node3	Ma_2018_ASV0826
node3	Ma_2018_ASV1593
node3	Pindling_2018_ASV002
node3	Pindling_2018_ASV008
node3	Stagaman_2017_ASV13
node3	Gaulke_2016_ASV320
node3	Stagaman_2017_ASV1061
node3	Phelps_2017_ASV095
node3	Phelps_2017_ASV119
node3	Ma_2018_ASV0779
node3	Ma_2018_ASV0559
node3	Ma_2018_ASV1917
node3	Ma_2018_ASV0904
node3	Ma_2018_ASV0992
node3	Ma_2018_ASV0282
node3	Ma_2018_ASV0310
node3	Ma_2018_ASV0792
node3	Ma_2018_ASV0637
node3	Phelps_2017_ASV150
node3	Gaulke_2019-mod_ASV396
node3	Weitekamp_2019_ASV161
node3	Ma_2018_ASV1195
node3	Ma_2018_ASV1129
node3	Ma_2018_ASV0818
node3	Gaulke_2019-mod_ASV339
node3	Ma_2018_ASV1680
node3	Ma_2018_ASV0897
node3	Ma_2018_ASV1383
node3	Ma_2018_ASV0532
node3	Ma_2018_ASV0723
node3	Gaulke_2016_ASV468
node3	Stagaman_2017_ASV155
node3	Ma_2018_ASV0551
node3	Ma_2018_ASV0303
node3	Ma_2018_ASV0478
node3	Ma_2018_ASV1354
node3	Ma_2018_ASV0908
node3	Ma_2018_ASV1333
node3	Ma_2018_ASV1474
node3	Ma_2018_ASV1046
node3	Ma_2018_ASV1263
node3	Weitekamp_2019_ASV070
node3	Catron_2018_ASV044
node3	Weitekamp_2019_ASV120
node3	Weitekamp_2019_ASV114
node3	Catron_2018_ASV251
node3	Weitekamp_2019_ASV126
node3	Catron_2018_ASV030
node3	Ma_2018_ASV1694
node3	Catron_2018_ASV186
node3	Ma_2018_ASV1148
node3	Ma_2018_ASV0623
node3	Ma_2018_ASV0139
node3	Ma_2018_ASV0169
node3	Gaulke_2016_ASV195
node3	Ma_2018_ASV0494
node3	Ma_2018_ASV0846
node3	Gaulke_2019-mod_ASV326
node3	Pindling_2018_ASV007
node3	Stagaman_2017_ASV1076
node3	Ma_2018_ASV1473
node3	Ma_2018_ASV0712
node3	Ma_2018_ASV0464
node3	Ma_2018_ASV0995
node3	Stagaman_2017_ASV1238
node3	Ma_2018_ASV0529
node3	Catron_2018_ASV205
node3	Ma_2018_ASV0272
node3	Ma_2018_ASV0967
node3	Gaulke_2016_ASV243
node3	Gaulke_2016_ASV366
node3	Ma_2018_ASV0961
node3	Ma_2018_ASV1235
node3	Ma_2018_ASV0143
node3	Phelps_2017_ASV122
node3	Gaulke_2019-mod_ASV285
node3	Ma_2018_ASV0259
node3	Gaulke_2019-mod_ASV376
node3	Gaulke_2019-mod_ASV691
node3	Gaulke_2019-mod_ASV436
node3	Ma_2018_ASV0321
node3	Ma_2018_ASV0094
node3	Ma_2018_ASV0242
node3	Gaulke_2019-mod_ASV608
node3	Catron_2018_ASV161
node3	Gaulke_2016_ASV112
node3	Ma_2018_ASV0554
node3	Ma_2018_ASV0768
node3	Ma_2018_ASV0537
node3	Gaulke_2019-mod_ASV280
node3	Catron_2018_ASV298
node3	Phelps_2017_ASV252
node3	Catron_2018_ASV265
node3	Ma_2018_ASV0661
node3	Ma_2018_ASV1652
node3	Ma_2018_ASV0540
node3	Ma_2018_ASV1066
node3	Ma_2018_ASV3230
node3	Ma_2018_ASV0816
node3	Ma_2018_ASV0544
node3	Ma_2018_ASV1441
node3	Ma_2018_ASV2184
node3	Weitekamp_2019_ASV085
node3	Catron_2018_ASV176
node3	Stagaman_2017_ASV661
node3	Gaulke_2016_ASV206
node3	Gaulke_2016_ASV803
node3	Ma_2018_ASV0736
node3	Ma_2018_ASV0251
node3	Pindling_2018_ASV028
node3	Ma_2018_ASV0107
node3	Phelps_2017_ASV234
node3	Stagaman_2017_ASV483
node3	Gaulke_2016_ASV665
node3	Gaulke_2019-mod_ASV235
node3	Pindling_2018_ASV071
node3	Stagaman_2017_ASV1281
node3	Stagaman_2017_ASV2040
node3	Ma_2018_ASV0448
node3	Pindling_2018_ASV064
node3	Ma_2018_ASV0120
node3	Ma_2018_ASV1072
node3	Ma_2018_ASV1075
node3	Ma_2018_ASV2700
node3	Ma_2018_ASV1522
node3	Ma_2018_ASV2350
node3	Ma_2018_ASV0530
node3	Ma_2018_ASV0667
node3	Ma_2018_ASV2287
node3	Ma_2018_ASV2016
node3	Ma_2018_ASV1400
node3	Ma_2018_ASV1533
node3	Ma_2018_ASV0956
node3	Gaulke_2016_ASV44
node3	Gaulke_2016_ASV546
node3	Stagaman_2017_ASV2387
node3	Gaulke_2016_ASV411
node3	Stagaman_2017_ASV180
node3	Ma_2018_ASV1727
node3	Stagaman_2017_ASV227
node3	Ma_2018_ASV1065
node3	Ma_2018_ASV3148
node3	Stagaman_2017_ASV2158
node3	Catron_2018_ASV204
node3	Stagaman_2017_ASV178
node3	Gaulke_2016_ASV122
node3	Ma_2018_ASV1010
node3	Stagaman_2017_ASV817
node3	Ma_2018_ASV2453
node3	Ma_2018_ASV1298
node3	Ma_2018_ASV2248
node3	Gaulke_2019-mod_ASV438
node3	Gaulke_2019-mod_ASV116
node3	Gaulke_2019-mod_ASV493
node3	Ma_2018_ASV3039
node3	Ma_2018_ASV1244
node3	Ma_2018_ASV1563
node3	Ma_2018_ASV0774
node3	Ma_2018_ASV1487
node3	Gaulke_2019-mod_ASV315
node3	Ma_2018_ASV3147
node3	Ma_2018_ASV0599
node3	Ma_2018_ASV0557
node3	Ma_2018_ASV0734
node3	Gaulke_2019-mod_ASV058
node3	Pindling_2018_ASV198
node3	Pindling_2018_ASV142
node3	Phelps_2017_ASV180
node3	Gaulke_2019-mod_ASV299
node3	Weitekamp_2019_ASV134
node3	Catron_2018_ASV155
node3	Gaulke_2019-mod_ASV115
node3	Catron_2018_ASV192
node3	Gaulke_2016_ASV143
node3	Ma_2018_ASV0380
node3	Ma_2018_ASV2630
node3	Ma_2018_ASV0364
node3	Ma_2018_ASV0835
node3	Ma_2018_ASV0591
node3	Ma_2018_ASV0869
node3	Ma_2018_ASV0922
node3	Ma_2018_ASV0479
node3	Ma_2018_ASV0899
node3	Ma_2018_ASV0789
node3	Ma_2018_ASV0247
node3	Ma_2018_ASV0347
node3	Ma_2018_ASV1550
node3	Ma_2018_ASV2063
node3	Ma_2018_ASV0926
node3	Ma_2018_ASV0812
node3	Ma_2018_ASV0965
node3	Ma_2018_ASV1665
node3	Ma_2018_ASV2330
node3	Ma_2018_ASV0847
node3	Ma_2018_ASV1889
node3	Ma_2018_ASV1505
node3	Ma_2018_ASV0393
node3	Ma_2018_ASV1995
node3	Ma_2018_ASV0296
node3	Ma_2018_ASV1468
node3	Ma_2018_ASV0324
node3	Ma_2018_ASV1045
node3	Phelps_2017_ASV061
node3	Gaulke_2019-mod_ASV075
node3	Catron_2018_ASV129
node3	Stagaman_2017_ASV27
node3	Gaulke_2016_ASV16
node3	Gaulke_2019-mod_ASV300
node3	Weitekamp_2019_ASV172
node3	Stagaman_2017_ASV471
node3	Ma_2018_ASV1181
node3	Ma_2018_ASV2299
node3	Ma_2018_ASV0931
node3	Ma_2018_ASV1488
node3	Ma_2018_ASV1632
node3	Gaulke_2019-mod_ASV778
node3	Pindling_2018_ASV136
node3	Pindling_2018_ASV360
node3	Stagaman_2017_ASV1046
node3	Ma_2018_ASV1273
node3	Ma_2018_ASV2107
node3	Ma_2018_ASV1397
node3	Ma_2018_ASV1501
node3	Ma_2018_ASV1681
node3	Ma_2018_ASV1261
node3	Ma_2018_ASV1822
node3	Ma_2018_ASV0974
node3	Stagaman_2017_ASV2290
node3	Phelps_2017_ASV210
node3	Pindling_2018_ASV068
node3	Gaulke_2019-mod_ASV074
node3	Gaulke_2016_ASV307
node3	Stagaman_2017_ASV610
node3	Stagaman_2017_ASV1534
node3	Gaulke_2016_ASV144
node3	Phelps_2017_ASV124
node3	Gaulke_2019-mod_ASV192
node3	Weitekamp_2019_ASV122
node3	Catron_2018_ASV143
node3	Stagaman_2017_ASV246
node3	Gaulke_2016_ASV13
node3	Stagaman_2017_ASV140
node3	Weitekamp_2019_ASV143
node3	Gaulke_2016_ASV322
node3	Stagaman_2017_ASV3202
node3	Gaulke_2019-mod_ASV206
node3	Stagaman_2017_ASV196
node3	Stagaman_2017_ASV343
node3	Ma_2018_ASV1115
node3	Ma_2018_ASV2041
node3	Ma_2018_ASV0089
node3	Ma_2018_ASV0524
node3	Ma_2018_ASV0446
node3	Ma_2018_ASV1825
node3	Ma_2018_ASV0113
node3	Ma_2018_ASV0273
node3	Ma_2018_ASV1482
node3	Ma_2018_ASV0076
node3	Ma_2018_ASV0092
node3	Ma_2018_ASV0629
node3	Ma_2018_ASV0304
node3	Ma_2018_ASV0206
node3	Ma_2018_ASV0474
node3	Ma_2018_ASV0841
node3	Ma_2018_ASV1062
node3	Ma_2018_ASV0666
node3	Ma_2018_ASV0237
node3	Ma_2018_ASV0665
node3	Ma_2018_ASV0647
node3	Ma_2018_ASV0038
node3	Stagaman_2017_ASV1668
node3	Stagaman_2017_ASV708
node3	Gaulke_2016_ASV10
node3	Gaulke_2016_ASV620
node3	Ma_2018_ASV0693
node3	Ma_2018_ASV0822
node3	Gaulke_2019-mod_ASV468
node3	Ma_2018_ASV0921
node3	Ma_2018_ASV0615
node3	Ma_2018_ASV1349
node3	Stagaman_2017_ASV255
node3	Ma_2018_ASV0918
node3	Ma_2018_ASV0309
node3	Ma_2018_ASV1458
node3	Phelps_2017_ASV066
node3	Weitekamp_2019_ASV170
node3	Catron_2018_ASV122
node3	Stagaman_2017_ASV1168
node3	Ma_2018_ASV2080
node3	Ma_2018_ASV1866
node3	Ma_2018_ASV1809
node3	Ma_2018_ASV2464
node3	Weitekamp_2019_ASV139
node3	Stagaman_2017_ASV3862
node3	Ma_2018_ASV1519
node3	Ma_2018_ASV1128
node3	Ma_2018_ASV0947
node3	Gaulke_2016_ASV673
node3	Ma_2018_ASV1009
node3	Ma_2018_ASV1212
node3	Ma_2018_ASV1817
node3	Ma_2018_ASV0643
node3	Ma_2018_ASV1293
node3	Ma_2018_ASV1086
node3	Ma_2018_ASV1603
node3	Ma_2018_ASV0664
node3	Ma_2018_ASV0832
node3	Ma_2018_ASV0340
node3	Ma_2018_ASV0159
node3	Ma_2018_ASV0827
node3	Ma_2018_ASV0396
node3	Ma_2018_ASV1095
node3	Ma_2018_ASV0794
node3	Ma_2018_ASV0097
node3	Ma_2018_ASV1057
node3	Ma_2018_ASV0648
node3	Ma_2018_ASV1001
node3	Ma_2018_ASV0714
node3	Ma_2018_ASV0676
node3	Ma_2018_ASV0319
node3	Ma_2018_ASV0624
node3	Ma_2018_ASV0991
node3	Weitekamp_2019_ASV183
node3	Phelps_2017_ASV100
node3	Gaulke_2019-mod_ASV181
node3	Gaulke_2019-mod_ASV340
node3	Catron_2018_ASV178
node3	Ma_2018_ASV1841
node3	Ma_2018_ASV3136
node3	Ma_2018_ASV0660
node3	Ma_2018_ASV0098
node3	Ma_2018_ASV0163
node3	Ma_2018_ASV0459
node3	Ma_2018_ASV1014
node3	Ma_2018_ASV0229
node3	Ma_2018_ASV0073
node3	Ma_2018_ASV0198
node3	Ma_2018_ASV0357
node3	Ma_2018_ASV0427
node3	Gaulke_2019-mod_ASV177
node3	Ma_2018_ASV2323
node3	Ma_2018_ASV0145
node3	Ma_2018_ASV0059
node3	Ma_2018_ASV0130
node3	Ma_2018_ASV0795
node3	Ma_2018_ASV0228
node3	Ma_2018_ASV0472
node3	Ma_2018_ASV0402
node3	Ma_2018_ASV0211
node3	Ma_2018_ASV0185
node3	Ma_2018_ASV0155
node3	Ma_2018_ASV0542
node3	Ma_2018_ASV1112
node3	Ma_2018_ASV0497
node3	Ma_2018_ASV0633
node3	Ma_2018_ASV0964
node3	Ma_2018_ASV1097
node3	Ma_2018_ASV0914
node3	Ma_2018_ASV1171
node3	Ma_2018_ASV0052
node3	Ma_2018_ASV1379
node3	Ma_2018_ASV2017
node3	Ma_2018_ASV1274
node2	Ma_2018_ASV1817
node2	Ma_2018_ASV0643
node2	Ma_2018_ASV1293
node2	Ma_2018_ASV1086
node2	Ma_2018_ASV1603
node2	Ma_2018_ASV0664
node2	Ma_2018_ASV0832
node2	Ma_2018_ASV0340
node2	Ma_2018_ASV0159
node2	Ma_2018_ASV0827
node2	Ma_2018_ASV0396
node2	Ma_2018_ASV1095
node2	Ma_2018_ASV0794
node2	Ma_2018_ASV0097
node2	Ma_2018_ASV1057
node2	Ma_2018_ASV0648
node2	Ma_2018_ASV1001
node2	Ma_2018_ASV0714
node2	Ma_2018_ASV0676
node2	Ma_2018_ASV0319
node2	Ma_2018_ASV0624
node2	Ma_2018_ASV0991
node2	Weitekamp_2019_ASV183
node2	Phelps_2017_ASV100
node2	Gaulke_2019-mod_ASV181
node2	Gaulke_2019-mod_ASV340
node2	Catron_2018_ASV178
node2	Ma_2018_ASV1841
node2	Ma_2018_ASV3136
node2	Ma_2018_ASV0660
node2	Ma_2018_ASV0098
node2	Ma_2018_ASV0163
node2	Ma_2018_ASV0459
node2	Ma_2018_ASV1014
node2	Ma_2018_ASV0229
node2	Ma_2018_ASV0073
node2	Ma_2018_ASV0198
node2	Ma_2018_ASV0357
node2	Ma_2018_ASV0427
node2	Gaulke_2019-mod_ASV177
node2	Ma_2018_ASV2323
node2	Ma_2018_ASV0145
node2	Ma_2018_ASV0059
node2	Ma_2018_ASV0130
node2	Ma_2018_ASV0795
node2	Ma_2018_ASV0228
node2	Ma_2018_ASV0472
node2	Ma_2018_ASV0402
node2	Ma_2018_ASV0211
node2	Ma_2018_ASV0185
node2	Ma_2018_ASV0155
node2	Ma_2018_ASV0542
node2	Ma_2018_ASV1112
node2	Ma_2018_ASV0497
node2	Ma_2018_ASV0633
node2	Ma_2018_ASV0964
node2	Ma_2018_ASV1097
node2	Ma_2018_ASV0914
node2	Ma_2018_ASV1171
node2	Ma_2018_ASV0052
node2	Ma_2018_ASV1379
node2	Ma_2018_ASV2017
node2	Ma_2018_ASV1274
node5	Ma_2018_ASV1922
node5	Ma_2018_ASV2164
node5	Ma_2018_ASV1696
node5	Ma_2018_ASV2789
node5	Stagaman_2017_ASV763
node5	Ma_2018_ASV2353
node5	Ma_2018_ASV2506
node5	Catron_2018_ASV237
node5	Stagaman_2017_ASV1615
node5	Gaulke_2016_ASV490
node5	Gaulke_2019-mod_ASV051
node5	Gaulke_2019-mod_ASV554
node5	Ma_2018_ASV3200
node5	Catron_2018_ASV282
node5	Stagaman_2017_ASV526
node5	Gaulke_2016_ASV437
node5	Gaulke_2016_ASV230
node5	Ma_2018_ASV2185
node5	Catron_2018_ASV077
node5	Stagaman_2017_ASV1174
node5	Weitekamp_2019_ASV072
node5	Catron_2018_ASV028
node5	Pindling_2018_ASV013
node5	Weitekamp_2019_ASV082
node5	Catron_2018_ASV076
node5	Pindling_2018_ASV050
node5	Phelps_2017_ASV116
node5	Weitekamp_2019_ASV116
node5	Weitekamp_2019_ASV119
node5	Ma_2018_ASV3263
node4	Ma_2018_ASV1922
node4	Ma_2018_ASV2164
node4	Ma_2018_ASV1696
node4	Ma_2018_ASV2789
node4	Stagaman_2017_ASV763
node4	Ma_2018_ASV2353
node4	Ma_2018_ASV2506
node4	Catron_2018_ASV237
node4	Stagaman_2017_ASV1615
node4	Gaulke_2016_ASV490
node4	Gaulke_2019-mod_ASV051
node4	Gaulke_2019-mod_ASV554
node4	Ma_2018_ASV3200
node4	Catron_2018_ASV282
node4	Stagaman_2017_ASV526
node4	Gaulke_2016_ASV437
node4	Gaulke_2016_ASV230
node4	Ma_2018_ASV2185
node4	Catron_2018_ASV077
node4	Stagaman_2017_ASV1174
node4	Weitekamp_2019_ASV072
node4	Catron_2018_ASV028
node4	Pindling_2018_ASV013
node4	Weitekamp_2019_ASV082
node4	Catron_2018_ASV076
node4	Pindling_2018_ASV050
node4	Phelps_2017_ASV116
node4	Weitekamp_2019_ASV116
node4	Weitekamp_2019_ASV119
node4	Ma_2018_ASV3263
node4	Ma_2018_ASV0552
node4	Ma_2018_ASV0681
node4	Ma_2018_ASV0423
node4	Ma_2018_ASV1079
node4	Ma_2018_ASV1597
node4	Ma_2018_ASV0416
node4	Ma_2018_ASV0843
node4	Ma_2018_ASV0854
node4	Ma_2018_ASV1078
node4	Ma_2018_ASV2477
node4	Ma_2018_ASV0343
node4	Ma_2018_ASV1087
node4	Ma_2018_ASV1151
node4	Ma_2018_ASV1271
node4	Ma_2018_ASV1560
node4	Ma_2018_ASV1605
node4	Ma_2018_ASV0814
node4	Ma_2018_ASV0678
node4	Ma_2018_ASV1511
node4	Ma_2018_ASV2189
node4	Ma_2018_ASV1442
node4	Ma_2018_ASV0651
node4	Ma_2018_ASV0625
node4	Ma_2018_ASV2471
node4	Pindling_2018_ASV101
node4	Stagaman_2017_ASV107
node4	Ma_2018_ASV1923
node4	Gaulke_2016_ASV448
node4	Stagaman_2017_ASV1209
node4	Ma_2018_ASV0762
node4	Ma_2018_ASV2399
node4	Gaulke_2019-mod_ASV054
node4	Stagaman_2017_ASV646
node4	Gaulke_2019-mod_ASV263
node4	Phelps_2017_ASV169
node4	Gaulke_2016_ASV51
node4	Gaulke_2019-mod_ASV197
node4	Gaulke_2016_ASV238
node4	Gaulke_2016_ASV86
node4	Stagaman_2017_ASV147
node4	Stagaman_2017_ASV362
node4	Gaulke_2019-mod_ASV205
node4	Gaulke_2019-mod_ASV363
node4	Stagaman_2017_ASV3126
node4	Pindling_2018_ASV095
node4	Ma_2018_ASV2538
node4	Gaulke_2019-mod_ASV168
node4	Ma_2018_ASV2550
node4	Gaulke_2016_ASV326
node4	Ma_2018_ASV0227
node4	Gaulke_2019-mod_ASV172
node4	Gaulke_2016_ASV166
node4	Ma_2018_ASV0332
node4	Phelps_2017_ASV154
node4	Gaulke_2019-mod_ASV448
node4	Ma_2018_ASV0232
node4	Gaulke_2019-mod_ASV462
node4	Stagaman_2017_ASV587
node4	Stagaman_2017_ASV795
node4	Ma_2018_ASV0512
node4	Stagaman_2017_ASV347
node4	Gaulke_2016_ASV65
node4	Ma_2018_ASV1938
node4	Gaulke_2016_ASV572
node4	Ma_2018_ASV1307
node4	Ma_2018_ASV1140
node4	Ma_2018_ASV0984
node4	Gaulke_2016_ASV477
node4	Ma_2018_ASV1059
node4	Phelps_2017_ASV224
node4	Stagaman_2017_ASV158
node4	Ma_2018_ASV2174
node4	Ma_2018_ASV0925
node4	Ma_2018_ASV1213
node4	Pindling_2018_ASV146
node4	Ma_2018_ASV0614
node4	Ma_2018_ASV0375
node4	Stagaman_2017_ASV2113
node4	Pindling_2018_ASV076
node4	Gaulke_2016_ASV383
node4	Phelps_2017_ASV041
node4	Gaulke_2019-mod_ASV076
node4	Weitekamp_2019_ASV018
node4	Catron_2018_ASV046
node4	Catron_2018_ASV195
node4	Stagaman_2017_ASV679
node4	Weitekamp_2019_ASV089
node4	Stagaman_2017_ASV58
node4	Gaulke_2016_ASV171
node4	Phelps_2017_ASV080
node4	Weitekamp_2019_ASV063
node4	Catron_2018_ASV050
node4	Stagaman_2017_ASV43
node4	Weitekamp_2019_ASV131
node4	Pindling_2018_ASV015
node4	Catron_2018_ASV082
node4	Stagaman_2017_ASV62
node4	Phelps_2017_ASV056
node4	Weitekamp_2019_ASV069
node4	Pindling_2018_ASV035
node4	Stagaman_2017_ASV189
node4	Gaulke_2016_ASV35
node4	Ma_2018_ASV2610
node4	Ma_2018_ASV1740
node4	Gaulke_2019-mod_ASV030
node4	Weitekamp_2019_ASV096
node4	Gaulke_2016_ASV52
node4	Catron_2018_ASV239
node4	Catron_2018_ASV238
node4	Ma_2018_ASV1048
node4	Ma_2018_ASV0971
node4	Phelps_2017_ASV067
node4	Weitekamp_2019_ASV035
node4	Catron_2018_ASV029
node4	Catron_2018_ASV182
node4	Pindling_2018_ASV026
node4	Ma_2018_ASV0916
node4	Ma_2018_ASV0291
node4	Pindling_2018_ASV100
node4	Phelps_2017_ASV125
node4	Weitekamp_2019_ASV080
node4	Pindling_2018_ASV039
node4	Gaulke_2016_ASV211
node4	Weitekamp_2019_ASV156
node4	Catron_2018_ASV133
node4	Stagaman_2017_ASV683
node4	Gaulke_2016_ASV346
node4	Gaulke_2016_ASV254
node4	Ma_2018_ASV1884
node4	Ma_2018_ASV1703
node4	Ma_2018_ASV1403
node4	Pindling_2018_ASV027
node4	Ma_2018_ASV1863
node4	Stagaman_2017_ASV1055
node4	Ma_2018_ASV0852
node4	Ma_2018_ASV1164
node4	Ma_2018_ASV1272
node4	Ma_2018_ASV0244
node4	Ma_2018_ASV0721
node4	Gaulke_2019-mod_ASV650
node4	Stagaman_2017_ASV654
node4	Stagaman_2017_ASV377
node4	Stagaman_2017_ASV1789
node4	Ma_2018_ASV1117
node4	Ma_2018_ASV0859
node4	Ma_2018_ASV1660
node4	Catron_2018_ASV058
node4	Ma_2018_ASV0477
node4	Ma_2018_ASV0333
node4	Ma_2018_ASV0761
node4	Ma_2018_ASV0271
node4	Ma_2018_ASV0883
node4	Ma_2018_ASV0751
node4	Ma_2018_ASV0862
node4	Ma_2018_ASV1717
node4	Ma_2018_ASV1762
node4	Gaulke_2019-mod_ASV528
node4	Catron_2018_ASV221
node4	Gaulke_2019-mod_ASV714
node4	Ma_2018_ASV0555
node4	Ma_2018_ASV0539
node4	Gaulke_2019-mod_ASV312
node4	Pindling_2018_ASV241
node4	Ma_2018_ASV1016
node4	Catron_2018_ASV277
node4	Stagaman_2017_ASV2441
node4	Ma_2018_ASV1975
node4	Gaulke_2016_ASV145
node4	Stagaman_2017_ASV256
node4	Phelps_2017_ASV058
node4	Catron_2018_ASV225
node4	Gaulke_2019-mod_ASV833
node4	Ma_2018_ASV1929
node4	Gaulke_2016_ASV484
node4	Gaulke_2016_ASV31
node4	Phelps_2017_ASV039
node4	Gaulke_2019-mod_ASV143
node4	Pindling_2018_ASV019
node4	Stagaman_2017_ASV966
node4	Ma_2018_ASV0753
node4	Ma_2018_ASV0932
node4	Gaulke_2019-mod_ASV290
node4	Stagaman_2017_ASV698
node4	Ma_2018_ASV0900
node4	Ma_2018_ASV1188
node4	Ma_2018_ASV1538
node4	Stagaman_2017_ASV1007
[truncated: 6,655 more rows]

## Sheet: ST1B - node abundances
	node541	node230	node231	node232	node394	node233	node3232	node3233	node3230	node3231	node3236	node2422	node3234	node3235	node3238	node3239	node932	node3587	node3788	node3789	node3838	node3839	node3782	node3783	node3836	node3837	node3786	node3831	node3784	node3833	node1363	node3420	node3306	node3307	node3304	node3305	node3302	node3303	node3300	node3301	node2277	node3308	node3309	node3168	node3169	node3166	node3167	node3164	node3165
lane1-s011-index-TCCGACACAATT-Z0382	0	0	1	1	0	1	0	0	0	0	0	0	0	0	0	0	0	0	0	0	0	0	0	0	0	0	0	0	0	0	0	0	0	0	0	0	0	0	0	0	0	0	0	0	0	0	0	0	0
lane1-s217-index-CTCGGCAATTAT-Z0586	0	0	0	0	0	0	0	0	0	0	0	0	0	0	0	0	0	0	0	0	0	0	0	0	0	0	0	0	0	0	0	0	0	0	0	0	0	0	0	0	0	0	0	0	0	0	0	0	0
CC-BPA-11uM-38-8B-MB80-10dpf-S38	0	0	0	0	0	0	0	0	0	0	0	0	0	0	0	0	0	0	0	0	0	0	0	0	0	0	0	0	0	0	0	0	0	0	0	0	0	0	0	0	0	0	0	0	0	0	0	0	0
lane1-s060-index-GTCAATTGACCG-Z0430	0	0	0	0	0	0	0	0	0	0	0	0	0	0	0	0	0	0	0	0	0	0	0	0	0	0	0	0	0	0	0	0	0	0	0	0	0	0	0	0	0	0	0	0	0	0	0	0	0
lane1-s034-index-CTGCTAACGCAA-Z0405	0	0	0	0	0	0	0	0	0	0	0	0	0	0	0	0	0	0	0	0	0	0	0	0	0	0	0	0	0	0	0	0	0	0	0	0	0	0	0	0	0	0	0	0	0	0	0	0	0
lane1-s214-index-ATGCGTAGTGCG-Z0583	0	0	0	0	0	0	0	0	0	0	0	0	0	0	0	0	0	0	0	0	0	0	0	0	0	0	0	0	0	0	0	0	0	0	0	0	0	0	0	0	0	0	0	0	0	0	0	0	0
SRR5176303	0	0	0	0	0	0	0	0	0	0	0	0	0	0	0	0	0	0	0	0	0	0	0	0	0	0	0	0	0	0	0	0	0	0	0	0	0	0	0	0	0	0	0	0	0	0	0	0	0
SRR5176302	0	0	1	1	0	0	0	0	0	0	0	0	0	0	0	0	0	0	1	1	0	0	0	0	0	0	0	0	0	0	0	0	0	0	0	0	0	0	0	0	0	0	0	0	0	0	0	0	0
SRR5176301	0	0	0	0	0	0	0	0	0	0	0	0	0	0	0	0	0	0	0	0	0	0	0	0	0	0	0	0	0	0	0	0	0	0	0	0	0	0	0	0	0	0	0	0	0	0	0	0	0
CR-98-12-C-10-S22	0	0	0	0	0	0	0	0	0	0	0	0	0	0	0	0	0	0	0	0	0	0	0	0	0	0	0	0	0	0	0	0	0	0	0	0	0	0	0	0	0	0	0	0	0	0	0	0	0
SRR5176307	0	0	5	5	0	3	0	0	0	0	0	0	0	0	0	0	0	0	0	0	0	0	0	0	0	0	0	0	0	0	0	0	0	0	0	0	0	0	0	0	0	0	0	0	0	0	0	0	0
SRR5176306	0	0	0	0	0	0	0	0	0	0	0	0	0	0	0	0	0	0	0	0	0	0	0	0	0	0	0	0	0	0	0	0	0	0	0	0	0	0	0	0	0	0	0	0	0	0	0	0	0
lane1-s171-index-GATAGAAAGCCA-Z0541	0	0	0	0	0	0	0	0	0	0	0	0	0	0	0	0	0	0	0	0	0	0	0	0	0	0	0	0	0	0	0	0	0	0	0	0	0	0	0	0	0	0	0	0	0	0	0	0	0
SRR5176284	0	0	10	10	0	6	0	0	0	0	0	3	0	0	0	0	0	0	0	0	0	0	0	0	0	0	0	0	0	0	0	0	0	0	0	0	0	0	0	0	0	0	0	0	0	0	0	0	0
lane1-s045-index-GTCTAATTCCGA-Z0415	0	0	0	0	0	0	0	0	0	0	0	0	0	0	0	0	0	0	0	0	0	0	0	0	0	0	0	0	0	0	0	0	0	0	0	0	0	0	0	0	0	0	0	0	0	0	0	0	0
lane1-s072-index-CGAGTTGTAGCG-Z0442	0	0	0	0	0	0	0	0	0	0	0	0	0	0	0	0	0	0	0	0	0	0	0	0	0	0	0	0	0	0	0	0	0	0	0	0	0	0	0	0	0	0	0	0	0	0	0	0	0
CC-BPF-8uM-243-7C-MB87b-10dpf-S257	0	0	0	0	0	0	0	0	0	0	0	0	0	0	0	0	0	0	0	0	0	0	0	0	0	0	0	0	0	0	0	0	0	0	0	0	0	0	0	0	0	0	0	0	0	0	0	0	0
lane1-s065-index-GTCCGAAACACT-Z0435	0	0	0	0	0	0	0	0	0	0	0	0	0	0	0	0	0	0	0	0	0	0	0	0	0	0	0	0	0	0	0	0	0	0	0	0	0	0	0	0	0	0	0	0	0	0	0	0	0
lane1-s114-index-ACACGAGCCACA-Z0484	0	0	0	0	0	0	0	0	0	0	0	0	0	0	0	0	0	0	1	0	0	0	0	0	0	0	0	0	0	0	0	0	0	0	0	0	0	0	0	0	0	0	0	0	0	0	0	0	0
lane1-s139-index-GTCATTCACGAG-Z0509	0	0	0	0	0	0	0	0	0	0	0	0	0	0	0	0	0	0	0	0	0	0	0	0	0	0	0	0	0	0	0	0	0	0	0	0	0	0	0	0	0	0	0	0	0	0	0	0	0
CC-BPB-09uM-68-5D-MB84a-10dpf-S70	0	0	0	0	0	0	0	0	0	0	0	0	0	0	0	0	0	0	0	0	0	0	0	0	0	0	0	0	0	0	0	0	0	0	0	0	0	0	0	0	0	0	0	0	0	0	0	0	0
CC-BPA-11uM-37-8A-MB80-10dpf-S37	0	0	0	0	0	0	0	0	0	0	0	0	0	0	0	0	0	0	0	0	0	0	0	0	0	0	0	0	0	0	0	0	0	0	0	0	0	0	0	0	0	0	0	0	0	0	0	0	0
lane1-s005-index-TTACTGTGCGAT-Z0376	0	0	0	0	0	0	0	0	0	0	0	0	0	0	0	0	0	0	0	0	0	0	0	0	0	0	0	0	0	0	0	0	0	0	0	0	0	0	0	0	0	0	0	0	0	0	0	0	0
lane1-s220-index-GGATGTAAGTAG-Z0589	0	0	0	0	0	0	0	0	0	0	0	0	0	0	0	0	0	0	0	0	0	0	0	0	0	0	0	0	0	0	0	0	0	0	0	0	0	0	0	0	0	0	0	0	0	0	0	0	0
lane1-s208-index-GACGAGTCAGTC-Z0578	0	0	0	0	0	0	0	0	0	0	0	0	0	0	0	0	0	0	0	0	0	0	0	0	0	0	0	0	0	0	0	0	0	0	0	0	0	0	0	0	0	0	0	0	0	0	0	0	0
lane1-s156-index-CATCGGTCAAGG-Z0526	0	0	0	0	0	0	0	0	0	0	0	0	0	0	0	0	0	0	0	0	0	0	0	0	0	0	0	0	0	0	0	0	0	0	0	0	0	0	0	0	0	0	0	0	0	0	0	0	0
CC-BPAF-018uM-189-4C-MB87a-10dpf-S199	0	0	0	0	0	0	0	0	0	0	0	0	0	0	0	0	0	0	0	0	0	0	0	0	0	0	0	0	0	0	0	0	0	0	0	0	0	0	0	0	0	0	0	0	0	0	0	0	0
lane1-s105-index-ACGTGAGAGAAT-Z0475	0	0	0	0	0	0	0	0	0	0	0	0	0	0	0	0	0	0	0	0	0	0	0	0	0	0	0	0	0	0	0	0	0	0	0	0	0	0	0	0	0	0	0	0	0	0	0	0	0
lane1-s188-index-CATCCAAATGCG-Z0558	0	0	0	0	0	0	0	0	0	0	0	0	0	0	0	0	0	0	0	0	0	0	0	0	0	0	0	0	0	0	0	0	0	0	0	0	0	0	0	0	0	0	0	0	0	0	0	0	0
lane1-s142-index-GCGTGTTAAACC-Z0512	0	0	0	0	0	0	0	0	0	0	0	0	0	0	0	0	0	0	0	0	0	0	0	0	0	0	0	0	0	0	0	0	0	0	0	0	0	0	0	0	0	0	0	0	0	0	0	0	0
CC-DMSO-01-19-3C-MB80-10dpf-S17	0	0	0	0	0	0	0	0	0	0	0	0	0	0	0	0	0	0	0	0	0	0	0	0	0	0	0	0	0	0	0	0	0	0	0	0	0	0	0	0	0	0	0	0	0	0	0	0	0
lane1-s063-index-CCTCTCGTGATC-Z0433	0	0	0	0	0	0	0	0	0	0	0	0	0	0	0	0	0	0	0	0	0	0	0	0	0	0	0	0	0	0	0	0	0	0	0	0	0	0	0	0	0	0	0	0	0	0	0	0	0
CR-97B-12-B-10-S49	0	0	0	0	0	0	0	0	0	0	0	0	0	0	0	0	0	0	0	0	0	0	0	0	0	0	0	0	0	0	0	0	0	0	0	0	0	0	0	0	0	0	0	0	0	0	0	0	0
lane1-s071-index-ACTATTGTCACG-Z0441	0	0	0	0	0	0	0	0	0	0	0	0	0	0	0	0	0	0	0	0	0	0	0	0	0	0	0	0	0	0	0	0	0	0	0	0	0	0	0	0	0	0	0	0	0	0	0	0	0
lane1-s203-index-AACGCCGAATGC-Z0573	0	0	0	0	0	0	0	0	0	0	0	0	0	0	0	0	0	0	0	0	0	0	0	0	0	0	0	0	0	0	0	0	0	0	0	0	0	0	0	0	0	0	0	0	0	0	0	0	0
AC1-TCS-016uM-28-MB96-8E-6dpf-S28	0	0	0	0	0	0	0	0	0	0	0	0	0	0	0	0	0	0	0	0	0	0	0	0	0	0	0	0	0	0	0	0	0	0	0	0	0	0	0	0	0	0	0	0	0	0	0	0	0
CC-DMSO-01-82-MB96-10D-10dpf-S86	0	0	0	0	0	0	0	0	0	0	0	0	0	0	0	0	0	0	0	0	0	0	0	0	0	0	0	0	0	0	0	0	0	0	0	0	0	0	0	0	0	0	0	0	0	0	0	0	0
CC-DMSO-01-226-3B-MB87b-10dpf-S238	0	0	0	0	0	0	0	0	0	0	0	0	0	0	0	0	0	0	0	0	0	0	0	0	0	0	0	0	0	0	0	0	0	0	0	0	0	0	0	0	0	0	0	0	0	0	0	0	0
lane1-s178-index-TGAGTTCGCTAT-Z0548	0	0	0	0	0	0	0	0	0	0	0	0	0	0	0	0	0	0	0	0	0	0	0	0	0	0	0	0	0	0	0	0	0	0	0	0	0	0	0	0	0	0	0	0	0	0	0	0	0
CC-DMSO-01-18-3B-MB80-10dpf-S16	0	0	0	0	0	0	0	0	0	0	0	0	0	0	0	0	0	0	0	0	0	0	0	0	0	0	0	0	0	0	0	0	0	0	0	0	0	0	0	0	0	0	0	0	0	0	0	0	0
lane1-s124-index-CGTAACCAACCA-Z0494	0	0	0	0	0	0	0	0	0	0	0	0	0	0	0	0	0	0	0	0	0	0	0	0	0	0	0	0	0	0	0	0	0	0	0	0	0	0	0	0	0	0	0	0	0	0	0	0	0
lane1-s055-index-CTATTTGCGACA-Z0425	0	0	0	0	0	0	0	0	0	0	0	0	0	0	0	0	0	0	0	0	0	0	0	0	0	0	0	0	0	0	0	0	0	0	0	0	0	0	0	0	0	0	0	0	0	0	0	0	0
lane1-s036-index-TCTAGCGTAGTG-Z0407	0	0	0	0	0	0	0	0	0	0	0	0	0	0	0	0	0	0	0	0	0	0	0	0	0	0	0	0	0	0	0	0	0	0	0	0	0	0	0	0	0	0	0	0	0	0	0	0	0
AC1-TCS-016uM-26-MB96-8C-6dpf-S26	0	0	0	0	0	0	0	0	0	0	0	0	0	0	0	0	0	0	0	0	0	0	0	0	0	0	0	0	0	0	0	0	0	0	0	0	0	0	0	0	0	0	0	0	0	0	0	0	0
lane1-s082-index-CTACCGGATCAA-Z0452	0	0	0	0	0	0	0	0	0	0	0	0	0	0	0	0	0	0	0	0	0	0	0	0	0	0	0	0	0	0	0	0	0	0	0	0	0	0	0	0	0	0	0	0	0	0	0	0	0
lane1-s104-index-CAGCATGTGTTG-Z0474	0	0	0	0	0	0	0	0	0	0	0	0	0	0	0	0	0	0	0	0	0	0	0	0	0	0	0	0	0	0	0	0	0	0	0	0	0	0	0	0	0	0	0	0	0	0	0	0	0
CC-BPB-5uM-78-8B-MB84a-10dpf-S80	0	0	0	0	0	0	0	0	0	0	0	0	0	0	0	0	0	0	0	0	0	0	0	0	0	0	0	0	0	0	0	0	0	0	0	0	0	0	0	0	0	0	0	0	0	0	0	0	0
CC-BPS-14uM-153-6A-MB85-10dpf-S161	0	0	0	0	0	0	0	0	0	0	0	0	0	0	0	0	0	0	0	0	0	0	0	0	0	0	0	0	0	0	0	0	0	0	0	0	0	0	0	0	0	0	0	0	0	0	0	0	0
CC-BPF-15uM-245-8A-MB87b-10dpf-S259	0	0	0	0	0	0	0	0	0	0	0	0	0	0	0	0	0	0	0	0	0	0	0	0	0	0	0	0	0	0	0	0	0	0	0	0	0	0	0	0	0	0	0	0	0	0	0	0	0
lane1-s064-index-GCCTGAATTTAC-Z0434	0	0	0	0	0	0	0	0	0	0	0	0	0	0	0	0	0	0	0	0	0	0	0	0	0	0	0	0	0	0	0	0	0	0	0	0	0	0	0	0	0	0	0	0	0	0	0	0	0
lane1-s228-index-GAAGTTGGAAGT-Z0597	0	0	0	0	0	0	0	0	0	0	0	0	0	0	0	0	0	0	0	0	0	0	0	0	0	0	0	0	0	0	0	0	0	0	0	0	0	0	0	0	0	0	0	0	0	0	0	0	0
AC1-TCS-016uM-71-MB96-8C-10dpf-S75	0	0	0	0	0	0	0	0	0	0	0	0	0	0	0	0	0	0	0	0	0	0	0	0	0	0	0	0	0	0	0	0	0	0	0	0	0	0	0	0	0	0	0	0	0	0	0	0	0
lane1-s205-index-TCTGCAGTTGGA-Z0575	0	0	0	0	0	0	0	0	0	0	0	0	0	0	0	0	0	0	0	0	0	0	0	0	0	0	0	0	0	0	0	0	0	0	0	0	0	0	0	0	0	0	0	0	0	0	0	0	0
CC-BPF-2uM-236-5D-MB87b-10dpf-S248	0	0	0	0	0	0	0	0	0	0	0	0	0	0	0	0	0	0	0	0	0	0	0	0	0	0	0	0	0	0	0	0	0	0	0	0	0	0	0	0	0	0	0	0	0	0	0	0	0
SRR5176346	0	0	1	1	0	1	0	0	0	0	0	0	0	0	0	0	0	0	0	0	0	0	0	0	0	0	0	0	0	0	0	0	0	0	0	0	0	0	0	0	0	0	0	0	0	0	0	0	0
SRR5176344	0	0	6	6	0	5	0	0	0	0	0	0	0	0	0	0	0	0	0	0	0	0	0	0	0	0	0	0	0	0	0	0	0	0	0	0	0	0	0	0	0	0	0	0	0	0	0	0	0
SRR5176342	0	0	19	19	0	7	0	0	0	0	0	1	0	0	0	0	0	0	0	0	0	0	0	0	0	0	0	0	0	0	0	0	0	0	0	0	0	0	0	0	0	0	0	0	0	0	0	0	0
SRR5176341	0	0	6	6	0	6	0	0	0	0	0	0	0	0	0	0	0	0	0	0	0	0	0	0	0	0	0	0	0	0	0	0	0	0	0	0	0	0	0	0	0	0	0	0	0	0	0	0	0
AC1-DMSO-01-21-MB96-7C-6dpf-S21	0	0	0	0	0	0	0	0	0	0	0	0	0	0	0	0	0	0	0	0	0	0	0	0	0	0	0	0	0	0	0	0	0	0	0	0	0	0	0	0	0	0	0	0	0	0	0	0	0
CC-BPS-4uM-145-4A-MB85-10dpf-S151	0	0	0	0	0	0	0	0	0	0	0	0	0	0	0	0	0	0	0	0	0	0	0	0	0	0	0	0	0	0	0	0	0	0	0	0	0	0	0	0	0	0	0	0	0	0	0	0	0
CC-BPA-2uM-28-5D-MB80-10dpf-S26	0	0	0	0	0	0	0	0	0	0	0	0	0	0	0	0	0	0	0	0	0	0	0	0	0	0	0	0	0	0	0	0	0	0	0	0	0	0	0	0	0	0	0	0	0	0	0	0	0
lane1-s168-index-AACGGCAGCATC-Z0538	0	0	0	0	0	0	0	0	0	0	0	0	0	0	0	0	0	0	0	0	0	0	0	0	0	0	0	0	0	0	0	0	0	0	0	0	0	0	0	0	0	0	0	0	0	0	0	0	0
CC-BPS-7uM-149-5A-MB85-10dpf-S155	0	0	0	0	0	0	0	0	0	0	0	0	0	0	0	0	0	0	0	0	0	0	0	0	0	0	0	0	0	0	0	0	0	0	0	0	0	0	0	0	0	0	0	0	0	0	0	0	0
CC-BPS-4uM-148-4D-MB85-10dpf-S154	0	0	0	0	0	0	0	0	0	0	0	0	0	0	0	0	0	0	0	0	0	0	0	0	0	0	0	0	0	0	0	0	0	0	0	0	0	0	0	0	0	0	0	0	0	0	0	0	0
CC-DMSO-01-228-3D-MB87b-10dpf-S240	0	0	0	0	0	0	0	0	0	0	0	0	0	0	0	0	0	0	0	0	0	0	0	0	0	0	0	0	0	0	0	0	0	0	0	0	0	0	0	0	0	0	0	0	0	0	0	0	0
lane1-s059-index-GGTGTCTATTGT-Z0429	0	0	0	0	0	0	0	0	0	0	0	0	0	0	0	0	0	0	0	0	0	0	0	0	0	0	0	0	0	0	0	0	0	0	0	0	0	0	0	0	0	0	0	0	0	0	0	0	0
CC-DMSO-01-186-3D-MB87a-10dpf-S196	0	0	0	0	0	0	0	0	0	0	0	0	0	0	0	0	0	0	0	0	0	0	0	0	0	0	0	0	0	0	0	0	0	0	0	0	0	0	0	0	0	0	0	0	0	0	0	0	0
lane1-s070-index-TGGCATACGGCA-Z0440	0	0	0	0	0	0	0	0	0	0	0	0	0	0	0	0	0	0	0	0	0	0	0	0	0	0	0	0	0	0	0	0	0	0	0	0	0	0	0	0	0	0	0	0	0	0	0	0	0
CR-87-9-D-6-S12	0	0	0	0	0	0	0	0	0	0	0	0	0	0	0	0	0	0	0	0	0	0	0	0	0	0	0	0	0	0	0	0	0	0	0	0	0	0	0	0	0	0	0	0	0	0	0	0	0
lane1-s199-index-GTTTCTAGAGCT-Z0569	0	0	0	0	0	0	0	0	0	0	0	0	0	0	0	0	0	0	0	0	0	0	0	0	0	0	0	0	0	0	0	0	0	0	0	0	0	0	0	0	0	0	0	0	0	0	0	0	0
lane1-s008-index-GAACCAAAGGAT-Z0379	0	0	0	0	0	0	0	0	0	0	0	0	0	0	0	0	0	0	0	0	0	0	0	0	0	0	0	0	0	0	0	0	0	0	0	0	0	0	0	0	0	0	0	0	0	0	0	0	0
CC-BPF-15uM-248-8D-MB87b-10dpf-S262	0	0	0	0	0	0	0	0	0	0	0	0	0	0	0	0	0	0	0	0	0	0	0	0	0	0	0	0	0	0	0	0	0	0	0	0	0	0	0	0	0	0	0	0	0	0	0	0	0
lane1-s184-index-AGTTTGCAACGC-Z0554	0	0	0	0	0	0	0	0	0	0	0	0	0	0	0	0	0	0	0	0	0	0	0	0	0	0	0	0	0	0	0	0	0	0	0	0	0	0	0	0	0	0	0	0	0	0	0	0	0
lane1-s083-index-AGCAAACACCCG-Z0453	0	0	0	0	0	0	0	0	0	0	0	0	0	0	0	0	0	0	0	0	0	0	0	0	0	0	0	0	0	0	0	0	0	0	0	0	0	0	0	0	0	0	0	0	0	0	0	0	0
lane1-s102-index-GCACTACCGAAT-Z0472	0	0	0	0	0	0	0	0	0	0	0	0	0	0	0	0	0	0	0	0	0	0	0	0	0	0	0	0	0	0	0	0	0	0	0	0	0	0	0	0	0	0	0	0	0	0	0	0	0
lane1-s213-index-GGCTGTATGGGT-Z0582	0	0	0	0	0	0	0	0	0	0	0	0	0	0	0	0	0	0	0	0	0	0	0	0	0	0	0	0	0	0	0	0	0	0	0	0	0	0	0	0	0	0	0	0	0	0	0	0	0
lane1-s159-index-TAAGGCCTATCG-Z0529	0	0	0	0	0	0	0	0	0	0	0	0	0	0	0	0	0	0	0	0	0	0	0	0	0	0	0	0	0	0	0	0	0	0	0	0	0	0	0	0	0	0	0	0	0	0	0	0	0
lane1-s094-index-CCAAGTCTTACA-Z0464	0	0	0	0	0	0	0	0	0	0	0	0	0	0	0	0	0	0	0	0	0	0	0	0	0	0	0	0	0	0	0	0	0	0	0	0	0	0	0	0	0	0	0	0	0	0	0	0	0
lane1-s090-index-ATGGACCGAACC-Z0460	0	0	0	0	0	0	0	0	0	0	0	0	0	0	0	0	0	0	0	0	0	0	0	0	0	0	0	0	0	0	0	0	0	0	0	0	0	0	0	0	0	0	0	0	0	0	0	0	0
lane1-s004-index-TATCGTTGACCA-Z0375	0	0	0	0	0	0	0	0	0	0	0	0	0	0	0	0	0	0	0	0	0	0	0	0	0	0	0	0	0	0	0	0	0	0	0	0	0	0	0	0	0	0	0	0	0	0	0	0	0
SRR5176332	0	0	1	1	0	0	0	0	0	0	0	0	0	0	0	0	0	0	0	0	0	0	0	0	0	0	0	0	0	0	0	0	0	0	0	0	0	0	0	0	0	0	0	0	0	0	0	0	0
lane1-s202-index-TCCCAACTTCGC-Z0572	0	0	0	0	0	0	0	0	0	0	0	0	0	0	0	0	0	0	0	0	0	0	0	0	0	0	0	0	0	0	0	0	0	0	0	0	0	0	0	0	0	0	0	0	0	0	0	0	0
SRR5176330	0	0	0	0	0	0	0	0	0	0	0	0	0	0	0	0	0	0	0	0	0	0	0	0	0	0	0	0	0	0	0	0	0	0	0	0	0	2	0	0	0	0	0	0	0	0	0	0	0
SRR5176331	0	0	1	1	0	0	0	0	0	0	0	0	0	0	0	0	0	0	0	0	0	0	0	0	0	0	1	0	0	0	0	0	0	0	0	0	0	0	0	0	0	0	0	0	0	0	0	0	0
SRR5176336	0	0	3	3	0	2	0	0	0	0	0	0	0	0	0	0	0	0	0	0	0	0	0	0	0	0	0	0	0	0	0	0	0	0	0	0	0	0	0	0	0	0	0	0	0	0	0	0	0
SRR5176337	0	0	0	0	0	0	0	0	0	0	0	0	0	0	0	0	0	0	0	0	0	0	0	0	0	0	0	0	0	0	0	0	0	0	0	0	0	0	10	10	0	0	0	0	0	0	0	0	0
SRR5176334	0	0	0	0	0	0	0	0	0	0	0	0	0	0	0	0	0	0	0	0	0	0	0	0	0	0	0	0	0	0	1	0	0	0	0	0	0	0	0	0	0	0	0	0	0	0	0	0	0
AC1-TCS-03uM-74-MB96-9A-10dpf-S78	0	0	0	0	0	0	0	0	0	0	0	0	0	0	0	0	0	0	0	0	0	0	0	0	0	0	0	0	0	0	0	0	0	0	0	0	0	0	0	0	0	0	0	0	0	0	0	0	0
SRR5176339	0	0	16	16	0	13	0	0	0	0	0	2	0	0	0	0	0	0	0	0	0	0	0	0	0	0	0	0	0	0	0	0	0	0	0	0	0	0	0	0	0	0	0	0	0	0	0	0	0
lane1-s130-index-ATGTACGGCGAC-Z0500	0	0	0	0	0	0	0	0	0	0	0	0	0	0	0	0	0	0	0	0	0	0	0	0	0	0	0	0	0	0	0	0	0	0	0	0	0	0	0	0	0	0	0	0	0	0	0	0	0
lane1-s186-index-AAGGTGTAAGGT-Z0556	0	0	0	0	0	0	0	0	0	0	0	0	0	0	0	0	0	0	0	0	0	0	0	0	0	0	0	0	0	0	0	0	0	0	0	0	0	0	0	0	0	0	0	0	0	0	0	0	0
CC-BPF-4uM-237-6A-MB87b-10dpf-S249	0	0	0	0	0	0	0	0	0	0	0	0	0	0	0	0	0	0	0	0	0	0	0	0	0	0	0	0	0	0	0	0	0	0	0	0	0	0	0	0	0	0	0	0	0	0	0	0	0
lane1-s115-index-CTCCTGAAAGTT-Z0485	0	0	0	0	0	0	0	0	0	0	0	0	0	0	0	0	0	0	0	0	0	0	0	0	0	0	0	0	0	0	0	0	0	0	0	0	0	0	0	0	0	0	0	0	0	0	0	0	0
CR-98B-12-C-10-S50	0	0	0	0	0	0	0	0	0	0	0	0	0	0	0	0	0	0	0	0	0	0	0	0	0	0	0	0	0	0	0	0	0	0	0	0	0	0	0	0	0	0	0	0	0	0	0	0	0
SRR3233707	0	0	1	1	0	1	0	0	0	0	0	0	0	0	0	0	0	0	0	0	0	0	0	0	0	0	0	0	0	0	0	0	0	0	0	0	0	0	0	0	0	0	0	0	0	0	0	0	0
SRR3233706	0	0	0	0	0	0	0	0	0	0	0	0	0	0	0	0	0	0	0	0	0	0	0	0	0	0	0	0	0	0	0	0	0	0	0	0	0	0	0	0	0	0	0	0	0	0	0	0	0
CC-BPS-7uM-152-5D-MB85-10dpf-S158	0	0	0	0	0	0	0	0	0	0	0	0	0	0	0	0	0	0	0	0	0	0	0	0	0	0	0	0	0	0	0	0	0	0	0	0	0	0	0	0	0	0	0	0	0	0	0	0	0
CC-BPF-15uM-247-8C-MB87b-10dpf-S261	0	0	0	0	0	0	0	0	0	0	0	0	0	0	0	0	0	0	0	0	0	0	0	0	0	0	0	0	0	0	0	0	0	0	0	0	0	0	0	0	0	0	0	0	0	0	0	0	0
SRR3233615	0	0	0	0	0	0	0	0	0	0	0	0	0	0	0	0	0	0	0	0	0	0	0	0	0	0	0	0	0	0	0	0	0	0	0	0	0	0	0	0	0	0	0	0	0	0	0	0	0
lane1-s140-index-TAGAACTCACCT-Z0510	0	0	0	0	0	0	0	0	0	0	0	0	0	0	0	0	0	0	0	0	0	0	0	0	0	0	0	0	0	0	0	0	0	0	0	0	0	0	0	0	0	0	0	0	0	0	0	0	0
CC-BPS-25uM-157-7A-MB85-10dpf-S165	0	0	0	0	0	0	0	0	0	0	0	0	0	0	0	0	0	0	0	0	0	0	0	0	0	0	0	0	0	0	0	0	0	0	0	0	0	0	0	0	0	0	0	0	0	0	0	0	0
SRR3233708	0	0	0	0	0	0	0	0	0	0	0	0	0	0	0	0	0	0	0	0	0	0	0	0	0	0	0	0	0	0	0	0	0	0	0	0	0	0	0	0	0	0	0	0	0	0	0	0	0
lane1-s079-index-CGGACTACAACT-Z0449	0	0	0	0	0	0	1	1	1	1	0	0	1	0	0	0	0	0	0	0	0	0	0	0	0	0	0	0	0	0	0	0	0	0	0	0	0	0	0	0	0	0	0	0	0	0	0	0	0
lane1-s112-index-GAGGCCATCAGT-Z0482	0	0	0	0	0	0	0	0	0	0	0	0	0	0	0	0	0	0	0	0	0	0	0	0	0	0	0	0	0	0	0	0	0	0	0	0	0	0	0	0	0	0	0	0	0	0	0	0	0
CC-BPF-4uM-240-6D-MB87b-10dpf-S252	0	0	0	0	0	0	0	0	0	0	0	0	0	0	0	0	0	0	0	0	0	0	0	0	0	0	0	0	0	0	0	0	0	0	0	0	0	0	0	0	0	0	0	0	0	0	0	0	0
SRR3233686	0	0	0	0	0	0	0	0	0	0	0	0	0	0	0	0	0	0	0	0	0	0	0	0	0	0	0	0	0	0	0	0	0	0	0	0	0	0	0	0	0	0	0	0	0	0	0	0	0
SRR3233687	0	0	0	0	0	0	0	0	0	0	0	0	0	0	0	0	0	0	0	0	0	0	0	0	0	0	0	0	0	0	0	0	0	0	0	0	0	0	0	0	0	0	0	0	0	0	0	0	0
SRR3233684	0	0	0	0	0	0	0	0	0	0	0	0	0	0	0	0	0	0	0	0	0	0	0	0	0	0	0	0	0	0	0	0	0	0	0	0	0	0	0	0	0	0	0	0	0	0	0	0	0
SRR3233685	0	0	0	0	0	0	0	0	0	0	0	0	0	0	0	0	0	0	0	0	0	0	0	0	0	0	0	0	0	0	0	0	0	0	0	0	0	0	0	0	0	0	0	0	0	0	0	0	0
SRR3233683	0	0	0	0	0	0	0	0	0	0	0	0	0	0	0	0	0	0	0	0	0	0	0	0	0	0	0	0	0	0	0	0	0	0	0	0	0	0	0	0	0	0	0	0	0	0	0	0	0
SRR3233680	0	0	0	0	0	0	0	0	0	0	0	0	0	0	0	0	0	0	0	0	0	0	0	0	0	0	0	0	0	0	0	0	0	0	0	0	0	0	0	0	2	0	0	0	0	0	0	0	0
SRR3233681	0	0	1	1	0	1	0	0	0	0	0	0	0	0	0	0	0	0	0	0	0	0	0	0	0	0	0	0	0	0	0	0	0	0	0	0	0	0	0	0	0	0	0	0	0	0	0	0	0
CC-BPB-09uM-66-5B-MB84a-10dpf-S68	0	0	0	0	0	0	0	0	0	0	0	0	0	0	0	0	0	0	0	0	0	0	0	0	0	0	0	0	0	0	0	0	0	0	0	0	0	0	0	0	0	0	0	0	0	0	0	0	0
CC-DMSO-01-142-3B-MB85-10dpf-S148	0	0	0	0	0	0	0	0	0	0	0	0	0	0	0	0	0	0	0	0	0	0	0	0	0	0	0	0	0	0	0	0	0	0	0	0	0	0	0	0	0	0	0	0	0	0	0	0	0
SRR3233688	0	0	0	0	1	0	0	0	0	0	0	0	0	0	0	0	0	0	0	0	0	0	0	0	0	0	0	0	0	0	0	0	1	1	0	1	0	0	0	0	0	0	0	0	0	0	0	0	0
CC-BPB-05uM-61-4A-MB84a-10dpf-S61	0	0	0	0	0	0	0	0	0	0	0	0	0	0	0	0	0	0	0	0	0	0	0	0	0	0	0	0	0	0	0	0	0	0	0	0	0	0	0	0	0	0	0	0	0	0	0	0	0
AC1-TCS-03uM-30-MB96-9B-6dpf-S30	0	0	0	0	0	0	0	0	0	0	0	0	0	0	0	0	0	0	0	0	0	0	0	0	0	0	0	0	0	0	0	0	0	0	0	0	0	0	0	0	0	0	0	0	0	0	0	0	0
CC-BPF-1uM-230-4B-MB87b-10dpf-S242	0	0	0	0	0	0	0	0	0	0	0	0	0	0	0	0	0	0	0	0	0	0	0	0	0	0	0	0	0	0	0	0	0	0	0	0	0	0	0	0	0	0	0	0	0	0	0	0	0
AC1-TCS-03uM-29-MB96-9A-6dpf-S29	0	0	0	0	0	0	0	0	0	0	0	0	0	0	0	0	0	0	0	0	0	0	0	0	0	0	0	0	0	0	0	0	0	0	0	0	0	0	0	0	0	0	0	0	0	0	0	0	0
lane1-s106-index-CGTTTAGAGTCG-Z0476	0	0	0	0	0	0	0	0	0	0	0	0	0	0	0	0	0	0	0	0	0	0	0	0	0	0	0	0	0	0	0	0	0	0	0	0	0	0	0	0	0	0	0	0	0	0	0	0	0
lane1-s100-index-TTCGCCCTTCAG-Z0470	0	0	0	0	0	0	0	0	0	0	0	0	0	0	0	0	0	0	0	0	0	0	0	0	0	0	0	0	0	0	0	0	0	0	0	0	0	0	0	0	0	0	0	0	0	0	0	0	0
lane1-s193-index-GGCAACCTCAGA-Z0563	0	0	0	0	0	0	0	0	0	0	0	0	0	0	0	0	0	0	0	0	0	0	0	0	0	0	0	0	0	0	0	0	0	0	0	0	0	0	0	0	0	0	0	0	0	0	0	0	0
SRR3233679	0	0	1	1	0	0	0	0	0	0	0	0	0	0	0	0	0	0	0	0	0	0	0	0	0	0	0	0	0	0	0	0	0	0	0	0	0	0	0	0	0	0	0	0	0	0	0	0	0
SRR3233678	0	0	0	0	0	0	0	0	0	0	0	0	0	0	0	0	0	0	0	0	0	0	0	0	0	0	0	0	0	0	0	0	0	0	0	0	0	0	0	0	0	0	0	0	0	0	0	0	0
SRR3233673	0	0	0	0	0	0	0	0	0	0	0	0	0	0	0	0	0	0	0	0	0	0	0	0	0	0	0	0	0	0	0	0	0	0	0	0	0	0	0	0	0	0	0	0	0	0	0	0	0
SRR3233672	0	0	0	0	0	0	0	0	0	0	0	0	0	0	0	0	0	0	0	0	0	0	0	0	0	0	0	0	0	0	0	0	0	0	0	0	0	0	0	0	0	0	0	0	0	0	0	0	0
SRR3233671	0	0	0	0	0	0	0	0	0	0	0	0	0	0	0	0	0	0	0	0	0	0	0	0	0	0	0	0	0	0	0	0	0	0	0	0	0	0	0	0	0	0	0	0	0	0	0	0	0
SRR3233670	0	0	0	0	0	0	0	0	0	0	0	0	0	0	0	0	0	0	0	0	0	0	0	0	0	0	0	0	0	0	0	0	0	0	0	0	0	0	0	0	0	0	0	0	0	0	0	0	0
SRR3233677	0	0	5	5	0	4	0	0	0	0	0	0	0	0	0	0	0	0	0	0	0	0	0	0	0	0	0	0	0	0	0	0	0	0	0	0	0	0	0	0	0	1	0	0	0	0	0	0	0
SRR3233676	0	0	0	0	0	0	0	0	0	0	0	0	0	0	0	0	0	0	0	0	0	0	0	0	0	0	0	0	0	0	0	0	0	0	0	0	0	0	0	0	0	0	0	0	0	0	0	0	0
SRR3233675	0	0	7	7	0	7	0	0	0	0	0	0	0	0	0	0	0	0	0	0	0	0	0	0	0	0	0	0	0	0	0	0	0	0	0	0	0	0	0	0	7	0	0	0	0	0	0	0	0
SRR6973985	0	1	0	0	0	0	0	0	0	0	0	0	0	0	0	0	0	0	0	0	0	0	0	0	0	0	0	0	0	0	0	0	0	0	0	0	0	0	0	0	0	0	0	0	0	0	0	0	0
SRR6973984	0	0	0	0	0	0	0	0	0	0	0	0	0	0	0	0	0	0	0	0	0	0	0	0	0	0	0	0	0	0	0	0	0	0	0	0	0	0	0	0	0	0	0	0	0	0	0	0	0
SRR6973987	0	0	0	0	0	0	0	0	0	0	0	0	0	0	0	0	0	0	0	0	0	0	0	0	0	0	0	0	0	0	0	0	0	0	0	0	0	0	0	0	0	0	0	0	0	0	0	0	0
SRR6973986	0	1	0	0	0	0	0	0	0	0	0	0	0	0	0	0	0	0	0	0	0	0	0	0	0	0	0	0	0	0	0	0	0	0	0	0	0	0	0	0	0	0	0	0	0	0	0	0	0
SRR6973981	0	0	0	0	0	0	0	0	0	0	0	0	0	0	0	0	0	0	0	0	0	0	0	0	0	0	0	0	0	0	0	0	0	0	0	0	0	0	0	0	0	0	0	0	0	0	0	0	0
SRR6973980	0	0	0	0	0	0	0	0	0	0	0	0	0	0	0	0	0	0	0	0	0	0	0	0	0	0	0	0	0	0	0	0	0	0	0	0	0	0	0	0	0	0	0	0	0	0	0	0	0
SRR6973983	0	0	0	0	0	0	0	0	0	0	0	0	0	0	0	0	0	0	0	0	0	0	0	0	0	0	0	0	0	0	0	0	0	0	0	0	0	0	0	0	0	0	0	0	0	0	0	0	0
SRR6973982	0	8	0	0	0	0	0	0	0	0	0	0	0	0	0	0	0	0	0	0	0	0	0	0	0	0	0	0	0	0	0	0	0	0	0	0	0	0	0	0	0	0	0	0	0	0	0	0	0
lane1-s075-index-TACTAATCTGCG-Z0445	0	0	0	0	0	0	0	0	0	0	0	0	0	0	0	0	0	0	0	0	0	0	0	0	0	0	0	0	0	0	0	0	0	0	0	0	0	0	0	0	0	0	0	0	0	0	0	0	0
CC-DMSO-01-79-MB96-10A-10dpf-S83	0	0	0	0	0	0	0	0	0	0	0	0	0	0	0	0	0	0	0	0	0	0	0	0	0	0	0	0	0	0	0	0	0	0	0	0	0	0	0	0	0	0	0	0	0	0	0	0	0
SRR6973989	0	0	0	0	0	0	0	0	0	0	0	0	0	0	0	0	0	0	0	0	0	0	0	0	0	0	0	0	0	0	0	0	0	0	0	0	0	0	0	0	1	0	0	0	0	0	0	0	0
SRR6973988	0	0	0	0	0	0	0	0	0	0	0	0	0	0	0	0	0	0	0	0	0	0	0	0	0	0	0	0	0	0	0	0	0	0	0	0	0	0	0	0	0	0	0	0	0	0	0	0	0
lane1-s007-index-CTAACCTCCGCT-Z0378	0	0	0	0	0	0	0	0	0	0	0	0	0	0	0	0	0	0	0	0	0	0	0	0	0	0	0	0	0	0	0	0	0	0	0	0	0	0	0	0	0	0	0	0	0	0	0	0	0
lane1-s003-index-ACACCTGGTGAT-Z0374	0	0	0	0	0	0	0	0	0	0	0	0	0	0	0	0	0	0	0	0	0	0	0	0	0	0	0	0	0	0	0	0	0	0	0	0	0	0	0	0	0	0	0	0	0	0	0	0	0
CC-TCS-03uM-43-MB96-12B-6dpf-S45	0	0	0	0	0	0	0	0	0	0	0	0	0	0	0	0	0	0	0	0	0	0	0	0	0	0	0	0	0	0	0	0	0	0	0	0	0	0	0	0	0	0	0	0	0	0	0	0	0
lane1-s237-index-CAAGCATGCCTA-Z0606	0	0	0	0	0	0	0	0	0	0	0	0	0	0	0	0	0	0	0	0	0	0	0	0	0	0	0	0	0	0	0	0	0	0	0	0	0	0	0	0	0	0	0	0	0	0	0	0	0
lane1-s169-index-CTGGCCTAGGAA-Z0539	0	0	0	0	0	0	0	0	0	0	0	0	0	0	0	0	0	0	0	0	0	0	0	0	0	0	0	0	0	0	0	0	0	0	0	0	0	0	0	0	0	0	0	0	0	0	0	0	0
CC-BPAF-1uM-202-7D-MB87a-10dpf-S212	0	0	0	0	0	0	0	0	0	0	0	0	0	0	0	0	0	0	0	0	0	0	0	0	0	0	0	0	0	0	0	0	0	0	0	0	0	0	0	0	0	0	0	0	0	0	0	0	0
CC-BPA-11uM-40-8D-MB80-10dpf-S40	0	0	0	0	0	0	0	0	0	0	0	0	0	0	0	0	0	0	0	0	0	0	0	0	0	0	0	0	0	0	0	0	0	0	0	0	0	0	0	0	0	0	0	0	0	0	0	0	0
CC-BPA-6uM-33-7A-MB80-10dpf-S33	0	0	0	0	0	0	0	0	0	0	0	0	0	0	0	0	0	0	0	0	0	0	0	0	0	0	0	0	0	0	0	0	0	0	0	0	0	0	0	0	0	0	0	0	0	0	0	0	0
lane1-s085-index-GATTGGTTGCAC-Z0455	0	0	0	0	0	0	0	0	0	0	0	0	0	0	0	0	0	0	0	0	0	0	0	0	0	0	0	0	0	0	0	0	0	0	0	0	0	0	0	0	0	0	0	0	0	0	0	0	0
lane1-s073-index-CGACTGTCTTAA-Z0443	0	0	0	0	0	0	0	0	0	0	0	0	0	0	0	0	0	0	0	0	0	0	0	0	0	0	0	0	0	0	0	0	0	0	0	0	0	0	0	0	0	0	0	0	0	0	0	0	0
lane1-s009-index-GTATGCGCTGTA-Z0380	0	0	0	0	0	0	0	0	0	0	0	0	0	0	0	0	0	0	0	0	0	0	0	0	0	0	0	0	0	0	0	0	0	0	0	0	0	0	0	0	0	0	0	0	0	0	0	0	0
lane1-s053-index-GAGGCTCATCAT-Z0423	0	0	0	0	0	0	0	0	0	0	0	0	0	0	0	0	0	0	0	0	0	0	0	0	0	0	0	0	0	0	0	0	0	0	0	0	0	0	0	0	0	0	0	0	0	0	0	0	0
CC-TCS-016uM-40-MB96-11C-6dpf-S42	0	0	0	0	0	0	0	0	0	0	0	0	0	0	0	0	0	0	0	0	0	0	0	0	0	0	0	0	0	0	0	0	0	0	0	0	0	0	0	0	0	0	0	0	0	0	0	0	0
lane1-s149-index-AGAACACGTCTC-Z0519	0	0	0	0	0	0	0	0	0	0	0	0	0	0	0	0	0	0	0	0	0	0	0	0	0	0	0	0	0	0	0	0	0	0	0	0	0	0	0	0	0	0	0	0	0	0	0	0	0
lane1-s236-index-GACGGAACCCAT-Z0605	0	0	0	0	0	0	0	0	0	0	0	0	0	0	0	0	0	0	0	0	0	0	0	0	0	0	0	0	0	0	0	0	0	0	0	0	0	0	0	0	0	0	0	0	0	0	0	0	0
lane1-s081-index-TGGCACCGATTA-Z0451	0	0	0	0	0	0	0	0	0	0	0	0	0	0	0	0	0	0	0	0	0	0	0	0	0	0	0	0	0	0	0	0	0	0	0	0	0	0	0	0	0	0	0	0	0	0	0	0	0
lane1-s215-index-TCTTAACGACTG-Z0584	0	0	0	0	0	0	0	0	0	0	0	0	0	0	0	0	0	0	0	0	0	0	0	0	0	0	0	0	0	0	0	0	0	0	0	0	0	0	0	0	0	0	0	0	0	0	0	0	0
lane1-s192-index-ACGTAGCATTTC-Z0562	0	0	0	0	0	0	0	0	0	0	0	0	0	0	0	0	0	0	0	0	0	0	0	0	0	0	0	0	0	0	0	0	0	0	0	0	0	0	0	0	0	0	0	0	0	0	0	0	0
lane1-s206-index-TACGGGTCTTTA-Z0576	0	0	0	0	0	0	0	0	0	0	0	0	0	0	0	0	0	0	0	0	0	0	0	0	0	0	0	0	0	0	0	0	0	0	0	0	0	0	0	0	0	0	0	0	0	0	0	0	0
lane1-s204-index-TGCACAATGGCG-Z0574	0	0	0	0	0	0	0	0	0	0	0	0	0	0	0	0	0	0	0	0	0	0	0	0	0	0	0	0	0	0	0	0	0	0	0	0	0	0	0	0	0	0	0	0	0	0	0	0	0
lane1-s164-index-TACGTCCCGTTC-Z0534	0	0	0	0	0	0	0	0	0	0	0	0	0	0	0	0	0	0	0	0	0	0	0	0	0	0	0	0	0	0	0	0	0	0	0	0	0	0	0	0	0	0	0	0	0	0	0	0	0
SRR5176379	0	0	0	0	0	0	0	0	0	0	0	0	0	0	0	0	0	0	0	0	0	0	0	0	0	0	0	0	0	0	0	0	0	0	0	0	0	0	0	0	0	0	0	0	0	0	0	0	0
SRR5176374	0	0	16	16	0	14	0	0	0	0	0	0	0	0	0	0	0	0	0	0	0	0	0	0	0	0	0	0	0	0	0	0	0	0	0	0	0	0	0	0	0	0	0	0	0	0	0	0	0
SRR5176375	0	0	0	0	0	0	0	0	0	0	0	0	0	0	0	0	0	0	0	0	0	0	0	0	0	0	0	0	0	0	0	0	0	0	0	0	0	0	0	0	0	0	0	0	0	0	0	0	0
lane1-s194-index-GAGAGAATGATC-Z0564	0	0	0	0	0	0	0	0	0	0	0	0	0	0	0	0	0	0	0	0	0	0	0	0	0	0	0	0	0	0	0	0	0	0	0	0	0	0	0	0	0	0	0	0	0	0	0	0	0
CC-BPAF-1uM-203-8A-MB87a-10dpf-S213	0	0	0	0	0	0	0	0	0	0	0	0	0	0	0	0	0	0	0	0	0	0	0	0	0	0	0	0	0	0	0	0	0	0	0	0	0	0	0	0	0	0	0	0	0	0	0	0	0
AC1-TCS-03uM-31-MB96-9C-6dpf-S33	0	0	0	0	0	0	0	0	0	0	0	0	0	0	0	0	0	0	0	0	0	0	0	0	0	0	0	0	0	0	0	0	0	0	0	0	0	0	0	0	0	0	0	0	0	0	0	0	0
lane1-s068-index-TAAGGTAAGGTG-Z0438	0	0	0	0	0	0	0	0	0	0	0	0	0	0	0	0	0	0	0	0	0	0	0	0	0	0	0	0	0	0	0	0	0	0	0	0	0	0	0	0	0	0	0	0	0	0	0	0	0
lane1-s189-index-CGCACATGTTAT-Z0559	0	0	0	0	0	0	0	0	0	0	0	0	0	0	0	0	0	0	0	0	0	0	0	0	0	0	0	0	0	0	0	0	0	0	0	0	0	0	0	0	0	0	0	0	0	0	0	0	0
lane1-s098-index-TAACTCTGATGC-Z0468	0	0	0	0	0	0	0	0	0	0	0	0	0	0	0	0	0	0	0	0	0	0	0	0	0	0	0	0	0	0	0	0	0	0	0	0	0	0	0	0	0	0	0	0	0	0	0	0	0
CC-TCS-03uM-90-MB96-12D-10dpf-S94	0	0	0	0	0	0	0	0	0	0	0	0	0	0	0	0	0	0	0	0	0	0	0	0	0	0	0	0	0	0	0	0	0	0	0	0	0	0	0	0	0	0	0	0	0	0	0	0	0
lane1-s201-index-AACCACACATCG-Z0571	0	0	0	0	0	0	0	0	0	0	0	0	0	0	0	0	0	0	0	0	0	0	0	0	0	0	0	0	0	0	0	0	0	0	0	0	0	0	0	0	0	0	0	0	0	0	0	0	0
CC-BPB-1uM-70-6B-MB84a-10dpf-S72	0	0	0	0	0	0	0	0	0	0	0	0	0	0	0	0	0	0	0	0	0	0	0	0	0	0	0	0	0	0	0	0	0	0	0	0	0	0	0	0	0	0	0	0	0	0	0	0	0
SRR5176290	0	0	3	3	0	3	0	0	0	0	0	0	0	0	0	0	0	0	0	0	0	0	0	0	0	0	0	0	0	0	0	0	0	0	0	0	0	0	0	0	0	0	0	0	0	0	0	0	0
lane1-s091-index-AAGATGGATCAG-Z0461	0	0	0	0	0	0	0	0	0	0	0	0	0	0	0	0	0	0	0	0	0	0	0	0	0	0	0	0	0	0	0	0	0	0	0	0	0	0	0	0	0	0	0	0	0	0	0	0	0
SRR5176292	0	0	1	1	0	1	0	0	0	0	2	0	0	0	0	5	0	0	0	0	0	0	3	1	0	0	0	0	0	0	0	0	0	0	2	0	6	0	14	14	1	3	3	0	2	2	2	4	4
lane1-s224-index-ATGAGACTCCAC-Z0593	0	0	0	0	0	0	0	0	0	0	0	0	0	0	0	0	0	0	0	0	0	0	0	0	0	0	0	0	0	0	0	0	0	0	0	0	0	0	0	0	0	0	0	0	0	0	0	0	0
lane1-s218-index-CGATAACATGCC-Z0587	0	0	0	0	0	0	6	6	6	6	0	0	6	6	0	0	0	0	0	0	0	0	0	0	0	0	0	0	0	0	0	0	0	0	0	0	0	0	0	0	0	0	0	0	0	0	0	0	0
SRR5176296	0	0	0	0	0	0	0	0	0	0	0	0	0	0	0	0	0	0	0	0	0	0	0	0	0	0	0	0	0	0	0	0	0	0	0	0	0	0	0	0	0	0	0	0	0	0	0	0	0
CC-BPF-1uM-229-4A-MB87b-10dpf-S241	0	0	0	0	0	0	0	0	0	0	0	0	0	0	0	0	0	0	0	0	0	0	0	0	0	0	0	0	0	0	0	0	0	0	0	0	0	0	0	0	0	0	0	0	0	0	0	0	0
lane1-s099-index-TACGATGACCAC-Z0469	0	0	0	0	0	0	0	0	0	0	0	0	0	0	0	0	0	0	0	0	0	0	0	0	0	0	0	0	0	0	0	0	0	0	0	0	0	0	0	0	0	0	0	0	0	0	0	0	0
lane1-s101-index-ATTCTGTGAGCG-Z0471	0	0	0	0	0	0	0	0	0	0	0	0	0	0	0	0	0	0	0	0	0	0	0	0	0	0	0	0	0	0	0	0	0	0	0	0	0	0	0	0	0	0	0	0	0	0	0	0	0
CC-TCS-016uM-38-MB96-11A-6dpf-S40	0	0	0	0	0	0	0	0	0	0	0	0	0	0	0	0	0	0	0	0	0	0	0	0	0	0	0	0	0	0	0	0	0	0	0	0	0	0	0	0	0	0	0	0	0	0	0	0	0
lane1-s134-index-TTCCGTAGGGAT-Z0504	0	0	0	0	0	0	0	0	0	0	0	0	0	0	0	0	0	0	0	0	0	0	0	0	0	0	0	0	0	0	0	0	0	0	0	0	0	0	0	0	0	0	0	0	0	0	0	0	0
lane1-s160-index-CACGAGGTCATT-Z0530	0	0	0	0	0	0	0	0	0	0	0	0	0	0	0	0	0	0	0	0	0	0	0	0	0	0	0	0	0	0	0	0	0	0	0	0	0	0	0	0	0	0	0	0	0	0	0	0	0
lane1-s183-index-CAACGGGTAGTC-Z0553	0	0	0	0	0	0	0	0	0	0	0	0	0	0	0	0	0	0	0	0	0	0	0	0	0	0	0	0	0	0	0	0	0	0	0	0	0	0	0	0	0	0	0	0	0	0	0	0	0
lane1-s154-index-ACACAAAGGGAG-Z0524	0	0	0	0	0	0	0	0	0	0	0	0	0	0	0	0	0	0	0	0	0	0	0	0	0	0	0	0	0	0	0	0	0	0	0	0	0	0	0	0	0	0	0	0	0	0	0	0	0
SRR4451688	0	0	0	0	0	0	0	0	2	0	0	0	0	0	0	0	0	0	0	0	0	0	0	0	30	30	0	30	0	0	0	0	0	0	0	0	0	0	0	0	0	0	0	0	0	0	0	0	0
lane1-s141-index-AGATAGGACAGG-Z0511	0	0	7	7	0	7	0	0	0	0	0	0	0	0	0	0	0	0	0	0	0	0	0	0	0	0	0	0	0	0	0	0	0	0	0	0	0	0	0	0	0	0	0	0	0	0	0	0	0
CC-TCS-016uM-84-MB96-11B-10dpf-S88	0	0	0	0	0	0	0	0	0	0	0	0	0	0	0	0	0	0	0	0	0	0	0	0	0	0	0	0	0	0	0	0	0	0	0	0	0	0	0	0	0	0	0	0	0	0	0	0	0
lane1-s039-index-AAGAGATGTCGA-Z0410	0	0	0	0	0	0	0	0	0	0	0	0	0	0	0	0	0	0	0	0	0	0	0	0	0	0	0	0	0	0	0	0	0	0	0	0	0	0	0	0	0	0	0	0	0	0	0	0	0
CC-DMSO-01-227-3C-MB87b-10dpf-S239	0	0	0	0	0	0	0	0	0	0	0	0	0	0	0	0	0	0	0	0	0	0	0	0	0	0	0	0	0	0	0	0	0	0	0	0	0	0	0	0	0	0	0	0	0	0	0	0	0
lane1-s054-index-TCCTCTGTCGAC-Z0424	0	0	0	0	0	0	0	0	0	0	0	0	0	0	0	0	0	0	0	0	0	0	0	0	0	0	0	0	0	0	0	0	0	0	0	0	0	0	0	0	0	0	0	0	0	0	0	0	0
AC1-TCS-03uM-33-MB96-9E-6dpf-S35	0	0	0	0	0	0	0	0	0	0	0	0	0	0	0	0	0	0	0	0	0	0	0	0	0	0	0	0	0	0	0	0	0	0	0	0	0	0	0	0	0	0	0	0	0	0	0	0	0
CC-BPAF-1uM-200-7B-MB87a-10dpf-S210	0	0	0	0	0	0	0	0	0	0	0	0	0	0	0	0	0	0	0	0	0	0	0	0	0	0	0	0	0	0	0	1	0	0	0	0	0	0	0	0	0	0	0	0	0	0	0	0	0
lane1-s175-index-TACCCAGAGATC-Z0545	0	0	0	0	0	0	0	0	0	0	0	0	0	0	0	0	0	0	0	0	0	0	0	0	0	0	0	0	0	0	0	0	0	0	0	0	0	0	0	0	0	0	0	0	0	0	0	0	0
CC-BPS-14uM-156-6D-MB85-10dpf-S164	0	0	0	0	0	0	0	0	0	0	0	0	0	0	0	0	0	0	0	0	0	0	0	0	0	0	0	0	0	0	0	0	0	0	0	0	0	0	0	0	0	0	0	0	0	0	0	0	0
CC-BPA-2uM-27-5C-MB80-10dpf-S25	0	0	0	0	0	0	0	0	0	0	0	0	0	0	0	0	0	1	0	0	0	0	0	0	0	0	0	0	0	0	0	0	0	0	0	0	0	0	0	0	0	0	0	0	0	0	0	0	0
AC1-DMSO-01-65-MB96-7B-10dpf-S69	0	0	0	0	0	0	0	0	0	0	0	0	0	0	0	0	0	0	0	0	0	0	0	0	0	0	0	0	0	0	0	0	0	0	0	0	0	0	0	0	0	0	0	0	0	0	0	0	0
AC1-DMSO-01-20-MB96-7B-6dpf-S20	0	0	0	0	0	0	0	0	0	0	0	0	0	0	0	0	0	0	0	0	0	0	0	0	0	0	0	0	0	0	0	0	0	0	0	0	0	0	0	0	0	0	0	0	0	0	0	0	0
lane1-s120-index-TGTGATGGAGAA-Z0490	0	0	0	0	0	0	0	0	0	0	0	0	0	0	0	0	0	0	0	0	0	0	0	0	0	0	0	0	0	0	0	0	0	0	0	0	0	0	0	0	0	0	0	0	0	0	0	0	0
lane1-s046-index-TCCGAATTCACA-Z0416	0	0	0	0	0	0	0	0	0	0	0	0	0	0	0	0	0	0	0	0	0	0	0	0	0	0	0	0	0	0	0	0	0	0	0	0	0	0	0	0	0	0	0	0	0	0	0	0	0
AC1-TCS-03uM-32-MB96-9D-6dpf-S34	0	0	0	0	0	0	0	0	0	0	0	0	0	0	0	0	0	0	0	0	0	0	0	0	0	0	0	0	0	0	0	0	0	0	0	0	0	0	0	0	0	0	0	0	0	0	0	0	0
lane1-s058-index-AATGCCTCAACT-Z0428	0	0	0	0	0	0	0	0	0	0	0	0	0	0	0	0	0	0	0	0	0	0	0	0	0	0	0	0	0	0	0	0	0	0	0	0	0	0	0	0	0	0	0	0	0	0	0	0	0
lane1-s123-index-CCTTGGCTATCC-Z0493	0	0	0	0	0	0	0	0	0	0	0	0	0	0	0	0	0	0	0	0	0	0	0	0	0	0	0	0	0	0	0	0	0	0	0	0	0	0	0	0	0	0	0	0	0	0	0	0	0
lane1-s052-index-ATTCCTGTGAGT-Z0422	0	0	0	0	0	0	0	0	0	0	0	0	0	0	0	0	0	0	0	0	0	0	0	0	0	0	0	0	0	0	0	0	0	0	0	0	0	0	0	0	0	0	0	0	0	0	0	0	0
AC1-DMSO-01-23-MB96-7E-6dpf-S23	0	0	0	0	0	0	0	0	0	0	0	0	0	0	0	0	0	0	0	0	0	0	0	0	0	0	0	0	0	0	0	0	0	0	0	0	0	0	0	0	0	0	0	0	0	0	0	0	0
lane1-s232-index-CTTGTGTCGATA-Z0601	0	0	0	0	0	0	0	0	0	0	0	0	0	0	0	0	0	0	0	0	0	0	0	0	0	0	0	0	0	0	0	0	0	0	0	0	0	0	0	0	0	0	0	0	0	0	0	0	0
lane1-s127-index-GCGACTTGTGTA-Z0497	0	0	0	0	0	0	0	0	0	0	0	0	0	0	0	0	0	0	0	0	0	0	0	0	0	0	0	0	0	0	0	0	0	0	0	0	0	0	0	0	0	0	0	0	0	0	0	0	0
lane1-s066-index-TAAACCGCGTGT-Z0436	0	0	0	0	0	0	0	0	0	0	0	0	0	0	0	0	0	0	0	0	0	0	0	0	0	0	0	0	0	0	0	0	0	0	0	0	0	0	0	0	0	0	0	0	0	0	0	0	0
lane1-s151-index-ATCTCTGGCATA-Z0521	0	0	0	0	0	0	0	0	0	0	0	0	0	0	0	0	0	0	0	0	0	0	0	0	0	0	0	0	0	0	0	0	0	0	0	0	0	0	0	0	0	0	0	0	0	0	0	0	0
AC1-TCS-03uM-77-MB96-9D-10dpf-S81	0	0	0	0	0	0	0	0	0	0	0	0	0	0	0	0	0	0	0	0	0	0	0	0	0	0	0	0	0	0	0	0	0	0	0	0	0	0	0	0	0	0	0	0	0	0	0	0	0
lane1-s069-index-CAGGAAGGTTAA-Z0439	0	0	0	0	0	0	0	0	0	0	0	0	0	0	0	0	0	0	0	0	0	0	0	0	0	0	0	0	0	0	0	0	0	0	0	0	0	0	0	0	0	0	0	0	0	0	0	0	0
lane1-s231-index-ATCGATCTGTGG-Z0600	0	0	0	0	0	0	0	0	0	0	0	0	0	0	0	0	0	0	0	0	0	0	0	0	0	0	0	0	0	0	0	0	0	0	0	0	0	0	0	0	0	0	0	0	0	0	0	0	0
lane1-s035-index-TTAGGGCTCGTA-Z0406	0	0	0	0	0	0	0	0	0	0	0	0	0	0	0	0	0	0	0	0	0	0	0	0	0	0	0	0	0	0	0	0	0	0	0	0	0	0	0	0	0	0	0	0	0	0	0	0	0
CC-DMSO-01-36-MB96-10C-6dpf-S38	0	0	1	1	0	0	0	0	0	0	0	0	0	0	0	0	0	0	0	0	0	0	0	0	0	0	0	0	0	0	0	0	0	0	0	0	0	0	0	0	0	0	0	0	0	0	0	0	0
lane1-s040-index-TCCAAAGTGTTC-Z0411	0	0	0	0	0	0	0	0	0	0	0	0	0	0	0	0	0	0	0	0	0	0	0	0	0	0	0	0	0	0	0	0	0	0	0	0	0	0	0	0	0	0	0	0	0	0	0	0	0
lane1-s023-index-GGATGGTGTTGC-Z0394	0	0	0	0	0	0	0	0	0	0	0	0	0	0	0	0	0	0	0	0	0	0	0	0	0	0	0	0	0	0	0	0	0	0	0	0	0	0	0	0	0	0	0	0	0	0	0	0	0
lane1-s048-index-GGCCACGTAGTA-Z0418	0	0	0	0	0	0	0	0	0	0	0	0	0	0	0	0	0	0	0	0	0	0	0	0	0	0	0	0	0	0	0	0	0	0	0	0	0	0	0	0	0	0	0	0	0	0	0	0	0
CC-TCS-016uM-85-MB96-11C-10dpf-S89	0	0	0	0	0	0	0	0	0	0	0	0	0	0	0	0	0	0	0	0	0	0	0	0	0	0	0	0	0	0	0	0	0	0	0	0	0	0	0	0	0	0	0	0	0	0	0	0	0
CC-TCS-03uM-44-MB96-12C-6dpf-S46	0	0	0	0	0	0	0	0	0	0	0	0	0	0	0	0	0	0	0	0	0	0	0	0	0	0	0	0	0	0	0	0	0	0	0	0	0	0	0	0	0	0	0	0	0	0	0	0	0
lane1-s153-index-TGTGAGCACGGT-Z0523	0	0	0	0	0	0	0	0	0	0	0	0	0	0	0	0	0	0	0	0	0	0	0	0	0	0	0	0	0	0	0	0	0	0	0	0	0	0	0	0	0	0	0	0	0	0	0	0	0
CC-BPB-09uM-67-5C-MB84a-10dpf-S69	0	0	0	0	0	0	0	0	0	0	0	0	0	0	0	0	0	0	0	0	0	0	0	0	0	0	0	0	0	0	0	0	0	0	0	0	0	0	0	0	0	0	0	0	0	0	0	0	0
lane1-s241-index-GTCATATCGTAC-Z0610	0	0	0	0	0	0	0	0	0	0	0	0	0	0	0	0	0	0	0	0	0	0	0	0	0	0	0	0	0	0	0	0	0	0	0	0	0	0	0	0	0	0	0	0	0	0	0	0	0
SRR3233689	0	0	0	0	0	0	0	0	0	0	0	0	0	0	0	0	0	0	0	0	0	0	0	0	0	0	0	0	0	0	0	0	0	0	0	0	0	0	0	0	0	0	0	0	0	0	0	0	0
lane1-s177-index-CCATAATCCGTA-Z0547	0	0	0	0	0	0	0	0	0	0	0	0	0	0	0	0	0	0	0	0	0	0	0	0	0	0	0	0	0	0	0	0	0	0	0	0	0	0	0	0	0	0	0	0	0	0	0	0	0
lane1-s037-index-TCGAGGACTGCA-Z0408	0	0	0	0	0	0	0	0	0	0	0	0	0	0	0	0	0	0	0	0	0	0	0	0	0	0	0	0	0	0	0	0	0	0	0	0	0	0	0	0	0	0	0	0	0	0	0	0	0
CC-BPAF-1uM-204-8B-MB87a-10dpf-S214	0	0	0	0	0	0	0	0	0	0	0	0	0	0	0	0	0	0	0	0	0	0	0	0	0	0	0	0	0	0	0	3	0	0	0	0	0	0	0	0	0	0	0	0	0	0	0	0	0
CC-TCS-03uM-87-MB96-12A-10dpf-S91	0	0	0	0	0	0	0	0	0	0	0	0	0	0	0	0	0	0	0	0	0	0	0	0	0	0	0	0	0	0	0	0	0	0	0	0	0	0	0	0	0	0	0	0	0	0	0	0	0
AC1-TCS-016uM-25-MB96-8B-6dpf-S25	0	0	0	0	0	0	0	0	0	0	0	0	0	0	0	0	0	0	0	0	0	0	0	0	0	0	0	0	0	0	0	0	0	0	0	0	0	0	0	0	0	0	0	0	0	0	0	0	0
lane1-s234-index-GCGGCAATTACG-Z0603	0	0	0	0	0	0	0	0	0	0	0	0	0	0	0	0	0	0	0	0	0	0	0	0	0	0	0	0	0	0	0	0	0	0	0	0	0	0	0	0	0	0	0	0	0	0	0	0	0
SRR5176400	0	0	3	3	0	3	0	0	0	0	0	0	0	0	0	0	0	0	0	0	0	0	0	0	0	0	0	0	0	0	0	0	0	0	0	0	0	0	0	0	0	0	0	0	0	0	0	0	0
SRR5176401	0	0	0	0	0	0	0	0	0	0	0	0	0	0	0	0	0	0	0	0	0	0	0	0	0	0	0	0	0	0	0	0	0	0	0	0	0	0	0	0	0	0	0	0	0	0	0	0	0
lane1-s167-index-CCTTAAGTCAGT-Z0537	0	0	0	0	0	0	0	0	0	0	0	0	0	0	0	0	0	0	0	0	0	0	0	0	0	0	0	0	0	0	0	0	0	0	0	0	0	0	0	0	0	0	0	0	0	0	0	0	0
SRR5176403	0	0	0	0	0	0	0	0	0	0	0	0	0	0	0	0	0	0	0	0	0	0	0	0	0	0	0	0	0	0	0	0	0	0	0	0	0	0	0	0	0	0	0	0	0	0	0	0	0
SRR5176408	0	0	0	0	0	0	0	0	0	0	0	0	0	0	0	0	0	0	0	0	0	0	0	0	0	0	0	0	0	0	0	0	0	0	0	0	0	0	0	0	0	0	0	0	0	0	0	0	0
lane1-s061-index-CAACACGCACGA-Z0431	0	0	0	0	0	0	0	0	0	0	0	0	0	0	0	0	0	0	0	0	0	0	0	0	0	0	0	0	0	0	0	0	0	0	0	0	0	0	0	0	0	0	0	0	0	0	0	0	0
CC-BPAF-056uM-195-6A-MB87a-10dpf-S205	0	0	0	0	0	0	0	0	0	0	0	0	0	0	0	0	0	0	0	0	0	0	0	0	0	0	0	0	0	0	0	0	0	0	0	0	0	0	0	0	0	0	0	0	0	0	0	0	0
lane1-s229-index-TTCCTAGGTGAG-Z0598	0	0	0	0	0	0	0	0	0	0	0	0	0	0	0	0	0	0	0	0	0	0	0	0	0	0	0	0	0	0	0	0	0	0	0	0	0	0	0	0	0	0	0	0	0	0	0	0	0
lane1-s209-index-AGCTATCCACGA-Z0579	0	0	9	9	0	9	1	1	1	1	0	0	1	1	0	0	0	0	0	0	0	0	0	0	0	0	0	0	0	0	0	0	0	0	0	0	0	0	0	0	0	0	0	0	0	0	0	0	0
CC-TCS-016uM-39-MB96-11B-6dpf-S41	0	0	0	0	0	0	0	0	0	0	0	0	0	0	0	0	0	0	0	0	0	0	0	0	0	0	0	0	0	0	0	0	0	0	0	0	0	0	0	0	0	0	0	0	0	0	0	0	0
SRR4451702	0	0	9	9	0	9	0	0	0	0	0	0	0	0	0	0	0	0	0	0	0	0	0	0	0	0	0	0	0	0	0	0	0	0	0	0	0	0	0	0	0	0	0	0	0	0	0	0	0
SRR4451703	0	0	1	1	0	0	0	0	0	0	0	0	0	0	0	0	0	0	0	0	0	0	0	0	0	0	0	0	0	0	0	0	0	0	0	0	0	0	0	0	0	0	0	0	0	0	0	0	0
SRR4451700	0	0	2	0	0	0	0	0	0	0	0	0	0	0	0	0	0	0	0	0	0	0	0	0	0	0	0	0	0	0	0	0	0	0	0	0	0	0	0	0	0	0	0	0	0	0	0	0	0
SRR4451701	0	0	0	0	0	0	0	0	0	0	0	0	0	0	0	0	0	0	0	0	0	0	0	0	0	0	0	0	0	0	0	0	0	0	0	0	0	0	0	0	0	0	0	0	0	0	0	0	0
SRR5176399	0	0	25	25	0	18	0	0	0	0	0	1	0	0	0	0	0	0	0	0	0	0	0	0	0	0	0	0	0	0	0	0	0	0	0	0	0	0	0	0	0	0	0	0	0	0	0	0	0
lane1-s025-index-TAGGATTGCTCG-Z0396	0	0	0	0	0	0	0	0	0	0	0	0	0	0	0	0	0	0	0	0	0	0	0	0	0	0	0	0	0	0	0	0	0	0	0	0	0	0	0	0	0	0	0	0	0	0	0	0	0
SRR4451705	0	0	0	0	0	0	0	0	30	30	0	0	0	0	0	0	0	0	0	0	0	0	0	0	0	0	0	0	0	0	0	0	0	0	0	0	0	0	0	0	0	0	0	0	0	0	0	0	0
lane1-s125-index-CATTTGGACGAC-Z0495	0	0	0	0	0	0	0	0	0	0	0	0	0	0	0	0	0	0	0	0	0	0	0	0	0	0	0	0	0	0	0	0	0	0	0	0	0	0	0	0	0	0	0	0	0	0	0	0	0
SRR5176395	0	0	0	0	0	0	0	0	0	0	0	0	0	0	0	0	0	0	0	0	0	0	0	0	0	0	0	0	0	0	0	0	0	0	0	0	0	0	0	0	0	0	0	0	0	0	0	0	0
lane1-s078-index-AGAGCCTACGTT-Z0448	0	0	0	0	0	0	0	0	0	0	0	0	0	0	0	0	0	0	0	0	0	0	0	0	0	0	0	0	0	0	0	0	0	0	0	0	0	0	0	0	0	0	0	0	0	0	0	0	0
SRR5176390	0	0	0	0	0	0	0	0	0	0	0	0	0	0	0	0	0	0	0	0	0	0	0	0	0	0	0	0	0	0	0	0	0	0	0	0	2	0	2	2	0	0	0	0	0	0	0	0	0
SRR5176391	0	0	1	1	0	1	0	0	0	0	0	0	0	0	0	0	0	0	0	0	0	0	0	0	0	0	0	0	0	0	0	0	0	0	0	0	0	0	0	0	0	0	0	0	0	0	0	0	0
lane1-s165-index-AAGCCTACACGT-Z0535	0	0	0	0	0	0	0	0	0	0	0	0	0	0	0	0	0	0	0	0	0	0	0	0	0	0	0	0	0	0	0	0	0	0	0	0	0	0	0	0	0	0	0	0	0	0	0	0	0
lane1-s077-index-TATGCACCAGTG-Z0447	0	0	0	0	0	0	0	0	0	0	0	0	0	0	0	0	0	0	0	0	0	0	0	0	0	0	0	0	0	0	0	0	0	0	0	0	0	0	0	0	0	0	0	0	0	0	0	0	0
lane1-s136-index-TTCTGGGAACAC-Z0506	0	0	0	0	0	0	0	0	0	0	0	0	0	0	0	0	0	0	0	0	0	0	0	0	0	0	0	0	0	0	0	0	0	0	0	0	0	0	0	0	0	0	0	0	0	0	0	0	0
CC-TCS-016uM-41-MB96-11D-6dpf-S43	0	0	0	0	0	0	0	0	0	0	0	0	0	0	0	0	0	0	0	0	0	0	0	0	0	0	0	0	0	0	0	0	0	0	0	0	0	0	0	0	0	0	0	0	0	0	0	0	0
lane1-s223-index-GCCGAGATTGGT-Z0592	0	0	0	0	0	0	0	0	0	0	0	0	0	0	0	0	0	0	0	0	0	0	0	0	0	0	0	0	0	0	0	0	0	0	0	0	0	0	0	0	0	0	0	0	0	0	0	0	0
lane1-s179-index-CACACAGCGTTA-Z0549	0	0	0	0	0	0	0	0	0	0	0	0	0	0	0	0	0	0	0	0	0	0	0	0	0	0	0	0	0	0	0	0	0	0	0	0	0	0	0	0	0	0	0	0	0	0	0	0	0
CR-85-9-B-6-S10	0	0	0	0	0	0	0	0	0	0	0	0	0	0	0	0	0	0	0	0	0	0	0	0	0	0	0	0	0	0	0	0	0	0	0	0	0	0	0	0	0	0	0	0	0	0	0	0	0
SRR5176321	0	0	1	1	0	1	0	0	0	0	0	0	0	0	0	1	0	0	0	0	0	0	0	0	0	0	0	0	0	0	0	0	0	0	0	0	0	0	0	0	1	0	0	0	0	0	0	0	0
SRR5176320	0	0	1	1	0	0	0	0	0	0	0	0	0	0	0	0	0	0	0	0	0	0	0	0	0	0	0	0	0	0	0	0	0	0	0	0	0	0	0	0	0	0	0	0	0	0	0	0	0
SRR5176323	0	0	0	0	0	0	0	0	0	0	0	0	0	0	0	0	0	0	0	0	0	0	0	0	0	0	0	0	0	0	0	0	0	0	0	0	0	0	0	0	0	0	0	0	0	0	0	0	0
SRR5176324	0	0	4	4	0	1	0	0	0	0	0	0	0	0	0	0	0	0	0	0	0	0	0	0	0	0	0	0	0	0	0	0	0	0	0	0	0	0	0	0	0	0	0	0	0	0	0	0	0
SRR4451678	0	0	9	9	0	0	0	0	0	0	0	0	0	0	0	0	0	0	0	0	0	0	0	0	0	0	0	0	0	0	0	0	0	0	0	0	0	0	0	0	0	0	0	0	0	0	0	0	0
SRR4451679	0	0	0	0	0	0	0	0	0	0	0	0	0	0	0	0	0	0	0	0	0	0	0	0	0	0	0	0	0	0	0	0	0	0	0	0	0	0	0	0	0	0	0	0	0	0	0	0	0
SRR4451676	0	0	6	6	0	6	0	0	0	0	0	0	0	0	0	0	0	0	0	0	0	0	0	0	0	0	0	0	0	0	0	0	0	0	0	0	0	0	0	0	0	0	0	0	0	0	0	0	0
SRR4451677	0	0	4	4	0	4	0	0	33	0	0	0	0	0	0	0	0	0	0	0	0	0	0	0	0	0	0	0	0	0	0	0	0	0	0	0	0	0	0	0	0	0	0	0	0	0	0	0	0
SRR4451674	0	0	36	36	0	0	0	0	0	0	0	0	0	0	0	0	0	0	0	0	0	0	0	0	0	0	0	0	0	0	0	0	0	0	0	0	0	0	0	0	0	0	0	0	0	0	0	0	0
SRR4451675	0	0	0	0	0	0	0	0	0	0	0	0	0	0	0	0	0	0	0	0	0	0	0	0	0	0	0	0	0	0	0	0	0	0	0	0	0	0	0	0	0	0	0	0	0	0	0	0	0
SRR4451672	0	0	0	0	9	0	0	0	0	0	1	0	0	0	1	2	0	0	0	0	0	0	0	0	0	0	0	0	0	0	0	0	0	0	0	0	0	0	0	0	0	0	0	0	0	0	0	0	0
SRR4451673	0	0	12	12	0	12	0	0	0	0	0	0	0	0	0	0	0	0	1	1	0	0	0	0	0	0	0	0	0	0	0	0	0	0	0	0	0	0	0	0	0	0	0	1	0	1	0	1	1
SRR4451670	0	0	1	1	0	0	0	0	0	0	0	0	0	0	0	0	0	0	0	0	0	0	0	0	0	0	0	0	0	0	0	0	0	0	0	0	0	0	0	0	0	0	0	0	0	0	0	0	0
SRR4451671	5	0	0	0	0	0	0	0	0	0	0	0	0	0	0	0	0	0	0	0	0	0	0	0	0	0	0	0	0	0	0	1	0	0	0	0	0	0	0	0	0	0	0	0	0	1	1	1	1
lane1-s080-index-CGGGTTTGACGA-Z0450	0	0	0	0	0	0	0	0	0	0	0	0	0	0	0	0	0	0	0	0	0	0	0	0	0	0	0	0	0	0	0	0	0	0	0	0	0	0	0	0	0	0	0	0	0	0	0	0	0
CC-BPB-05uM-62-4B-MB84a-10dpf-S62	0	0	0	0	0	0	0	0	0	0	0	0	0	0	0	0	0	0	0	0	0	0	0	0	0	0	0	0	0	0	0	0	0	0	0	0	0	0	0	0	0	0	0	0	0	0	0	0	0
CC-BPA-3uM-29-6A-MB80-10dpf-S27	0	0	0	0	0	0	0	0	0	0	0	0	0	0	0	0	0	0	0	0	0	0	0	0	0	0	0	0	0	0	0	0	0	0	0	0	0	0	0	0	0	0	0	0	0	0	0	0	0
lane1-s222-index-CGTGGTTAGCAT-Z0591	0	0	0	0	0	0	0	0	0	0	0	0	0	0	0	0	0	0	0	0	0	0	0	0	0	0	0	0	0	0	0	0	0	0	0	0	0	0	0	0	0	0	0	0	0	0	0	0	0
lane1-s187-index-GTAAGCACCTAC-Z0557	0	0	0	0	0	0	0	0	0	0	0	0	0	0	0	0	0	0	0	0	0	0	0	0	0	0	0	0	0	0	0	0	0	0	0	0	0	0	0	0	0	0	0	0	0	0	0	0	0
lane1-s180-index-TCGAGTTTGGTT-Z0550	0	0	0	0	0	0	0	0	0	0	0	0	0	0	0	0	0	0	0	0	0	0	0	0	0	0	0	0	0	0	0	0	0	0	0	0	0	0	0	0	0	0	0	0	0	0	0	0	0
CC-TCS-03uM-89-MB96-12C-10dpf-S93	0	0	0	0	0	0	0	0	0	0	0	0	0	0	0	0	0	0	0	0	0	0	0	0	0	0	0	0	0	0	0	0	0	0	0	0	0	0	0	0	0	0	0	0	0	0	0	0	0
lane1-s211-index-ACGTAAATCGCC-Z0581	0	0	0	0	0	0	0	0	0	0	0	0	0	0	0	0	0	0	0	0	0	0	0	0	0	0	0	0	0	0	0	0	0	0	0	0	0	0	0	0	0	0	0	0	0	0	0	0	0
lane1-s133-index-TACCTCTCAGAA-Z0503	0	0	0	0	0	0	0	0	0	0	0	0	0	0	0	0	0	0	0	0	0	0	0	0	0	0	0	0	0	0	0	0	0	0	0	0	0	0	0	0	0	0	0	0	0	0	0	0	0
AC1-TCS-016uM-69-MB96-8A-10dpf-S73	0	0	0	0	0	0	0	0	0	0	0	0	0	0	0	0	0	0	0	0	0	0	0	0	0	0	0	0	0	0	0	0	0	0	0	0	0	0	0	0	0	0	0	0	0	0	0	0	0
lane1-s225-index-GAATCTTCGAGC-Z0594	0	0	0	0	0	0	0	0	0	0	0	0	0	0	0	0	0	0	0	0	0	0	0	0	0	0	0	0	0	0	0	0	0	0	0	0	0	0	0	0	0	0	0	0	0	0	0	0	0
lane1-s131-index-TAATCGGATTCC-Z0501	0	0	0	0	0	0	0	0	0	0	0	0	0	0	0	0	0	0	0	0	0	0	0	0	0	0	0	0	0	0	0	0	0	0	0	0	0	0	0	0	0	0	0	0	0	0	0	0	0
lane1-s235-index-GAACTAGTCACC-Z0604	0	0	0	0	0	0	0	0	0	0	0	0	0	0	0	0	0	0	0	0	0	0	0	0	0	0	0	0	0	0	0	0	0	0	0	0	0	0	0	0	0	0	0	0	0	0	0	0	0
lane1-s145-index-GGTAGGAACAAT-Z0515	0	0	0	0	0	0	0	0	0	0	0	0	0	0	0	0	0	0	0	0	0	0	0	0	0	0	0	0	0	0	0	0	0	0	0	0	0	0	0	0	0	0	0	0	0	0	0	0	0
lane1-s012-index-CCAGTGTATGCA-Z0383	0	0	0	0	0	0	0	0	0	0	0	0	0	0	0	0	0	0	0	0	0	0	0	0	0	0	0	0	0	0	0	0	0	0	0	0	0	0	0	0	0	0	0	0	0	0	0	0	0
CC-BPS-45uM-164-8D-MB85-10dpf-S172	0	0	0	0	0	0	0	0	0	0	0	0	0	0	0	0	0	0	0	0	0	0	0	0	0	0	0	0	0	0	0	0	0	0	0	0	0	0	0	0	0	0	0	0	0	0	0	0	0
lane1-s147-index-CTGGAAATCTGC-Z0517	0	0	0	0	0	0	0	0	0	0	0	0	0	0	0	0	0	0	0	0	0	0	0	0	0	0	0	0	0	0	0	0	0	0	0	0	0	0	0	0	0	0	0	0	0	0	0	0	0
lane1-s173-index-ATGGATACGCTC-Z0543	0	5	3	3	0	3	0	0	0	0	0	0	0	0	0	0	0	0	0	0	0	0	0	0	0	0	0	0	0	0	0	0	0	0	0	0	0	0	0	0	0	0	0	0	0	0	0	0	0
CC-BPA-11uM-39-8C-MB80-10dpf-S39	0	0	0	0	0	0	0	0	0	0	0	0	0	0	0	0	0	0	0	0	0	0	0	0	0	0	0	0	0	0	0	0	0	0	0	0	0	0	0	0	0	0	0	0	0	0	0	0	0
AC1-TCS-03uM-78-MB96-9E-10dpf-S82	0	0	0	0	0	0	0	0	0	0	0	0	0	0	0	0	0	0	0	0	0	0	0	0	0	0	0	0	0	0	0	0	0	0	0	0	0	0	0	0	0	0	0	0	0	0	0	0	0
lane1-s107-index-CTTGCTGAAGAC-Z0477	0	0	0	0	0	0	0	0	0	0	0	0	0	0	0	0	0	0	0	0	0	0	0	0	0	0	0	0	0	0	0	0	0	0	0	0	0	0	0	0	0	0	0	0	0	0	0	0	0
CC-DMSO-01-20-3D-MB80-10dpf-S18	0	0	0	0	0	0	0	0	0	0	0	0	0	0	0	0	0	0	0	0	0	0	0	0	0	0	0	0	0	0	0	0	0	0	0	0	0	0	0	0	0	0	0	0	0	0	0	0	0
AC1-DMSO-01-19-MB96-7A-6dpf-S19	0	0	0	0	0	0	0	0	0	0	0	0	0	0	0	0	0	0	0	0	0	0	0	0	0	0	0	0	0	0	0	0	0	0	0	0	0	0	0	0	0	0	0	0	0	0	0	0	0
CC-BPAF-018uM-187-4A-MB87a-10dpf-S197	0	0	0	0	0	0	0	0	0	0	0	0	0	0	0	0	0	0	0	0	0	0	0	0	0	0	0	0	0	0	0	0	0	0	0	0	0	0	0	0	0	0	0	0	0	0	0	0	0
lane1-s172-index-TGTTTGAGCTGT-Z0542	0	0	3	3	0	3	0	0	0	0	0	0	0	0	0	0	0	0	0	0	0	0	0	0	0	0	0	0	0	0	0	0	0	0	0	0	0	0	0	0	0	0	0	0	0	0	0	0	0
SRR3233694	0	0	0	0	0	0	0	0	0	0	0	0	0	0	0	0	0	0	0	0	0	0	0	0	0	0	0	0	0	0	0	0	0	0	0	0	0	0	0	0	0	0	0	0	0	0	0	0	0
CC-BPAF-056uM-198-6D-MB87a-10dpf-S208	0	0	0	0	0	0	0	0	0	0	0	0	0	0	0	0	0	0	0	0	0	0	0	0	0	0	0	0	0	0	0	6	0	0	0	0	0	0	0	0	0	0	0	0	0	0	0	0	0
SRR3233691	0	0	0	0	0	0	0	0	0	0	0	0	0	0	0	0	0	0	0	0	0	0	0	0	0	0	0	0	0	0	0	0	0	0	0	0	0	0	0	0	0	0	0	0	0	0	0	0	0
SRR3233690	0	0	0	0	0	0	0	0	0	0	0	0	0	0	0	0	0	0	0	0	0	0	0	0	0	0	0	0	0	0	0	0	0	0	0	0	0	0	0	0	0	0	0	0	0	0	0	0	0
SRR3233693	0	0	0	0	0	0	0	0	0	0	0	0	0	0	0	0	0	0	0	0	0	0	0	0	0	0	0	0	0	0	0	0	0	0	0	0	0	0	0	0	0	0	0	0	0	0	0	0	0
SRR3233692	0	0	0	0	0	0	0	0	0	0	0	0	0	0	0	0	0	0	0	0	0	0	0	0	0	0	0	0	0	0	0	0	0	0	0	0	0	0	0	0	0	0	0	0	0	0	0	0	0
lane1-s129-index-GTTACGCATTAC-Z0499	0	0	0	0	0	0	0	0	0	0	0	0	0	0	0	0	0	0	0	0	0	0	0	0	0	0	0	0	0	0	0	0	0	0	0	0	0	0	0	0	0	0	0	0	0	0	0	0	0
CC-BPS-25uM-158-7B-MB85-10dpf-S166	0	0	0	0	0	0	0	0	0	0	0	0	0	0	0	0	0	0	0	0	0	0	0	0	0	0	0	0	0	0	0	0	0	0	0	0	0	0	0	0	0	0	0	0	0	0	0	0	0
CC-DMSO-01-185-3C-MB87a-10dpf-S195	0	0	0	0	0	0	0	0	0	0	0	0	0	0	0	0	0	0	0	0	0	0	0	0	0	0	0	0	0	0	0	0	0	0	0	0	0	0	0	0	0	0	0	0	0	0	0	0	0
CC-DMSO-01-144-3D-MB85-10dpf-S150	0	0	0	0	0	0	0	0	0	0	0	0	0	0	0	0	0	0	0	0	0	0	0	0	0	0	0	0	0	0	0	0	0	0	0	0	0	0	0	0	0	0	0	0	0	0	0	0	0
CR-86B-9-C-6-S39	0	0	0	0	0	0	0	0	0	0	0	0	0	0	0	0	0	0	0	0	0	0	0	0	0	0	0	0	0	0	0	0	0	0	0	0	0	0	0	0	0	0	0	0	0	0	0	0	0
lane1-s196-index-CGCATGAGGATC-Z0566	0	0	0	0	0	0	0	0	0	0	0	0	0	0	0	0	0	0	0	0	0	0	0	0	0	0	0	0	0	0	0	0	0	0	0	0	0	0	0	0	0	0	0	0	0	0	0	0	0
CC-BPF-4uM-239-6C-MB87b-10dpf-S251	0	0	0	0	0	0	0	0	0	0	0	0	0	0	0	0	0	0	0	0	0	0	0	0	0	0	0	0	0	0	0	0	0	0	0	0	0	0	0	0	0	0	0	0	0	0	0	0	0
CC-BPS-25uM-160-7D-MB85-10dpf-S168	0	0	0	0	0	0	0	0	0	0	0	0	0	0	0	0	0	0	0	0	0	0	0	0	0	0	0	0	0	0	0	0	0	0	0	0	0	0	0	0	0	0	0	0	0	0	0	0	0
CC-DMSO-01-143-3C-MB85-10dpf-S149	0	0	0	0	0	0	0	0	0	0	0	0	0	0	0	0	0	0	0	0	0	0	0	0	0	0	0	0	0	0	0	0	0	0	0	0	0	0	0	0	0	0	0	0	0	0	0	0	0
CC-BPS-25uM-159-7C-MB85-10dpf-S167	0	0	4	4	0	4	0	0	0	0	0	0	0	0	0	0	0	0	0	0	0	0	0	0	0	0	0	0	0	0	0	0	0	0	0	0	0	0	0	0	0	0	0	0	0	0	0	0	0
lane1-s190-index-CGATTTCTCAAG-Z0560	0	0	0	0	0	0	0	0	0	0	0	0	0	0	0	0	0	0	0	0	0	0	0	0	0	0	0	0	0	0	0	0	0	0	0	0	0	0	0	0	0	0	0	0	0	0	0	0	0
lane1-s227-index-GAGTGGTAGAGA-Z0596	0	0	0	0	0	0	0	0	0	0	0	0	0	0	0	0	0	0	0	0	0	0	0	0	0	0	0	0	0	0	0	0	0	0	0	0	0	0	0	0	0	0	0	0	0	0	0	0	0
lane1-s119-index-TGACCGGTCAAT-Z0488	0	0	0	0	0	0	0	0	0	0	0	0	0	0	0	0	0	0	0	0	0	0	0	0	0	0	0	0	0	0	0	0	0	0	0	0	0	0	0	0	0	0	0	0	0	0	0	0	0
CC-BPAF-1uM-205-8C-MB87a-10dpf-S215	0	0	0	0	0	0	0	0	0	0	0	0	0	0	0	0	0	0	0	0	0	0	0	0	0	0	0	0	0	0	0	4	0	0	0	0	0	0	0	0	0	0	0	0	0	0	0	0	0
CC-DMSO-01-35-MB96-10B-6dpf-S37	0	0	0	0	0	0	0	0	0	0	0	0	0	0	0	0	0	0	0	0	0	0	0	0	0	0	0	0	0	0	0	0	0	0	0	0	0	0	0	0	0	0	0	0	0	0	0	0	0
AC1-DMSO-01-22-MB96-7D-6dpf-S22	0	0	0	0	0	0	0	0	0	0	0	0	0	0	0	0	0	0	0	0	0	0	0	0	0	0	0	0	0	0	0	0	0	0	0	0	0	0	0	0	0	0	0	0	0	0	0	0	0
lane1-s146-index-CAAGTTTACGGC-Z0516	0	0	0	0	0	0	0	0	0	0	0	0	0	0	0	0	0	0	0	0	0	0	0	0	0	0	0	0	0	0	0	0	0	0	0	0	0	0	0	0	0	0	0	0	0	0	0	0	0
lane1-s135-index-CCTAATGGAACC-Z0505	0	0	0	0	0	0	0	0	0	0	0	0	0	0	0	0	0	0	0	0	0	0	0	0	0	0	0	0	0	0	0	0	0	0	0	0	0	0	0	0	0	0	0	0	0	0	0	0	0
lane1-s242-index-GGAAACCACCAC-Z0611	0	0	0	0	0	0	0	0	0	0	0	0	0	0	0	0	3	0	0	0	0	0	0	0	0	0	0	0	0	0	0	0	0	0	0	0	0	0	0	0	0	0	0	0	0	0	0	0	0
CC-DMSO-01-17-3A-MB80-10dpf-S15	0	0	0	0	0	0	0	0	0	0	0	0	0	0	0	0	0	0	0	0	0	0	0	0	0	0	0	0	0	0	0	0	0	0	0	0	0	0	0	0	0	0	0	0	0	0	0	0	0
lane1-s095-index-ACACTAGATCCG-Z0465	0	0	0	0	0	0	0	0	0	0	0	0	0	0	0	0	0	0	0	0	0	0	0	0	0	0	0	0	0	0	0	0	0	0	0	0	0	0	0	0	0	0	0	0	0	0	0	0	0
lane1-s093-index-ACGATGCGACCA-Z0463	0	0	0	0	0	0	0	0	0	0	0	0	0	0	0	0	0	0	0	0	0	0	0	0	0	0	0	0	0	0	0	0	0	0	0	0	0	0	0	0	0	0	0	0	0	0	0	0	0
SRR6973995	0	0	0	0	0	0	0	0	0	0	0	0	0	0	0	0	0	0	0	0	0	0	0	0	0	0	0	0	0	0	0	0	0	0	0	0	0	0	0	0	0	0	0	0	0	0	0	0	0
lane1-s230-index-GCACGACAACAC-Z0599	0	0	0	0	0	0	0	0	0	0	0	0	0	0	0	0	0	0	0	0	0	0	0	0	0	0	0	0	0	0	0	0	0	0	0	0	0	0	0	0	0	0	0	0	0	0	0	0	0
lane1-s029-index-ATCCCGAATTTG-Z0400	0	0	0	0	0	0	0	0	0	0	0	0	0	0	0	0	0	0	0	0	0	0	0	0	0	0	0	0	0	0	0	0	0	0	0	0	0	0	0	0	0	0	0	0	0	0	0	0	0
CC-DMSO-01-141-3A-MB85-10dpf-S147	0	0	0	0	0	0	0	0	0	0	0	0	0	0	0	0	0	0	0	0	0	0	0	0	0	0	0	0	0	0	0	0	0	0	0	0	0	0	0	0	0	0	0	0	0	0	0	0	0
SRR5176368	0	0	2	2	0	0	0	0	0	0	0	0	0	0	0	0	0	0	0	0	0	0	0	0	0	0	0	0	0	0	0	0	0	0	0	0	0	0	0	0	0	0	0	0	0	0	0	0	0
lane1-s239-index-CTTCGGCAGAAT-Z0608	0	0	0	0	0	0	0	0	0	0	0	0	0	0	0	0	0	0	0	0	0	0	0	0	0	0	0	0	0	0	0	0	0	0	0	0	0	0	0	0	0	0	0	0	0	0	0	0	0
SRR5176366	0	0	0	0	0	0	0	0	0	0	0	0	0	0	0	0	0	0	0	0	0	0	0	0	0	0	0	0	0	0	0	0	0	0	0	0	0	0	0	0	0	0	0	0	0	0	0	0	0
CC-TCS-03uM-42-MB96-12A-6dpf-S44	0	0	0	0	0	0	0	0	0	0	0	0	0	0	0	0	0	0	0	0	0	0	0	0	0	0	0	0	0	0	0	0	0	0	0	0	0	0	0	0	0	0	0	0	0	0	0	0	0
SRR5176362	0	0	0	0	0	0	0	0	0	0	0	0	0	0	0	0	0	0	0	0	0	0	0	0	0	0	0	0	0	0	0	0	0	0	0	0	0	0	0	0	0	0	0	0	0	0	0	0	0
lane1-s181-index-TTACGAGACGGC-Z0551	0	0	0	0	0	0	0	0	0	0	0	0	0	0	0	0	0	0	0	0	0	0	0	0	0	0	0	0	0	0	0	0	0	0	0	0	0	0	0	0	0	0	0	0	0	0	0	0	0
CC-BPA-2uM-25-5A-MB80-10dpf-S23	0	0	0	0	0	0	0	0	0	0	0	0	0	0	0	0	0	0	0	0	0	0	0	0	0	0	0	0	0	0	0	0	0	0	0	0	0	0	0	0	0	0	0	0	0	0	0	0	0
CC-DMSO-01-37-MB96-10D-6dpf-S39	0	0	0	0	0	0	0	0	0	0	0	0	0	0	0	0	0	0	0	0	0	0	0	0	0	0	0	0	0	0	0	0	0	0	0	0	0	0	0	0	0	0	0	0	0	0	0	0	0
CC-TCS-016uM-86-MB96-11D-10dpf-S90	0	0	0	0	0	0	0	0	0	0	0	0	0	0	0	0	0	0	0	0	0	0	0	0	0	0	0	0	0	0	0	0	0	0	0	0	0	0	0	0	0	0	0	0	0	0	0	0	0
lane1-s049-index-TAGGAACTGGCC-Z0419	0	0	0	0	0	0	0	0	0	0	0	0	0	0	0	0	0	0	0	0	0	0	0	0	0	0	0	0	0	0	0	0	0	0	0	0	0	0	0	0	0	0	0	0	0	0	0	0	0
SRR4451699	0	0	0	0	0	0	0	0	0	0	0	0	0	0	0	0	0	0	0	0	0	0	0	0	0	0	0	0	0	0	0	0	0	0	0	0	0	0	0	0	0	0	0	0	0	0	0	0	0
lane1-s092-index-AGCCGGCACATA-Z0462	0	0	0	0	0	0	0	0	0	0	0	0	0	0	0	0	0	0	0	0	0	0	0	0	0	0	0	0	0	0	0	0	0	0	0	0	0	0	0	0	0	0	0	0	0	0	0	0	0
SRR4451694	0	0	2	0	0	0	0	0	0	0	0	0	0	0	0	0	0	0	0	0	0	0	0	0	0	0	0	0	0	0	0	0	0	0	0	0	0	0	0	0	0	0	0	0	0	0	0	0	0
SRR4451695	0	0	1	1	0	0	0	0	0	0	0	0	0	0	0	0	0	0	0	0	0	0	0	0	0	0	0	0	0	0	0	0	0	0	0	0	0	0	0	0	0	0	0	0	0	0	0	0	0
SRR4451696	0	0	3	3	0	0	0	0	0	0	0	0	0	0	0	0	0	0	0	0	0	0	0	0	0	0	0	0	0	0	0	0	0	0	0	0	0	0	0	0	0	0	0	0	0	0	0	0	0
SRR4451697	0	0	0	0	0	0	0	0	0	0	0	0	0	0	0	0	0	0	0	0	0	0	0	0	0	0	0	0	0	0	0	0	0	0	0	0	0	0	0	0	0	0	0	1	0	1	0	1	1
SRR4451690	0	0	0	0	0	0	0	0	0	0	0	0	0	0	0	0	0	0	0	0	0	0	0	0	0	0	0	0	0	0	0	0	0	0	0	0	0	0	0	0	0	0	0	0	0	0	0	0	0
SRR4451691	0	0	18	18	0	18	0	0	0	0	0	0	0	0	0	0	0	0	0	0	0	0	0	0	2	0	0	2	0	0	0	0	0	0	0	0	0	0	0	0	0	0	0	0	0	0	0	0	0
SRR4451692	0	0	0	0	0	0	0	0	0	0	0	0	0	0	0	0	0	0	0	0	0	0	0	0	0	0	0	0	0	0	0	0	0	0	0	0	0	0	0	0	0	0	0	0	0	0	0	0	0
lane1-s122-index-GTCGTCCTAAAT-Z0492	0	0	0	0	0	0	0	0	0	0	0	0	0	0	0	0	0	0	0	0	0	0	0	0	0	0	0	0	0	0	0	0	0	0	0	0	0	0	0	0	0	0	0	0	0	0	0	0	0
CR-84B-9-A-6-S37	0	0	0	0	0	0	0	0	0	0	0	0	0	0	0	0	0	0	0	0	0	0	0	0	0	0	0	0	0	0	0	0	0	0	0	0	0	0	0	0	0	0	0	0	0	0	0	0	0
CC-DMSO-01-57-3A-MB84a-10dpf-S57	0	0	0	0	0	0	0	0	0	0	0	0	0	0	0	0	0	0	0	0	0	0	0	0	0	0	0	0	0	0	0	0	0	0	0	0	0	0	0	0	0	0	0	0	0	0	0	0	0
lane1-s170-index-TCCAGGCTTAAT-Z0540	0	0	0	0	0	0	0	0	0	0	0	0	0	0	0	0	0	0	0	0	0	0	0	0	0	0	0	0	0	0	0	0	0	0	0	0	0	0	0	0	0	0	0	0	0	0	0	0	0
lane1-s182-index-CGAGATACCCAG-Z0552	0	0	0	0	0	0	0	0	0	0	0	0	0	0	0	0	0	0	0	0	0	0	0	0	0	0	0	0	0	0	0	0	0	0	0	0	0	0	0	0	0	0	0	0	0	0	0	0	0
SRR4451698	0	0	0	0	0	0	18	18	18	18	0	0	0	0	0	0	0	0	0	0	0	0	0	0	0	0	0	0	0	0	0	0	0	0	0	0	0	0	0	0	0	0	0	0	0	0	0	0	0
lane1-s084-index-AACCGCGGTCAA-Z0454	0	0	0	0	0	0	1	1	1	1	0	0	1	1	0	0	0	0	0	0	0	0	0	0	0	0	0	0	0	0	0	0	0	0	0	0	0	0	0	0	0	0	0	0	0	0	0	0	0
CC-BPAF-018uM-188-4B-MB87a-10dpf-S198	0	0	0	0	0	0	0	0	0	0	0	0	0	0	0	0	0	0	0	0	0	0	0	0	0	0	0	0	0	0	0	0	0	0	0	0	0	0	0	0	0	0	0	0	0	0	0	0	0
lane1-s019-index-CAGGCGTATTGG-Z0390	0	0	0	0	0	0	0	0	0	0	0	0	0	0	0	0	0	0	0	0	0	0	0	0	0	0	0	0	0	0	0	0	0	0	0	0	0	0	0	0	0	0	0	0	0	0	0	0	0
SRR3233659	0	0	2	2	0	0	0	0	0	0	0	0	0	0	0	0	0	0	0	0	0	0	0	0	0	0	0	0	0	0	0	0	0	0	0	0	0	0	0	0	0	0	0	0	0	0	0	0	0
SRR3233658	0	0	0	0	0	0	0	0	0	0	0	0	0	0	0	0	0	0	0	0	1	1	0	0	1	1	0	1	0	0	0	0	0	0	0	0	0	0	2	0	0	0	0	0	0	0	0	0	0
lane1-s176-index-ACCCGTATGATG-Z0546	0	0	0	0	0	0	0	0	0	0	0	0	0	0	0	0	0	0	0	0	0	0	0	0	0	0	0	0	0	0	0	0	0	0	0	0	0	0	0	0	0	0	0	0	0	0	0	0	0
CC-BPB-2uM-73-7A-MB84a-10dpf-S75	0	0	0	0	0	0	0	0	0	0	0	0	0	0	0	0	0	0	0	0	0	0	0	0	0	0	0	0	0	0	0	0	0	0	0	0	0	0	0	0	0	0	0	0	0	0	0	0	0
CC-BPS-7uM-150-5B-MB85-10dpf-S156	0	0	0	0	0	0	0	0	0	0	0	0	0	0	0	0	0	0	0	0	0	0	0	0	0	0	0	0	0	0	0	0	0	0	0	0	0	0	0	0	0	0	0	0	0	0	0	0	0
lane1-s155-index-TTAGGTGCAGCT-Z0525	0	0	0	0	0	0	0	0	0	0	0	0	0	0	0	0	0	0	0	0	0	0	0	0	0	0	0	0	0	0	0	0	0	0	0	0	0	0	0	0	0	0	0	0	0	0	0	0	0
CC-BPF-2uM-235-5C-MB87b-10dpf-S247	0	0	0	0	0	0	0	0	0	0	0	0	0	0	0	0	0	0	0	0	0	0	0	0	0	0	0	0	0	0	0	0	0	0	0	0	0	0	0	0	0	0	0	0	0	0	0	0	0
CR-86-9-C-6-S11	0	0	3	3	0	0	0	0	0	0	0	0	0	0	0	0	0	0	0	0	0	0	0	0	0	0	0	0	0	0	0	0	0	0	0	0	0	0	0	0	0	0	0	0	0	0	0	0	0
AC1-TCS-016uM-73-MB96-8E-10dpf-S77	0	0	0	0	0	0	0	0	0	0	0	0	0	0	0	0	0	0	0	0	0	0	0	0	0	0	0	0	0	0	0	0	0	0	0	0	0	0	0	0	0	0	0	0	0	0	0	0	0
lane1-s161-index-CACATGCCTAAG-Z0531	0	0	0	0	0	0	0	0	0	0	0	0	0	0	0	0	0	0	0	0	0	0	0	0	0	0	0	0	0	0	0	0	0	0	0	0	0	0	0	0	0	0	0	0	0	0	0	0	0
CC-DMSO-01-183-3A-MB87a-10dpf-S193	0	0	0	0	0	0	0	0	0	0	0	0	0	0	0	0	0	0	0	0	0	0	0	0	0	0	0	0	0	0	0	0	0	0	0	0	0	0	0	0	0	0	0	0	0	0	0	0	0
lane1-s097-index-CGCAAATTCGAC-Z0467	0	0	0	0	0	0	0	0	0	0	0	0	0	0	0	0	0	0	0	0	0	0	0	0	0	0	0	0	0	0	0	0	0	0	0	0	0	0	0	0	0	0	0	0	0	0	0	0	0
SRR3233725	0	0	0	0	0	0	0	0	0	0	0	0	0	0	0	0	0	0	0	0	0	0	0	0	0	0	0	0	0	0	0	0	0	0	0	0	0	0	0	0	0	0	0	0	0	0	0	0	0
SRR4451693	0	0	0	0	0	0	0	0	0	0	0	0	0	0	0	0	0	0	0	0	0	0	0	0	0	0	0	0	0	0	0	0	0	0	0	0	0	0	0	0	0	0	0	0	0	0	0	0	0
lane1-s021-index-GCTGATGAGCTG-Z0392	0	0	0	0	0	0	0	0	0	0	0	0	0	0	0	0	0	0	0	0	0	0	0	0	0	0	0	0	0	0	0	0	0	0	0	0	0	0	0	0	0	0	0	0	0	0	0	0	0
SRR3233722	0	0	0	0	0	0	0	0	0	0	0	0	0	0	0	0	0	0	0	0	0	0	0	0	0	0	0	0	0	0	0	0	0	0	0	0	0	0	0	0	0	0	0	0	0	0	0	0	0
lane1-s074-index-GCTCAGTGCAGA-Z0444	0	0	0	0	0	0	0	0	0	0	0	0	0	0	0	0	0	0	0	0	0	0	0	0	0	0	0	0	0	0	0	0	0	0	0	0	0	0	0	0	0	0	0	0	0	0	0	0	0
SRR5176397	0	0	2	2	0	1	0	0	0	0	0	0	0	0	0	0	0	0	0	0	0	0	0	0	0	0	0	0	0	0	0	0	0	0	0	0	0	0	0	0	0	0	0	0	0	0	0	0	0
AC1-DMSO-01-67-MB96-7D-10dpf-S71	0	0	0	0	0	0	0	0	0	0	0	0	0	0	0	0	0	0	0	0	0	0	0	0	0	0	0	0	0	0	0	0	0	0	0	0	0	0	0	0	0	0	0	0	0	0	0	0	0
CC-BPF-8uM-242-7B-MB87b-10dpf-S254	0	0	0	0	0	0	0	0	0	0	0	0	0	0	0	0	0	0	0	0	0	0	0	0	0	0	0	0	0	0	0	0	0	0	0	0	0	0	0	0	0	0	0	0	0	0	0	0	0
SRR5176392	0	0	0	0	0	0	0	0	0	0	0	0	0	0	0	0	0	0	0	0	0	0	0	0	0	0	0	0	0	0	0	0	0	0	0	0	0	0	0	0	0	0	0	0	0	0	0	0	0
SRR4451704	6	0	20	0	0	0	0	0	0	0	0	0	0	0	0	0	0	0	0	0	0	0	0	0	0	0	0	0	0	0	3	0	0	0	0	0	0	0	0	0	0	0	0	0	0	0	0	0	0
CC-BPA-3uM-32-6D-MB80-10dpf-S30	0	0	0	0	0	0	0	0	0	0	0	0	0	0	0	0	0	0	0	0	0	0	0	0	0	0	0	0	0	0	0	0	0	0	0	0	0	0	0	0	0	0	0	0	0	0	0	0	0
CC-DMSO-01-225-3A-MB87b-10dpf-S237	0	0	0	0	0	0	0	0	0	0	0	0	0	0	0	0	0	0	0	0	0	0	0	0	0	0	0	0	0	0	0	0	0	0	0	0	0	0	0	0	0	0	0	0	0	0	0	0	0
CC-BPF-1uM-232-4D-MB87b-10dpf-S244	0	0	0	0	0	0	0	0	0	0	0	0	0	0	0	0	0	0	0	0	0	0	0	0	0	0	0	0	0	0	0	0	0	0	0	0	0	0	0	0	0	0	0	0	0	0	0	0	0
CC-BPAF-032uM-192-5B-MB87a-10dpf-S202	0	0	0	0	0	0	0	0	0	0	0	0	0	0	0	0	0	0	0	0	0	0	0	0	0	0	0	0	0	0	0	0	0	0	0	0	0	0	0	0	0	0	0	0	0	0	0	0	0
lane1-s056-index-AGTAGAGGGATG-Z0426	0	0	0	0	0	0	0	0	0	0	0	0	0	0	0	0	0	0	0	0	0	0	0	0	0	0	0	0	0	0	0	0	0	0	0	0	0	0	0	0	0	0	0	0	0	0	0	0	0
CC-BPA-3uM-30-6B-MB80-10dpf-S28	0	0	0	0	0	0	0	0	0	0	0	0	0	0	0	0	0	0	0	0	0	0	0	0	0	0	0	0	0	0	0	0	0	0	0	0	0	0	0	0	0	0	0	0	0	0	0	0	0
lane1-s030-index-GTTGGTCAATCT-Z0401	0	0	0	0	0	0	0	0	0	0	0	0	0	0	0	0	0	0	0	0	0	0	0	0	0	0	0	0	0	0	0	0	0	0	0	0	0	0	0	0	0	0	0	0	0	0	0	0	0
lane1-s028-index-GACTTTCCCTCG-Z0399	0	0	0	0	0	0	0	0	0	0	0	0	0	0	0	0	0	0	0	0	0	0	0	0	0	0	0	0	0	0	0	0	0	0	0	0	0	0	0	0	0	0	0	0	0	0	0	0	0
lane1-s087-index-TAATCCACAGCG-Z0457	0	0	0	0	0	0	0	0	0	0	0	0	0	0	0	0	0	0	0	0	0	0	0	0	0	0	0	0	0	0	0	0	0	0	0	0	0	0	0	0	0	0	0	0	0	0	0	0	0
CR-99B-12-D-10-S51	0	0	1	1	0	1	0	0	0	0	0	0	0	0	0	0	0	0	0	0	0	0	0	0	0	0	0	0	0	0	0	0	0	0	0	0	0	0	0	0	0	0	0	0	0	0	0	0	0
CR-87B-9-D-6-S40	0	0	0	0	0	0	0	0	0	0	0	0	0	0	0	0	0	0	0	0	0	0	0	0	0	0	0	0	0	0	0	0	0	0	0	0	0	0	0	0	0	0	0	0	0	0	0	0	0
lane1-s195-index-TACGGTATGTCT-Z0565	0	0	0	0	0	0	0	0	0	0	0	0	0	0	0	0	0	0	0	0	0	0	0	0	0	0	0	0	0	0	0	0	0	0	0	0	0	0	0	0	0	0	0	0	0	0	0	0	0
lane1-s086-index-TCAAGCTCAAGC-Z0456	0	0	0	0	0	0	0	0	0	0	0	0	0	0	0	0	0	0	0	0	0	0	0	0	0	0	0	0	0	0	0	0	0	0	0	0	0	0	0	0	0	0	0	0	0	0	0	0	0
CC-BPAF-018uM-190-4D-MB87a-10dpf-S200	0	0	0	0	0	0	0	0	0	0	0	0	0	0	0	0	0	0	0	0	0	0	0	0	0	0	0	0	0	0	0	0	0	0	0	0	0	0	0	0	0	0	0	0	0	0	0	0	0
lane1-s110-index-TCGCATGAAGTC-Z0480	0	0	0	0	0	0	0	0	0	0	0	0	0	0	0	0	0	0	0	0	0	0	0	0	0	0	0	0	0	0	0	0	0	0	0	0	0	0	0	0	0	0	0	0	0	0	0	0	0
lane1-s157-index-TGAGGATGATAG-Z0527	0	0	0	0	0	0	0	0	0	0	0	0	0	0	0	0	0	0	0	0	0	0	0	0	0	0	0	0	0	0	0	0	0	0	0	0	0	0	0	0	0	0	0	0	0	0	0	0	0
lane1-s163-index-AAGTGGACTCTC-Z0533	0	0	0	0	0	0	0	0	0	0	0	0	0	0	0	0	0	0	0	0	0	0	0	0	0	0	0	0	0	0	0	0	0	0	0	0	0	0	0	0	0	0	0	0	0	0	0	0	0
lane1-s031-index-TAGCTCGTAACT-Z0402	0	0	0	0	0	0	0	0	0	0	0	0	0	0	0	0	0	0	0	0	0	0	0	0	0	0	0	0	0	0	0	0	0	0	0	0	0	0	0	0	0	0	0	0	0	0	0	0	0
SRR6973977	0	0	0	0	0	0	0	0	0	0	0	0	0	0	0	0	0	0	0	0	0	0	0	0	0	0	0	0	0	0	0	0	0	0	0	0	0	0	0	0	0	0	0	0	0	0	0	0	0
CC-BPS-14uM-155-6C-MB85-10dpf-S163	0	0	0	0	0	0	0	0	0	0	0	0	0	0	0	0	0	0	0	0	0	0	0	0	0	0	0	0	0	0	0	0	0	0	0	0	0	0	0	0	0	0	0	0	0	0	0	0	0
SRR6973978	0	0	0	0	0	0	0	0	0	0	0	0	0	0	0	0	0	0	0	0	0	0	0	0	0	0	0	0	0	0	0	0	0	0	0	0	0	0	0	0	0	0	0	0	0	0	0	0	0
SRR6973979	0	0	0	0	0	0	0	0	0	0	0	0	0	0	0	0	0	0	0	0	0	0	0	0	0	0	0	0	0	0	0	0	0	0	0	0	0	0	0	0	0	0	0	0	0	0	0	0	0
SRR5176383	0	0	18	18	0	16	0	0	0	0	0	0	0	0	0	0	0	0	0	0	0	0	2	2	0	0	0	0	1	0	0	0	0	0	2	0	0	1	0	0	0	0	0	0	4	0	0	5	4
SRR5176381	0	0	3	3	0	0	0	0	0	0	0	0	0	0	0	0	0	0	0	0	0	0	0	0	0	0	0	0	0	0	0	0	0	0	0	0	0	0	0	0	1	0	0	0	0	0	0	0	0
SRR5176380	0	0	0	0	0	0	0	0	0	0	0	0	0	0	0	0	0	0	0	0	0	0	0	0	0	0	0	0	0	0	0	0	0	0	0	0	0	0	0	0	0	0	0	0	0	0	0	0	0
SRR5176387	0	0	5	5	0	5	0	0	0	0	0	0	0	0	0	0	0	0	0	0	0	0	0	0	0	0	0	0	0	0	0	0	0	0	0	0	0	0	0	0	0	0	0	0	0	0	0	0	0
SRR5176386	0	0	0	0	0	0	0	0	0	0	0	0	0	0	0	0	0	0	0	0	0	0	0	0	0	0	0	0	0	0	0	0	0	0	0	0	0	0	0	0	0	0	0	0	0	0	0	0	0
SRR5176384	0	0	16	16	0	13	0	0	0	0	0	0	0	0	0	0	0	0	0	0	0	0	0	0	0	0	0	0	0	0	0	0	1	1	0	1	0	0	0	0	0	0	0	0	0	0	0	0	0
CC-TCS-03uM-45-MB96-12D-6dpf-S47	0	0	0	0	0	0	0	0	0	0	0	0	0	0	0	0	0	0	0	0	0	0	0	0	0	0	0	0	0	0	0	0	0	0	0	0	0	0	0	0	0	0	0	0	0	0	0	0	0
CR-96B-12-A-10-S48	0	0	0	0	0	0	0	0	0	0	0	0	0	0	0	0	0	0	0	0	0	0	0	0	0	0	0	0	0	0	0	0	0	0	0	0	0	0	0	0	0	0	0	0	0	0	0	0	0
lane1-s128-index-ATTCATGGACGC-Z0498	0	0	0	0	0	0	0	0	0	0	0	0	0	0	0	0	0	0	0	0	0	0	0	0	0	0	0	0	0	0	0	0	0	0	0	0	0	0	0	0	0	0	0	0	0	0	0	0	0
lane1-s027-index-ACGCGCAGATAC-Z0398	0	0	0	0	0	0	0	0	0	0	0	0	0	0	0	0	0	0	0	0	0	0	0	0	0	0	0	0	0	0	0	0	0	0	0	0	0	0	0	0	0	0	0	0	0	0	0	0	0
lane1-s018-index-CACGCCATAATG-Z0389	0	0	0	0	0	0	0	0	0	0	0	0	0	0	0	0	0	0	0	0	0	0	0	0	0	0	0	0	0	0	0	0	0	0	0	0	0	0	0	0	0	0	0	0	0	0	0	0	0
lane1-s041-index-TACAGATGGCTC-Z0412	0	0	0	0	0	0	0	0	0	0	0	0	0	0	0	0	0	0	0	0	0	0	0	0	0	0	0	0	0	0	0	0	0	0	0	0	0	0	0	0	0	0	0	0	0	0	0	0	0
lane1-s197-index-AGGGACGATAAT-Z0567	0	0	0	0	0	0	0	0	0	0	0	0	0	0	0	0	0	0	0	0	0	0	0	0	0	0	0	0	0	0	0	0	0	0	0	0	0	0	0	0	0	0	0	0	0	0	0	0	0
lane1-s191-index-TGTGCTGTGTAG-Z0561	0	0	0	0	0	0	0	0	0	0	0	0	0	0	0	0	0	0	0	0	0	0	0	0	0	0	0	0	0	0	0	0	0	0	0	0	0	0	0	0	0	0	0	0	0	0	0	0	0
lane1-s076-index-ATGTGGGACCCA-Z0446	0	0	0	0	0	0	0	0	0	0	0	0	0	0	0	0	0	0	0	0	0	0	0	0	0	0	0	0	0	0	0	0	0	0	0	0	0	0	0	0	0	0	0	0	0	0	0	0	0
CC-BPB-1uM-69-6A-MB84a-10dpf-S71	0	0	0	0	0	0	0	0	0	0	0	0	0	0	0	0	0	0	0	0	0	0	0	0	0	0	0	0	0	0	0	0	0	0	0	0	0	0	0	0	0	0	0	0	0	0	0	0	0
CR-99-12-D-10-S23	0	0	1	1	0	0	0	0	0	0	0	0	0	0	0	0	0	0	0	0	0	0	0	0	0	0	0	0	0	0	0	0	0	0	0	0	0	0	0	0	0	0	0	0	0	0	0	0	0
SRR5176314	0	0	0	0	0	0	0	0	0	0	0	0	0	0	0	0	0	0	0	0	0	0	0	0	0	0	0	0	0	0	0	0	0	0	0	0	0	0	0	0	0	0	0	0	0	0	0	0	0
SRR5176315	0	0	2	2	0	2	0	0	0	0	0	0	0	0	0	0	0	0	0	0	0	0	0	0	0	0	0	0	0	0	0	0	0	0	0	0	0	0	0	0	0	0	0	0	0	0	0	0	0
SRR4451669	0	0	0	0	0	0	0	0	0	0	0	0	0	0	0	0	0	0	0	0	0	0	0	0	0	0	0	0	0	0	0	0	0	0	0	0	0	0	0	0	0	0	0	0	0	0	0	0	0
lane1-s113-index-TGCGGCATCGAA-Z0483	0	0	0	0	0	0	0	0	0	0	0	0	0	0	0	0	0	0	0	0	0	0	0	0	0	0	0	0	0	0	0	0	0	0	0	0	0	0	0	0	0	0	0	0	0	0	0	0	0
SRR4451667	0	0	0	0	0	0	0	0	0	0	0	0	0	0	0	0	0	0	0	0	0	0	0	0	0	0	0	0	0	0	0	0	0	0	0	0	0	0	0	0	0	0	0	0	0	0	0	0	0
SRR4451666	0	0	1	1	0	0	0	0	0	0	0	0	0	0	0	0	0	0	0	0	0	0	0	0	0	0	0	0	0	0	0	0	0	0	0	0	0	0	0	0	0	0	0	0	0	0	0	0	0
CC-BPF-8uM-241-7A-MB87b-10dpf-S253	0	0	0	0	0	0	0	0	0	0	0	0	0	0	0	0	0	0	0	0	0	0	0	0	0	0	0	0	0	0	0	0	0	0	0	0	0	0	0	0	0	0	0	0	0	0	0	0	0
CC-BPA-1uM-23-4C-MB80-10dpf-S21	0	0	0	0	0	0	0	0	0	0	0	0	0	0	0	0	0	1	0	0	0	0	0	0	0	0	0	0	0	0	0	0	0	0	0	0	0	0	0	0	0	0	0	0	0	0	0	0	0
CC-BPB-2uM-75-7C-MB84a-10dpf-S77	0	0	0	0	0	0	0	0	0	0	0	0	0	0	0	0	0	0	0	0	0	0	0	0	0	0	0	0	0	0	0	0	0	0	0	0	0	0	0	0	0	0	0	0	0	0	0	0	0
lane1-s057-index-CGCAGCGGTATA-Z0427	0	0	0	0	0	0	0	0	0	0	0	0	0	0	0	0	0	0	0	0	0	0	0	0	0	0	0	0	0	0	0	0	0	0	0	0	0	0	0	0	0	0	0	0	0	0	0	0	0
lane1-s152-index-TGATTTGGACCT-Z0522	0	0	0	0	0	0	0	0	0	0	0	0	0	0	0	0	0	0	0	0	0	0	0	0	0	0	0	0	0	0	0	0	0	0	0	0	0	0	0	0	0	0	0	0	0	0	0	0	0
lane1-s219-index-CCTACTGTGCCT-Z0588	0	0	0	0	0	0	0	0	0	0	0	0	0	0	0	0	0	0	0	0	0	0	0	0	0	0	0	0	0	0	0	0	0	0	0	0	0	0	0	0	0	0	0	0	0	0	0	0	0
lane1-s043-index-AAGGAGCGCCTT-Z0414	0	0	0	0	0	0	0	0	0	0	0	0	0	0	0	0	0	0	0	0	0	0	0	0	0	0	0	0	0	0	0	0	0	0	0	0	0	0	0	0	0	0	0	0	0	0	0	0	0
CR-84-9-A-6-S9	0	0	1	1	0	1	0	0	0	0	0	0	0	0	0	0	0	0	0	0	0	0	0	0	0	0	0	0	0	0	0	0	0	0	0	0	0	0	0	0	0	0	0	0	0	0	0	0	0
CC-BPF-8uM-244-7D-MB87b-10dpf-S258	0	0	0	0	0	0	0	0	0	0	0	0	0	0	0	0	0	0	0	0	0	0	0	0	0	0	0	0	0	0	0	0	0	0	0	0	0	0	0	0	0	0	0	0	0	0	0	0	0
lane1-s013-index-CCTCGTTCGACT-Z0384	0	0	0	0	0	0	0	0	0	0	0	0	0	0	0	0	0	0	0	0	0	0	0	0	0	0	0	0	0	0	0	0	0	0	0	0	0	0	0	0	0	0	0	0	0	0	0	0	0
CR-97-12-B-10-S21	0	0	0	0	0	0	0	0	0	0	0	0	0	0	0	0	0	0	0	0	0	0	0	0	0	0	0	0	0	0	0	0	0	0	0	0	0	0	0	0	0	0	0	0	0	0	0	0	0
lane1-s174-index-CCATTCGCCCAT-Z0544	0	0	0	0	0	0	0	0	0	0	0	0	0	0	0	0	0	0	0	0	0	0	0	0	0	0	0	0	0	0	0	0	0	0	0	0	0	0	0	0	0	0	0	0	0	0	0	0	0
CC-BPAF-1uM-201-7C-MB87a-10dpf-S211	0	0	0	0	0	0	0	0	0	0	0	0	0	0	0	0	0	0	0	0	0	0	0	0	0	0	0	0	0	0	0	4	0	0	0	0	0	0	0	0	0	0	0	0	0	0	0	0	0
lane1-s121-index-CCTCTACCTACG-Z0491	0	0	0	0	0	0	0	0	0	0	0	0	0	0	0	0	0	0	0	0	0	0	0	0	0	0	0	0	0	0	0	0	0	0	0	0	0	0	0	0	0	0	0	0	0	0	0	0	0
lane1-s200-index-CACGTCGATGGA-Z0570	0	0	0	0	0	0	0	0	0	0	0	0	0	0	0	0	0	0	0	0	0	0	0	0	0	0	0	0	0	0	0	0	0	0	0	0	0	0	0	0	0	0	0	0	0	0	0	0	0
lane1-s088-index-GGTCACTGACAG-Z0458	0	0	0	0	0	0	0	0	0	0	0	0	0	0	0	0	0	0	0	0	0	0	0	0	0	0	0	0	0	0	0	0	0	0	0	0	0	0	0	0	0	0	0	0	0	0	0	0	0
CC-BPB-09uM-65-5A-MB84a-10dpf-S67	0	0	0	0	0	0	0	0	0	0	0	0	0	0	0	0	0	0	0	0	0	0	0	0	0	0	0	0	0	0	0	0	0	0	0	0	0	0	0	0	0	0	0	0	0	0	0	0	0
CC-BPAF-056uM-197-6C-MB87a-10dpf-S207	0	0	0	0	0	0	0	0	0	0	0	0	0	0	0	0	0	0	0	0	0	0	0	0	0	0	0	0	0	0	0	0	0	0	0	0	0	0	0	0	0	0	0	0	0	0	0	0	0
CC-BPAF-032uM-191-5A-MB87a-10dpf-S201	0	0	0	0	0	0	0	0	0	0	0	0	0	0	0	0	0	0	0	0	0	0	0	0	0	0	0	0	0	0	0	0	0	0	0	0	0	0	0	0	0	0	0	0	0	0	0	0	0
lane1-s111-index-TTGCAGACAGGC-Z0481	0	0	0	0	0	0	0	0	0	0	0	0	0	0	0	0	0	0	0	0	0	0	0	0	0	0	0	0	0	0	0	0	0	0	0	0	0	0	0	0	0	0	0	0	0	0	0	0	0
lane1-s109-index-TAAAGTCACCCT-Z0479	0	0	0	0	0	0	0	0	0	0	0	0	0	0	0	0	0	0	0	0	0	0	0	0	0	0	0	0	0	0	0	0	0	0	0	0	0	0	0	0	0	0	0	0	0	0	0	0	0
SRR5176327	0	0	0	0	0	0	0	0	0	0	0	0	0	0	0	0	0	0	0	0	0	0	0	0	0	0	0	0	0	0	0	0	0	0	0	0	0	0	0	0	0	0	0	0	0	0	0	0	0
SRR5176326	0	0	1	1	0	0	0	0	0	0	0	0	0	0	0	0	0	0	0	0	0	0	0	0	0	0	0	0	0	0	0	0	0	0	0	0	0	0	0	0	0	0	0	0	0	0	0	0	0
lane1-s017-index-GCACACACGTTA-Z0388	0	0	0	0	0	0	0	0	0	0	0	0	0	0	0	0	0	0	0	0	0	0	0	0	0	0	0	0	0	0	0	0	0	0	0	0	0	0	0	0	0	0	0	0	0	0	0	0	0
SRR5176328	0	0	58	58	0	50	0	0	0	0	0	0	0	0	0	0	0	0	0	0	0	0	0	0	0	0	0	0	0	0	0	0	0	0	0	0	0	0	0	0	0	0	0	0	0	0	0	0	0
lane1-s062-index-CCATGCGATAAC-Z0432	0	0	0	0	0	0	0	0	0	0	0	0	0	0	0	0	0	0	0	0	0	0	0	0	0	0	0	0	0	0	0	0	0	0	0	0	0	0	0	0	0	0	0	0	0	0	0	0	0
lane1-s050-index-CTAGCGAACATC-Z0420	0	0	0	0	0	0	0	0	0	0	0	0	0	0	0	0	0	0	0	0	0	0	0	0	0	0	0	0	0	0	0	0	0	0	0	0	0	0	0	0	0	0	0	0	0	0	0	0	0
CC-BPA-6uM-35-7C-MB80-10dpf-S35	0	0	0	0	0	0	0	0	0	0	0	0	0	0	0	0	0	0	0	0	0	0	0	0	0	0	0	0	0	0	0	0	0	0	0	0	0	0	0	0	0	0	0	0	0	0	0	0	0
lane1-s143-index-CTCCTACTGTCT-Z0513	0	0	9	9	0	9	0	0	0	0	0	0	0	0	0	0	0	0	0	0	0	0	0	0	0	0	0	0	0	0	0	0	0	0	0	0	0	0	0	0	0	0	0	0	0	0	0	0	0
SRR3233580	0	0	0	0	0	0	0	0	0	0	0	0	0	0	0	0	0	0	0	0	0	0	0	0	0	0	0	0	0	0	0	0	0	0	0	0	0	0	0	0	0	0	0	0	0	0	0	0	0
lane1-s118-index-GATAGCTGTCTT-Z0487	0	0	0	0	0	0	0	0	0	0	0	0	0	0	0	0	0	0	0	0	0	0	0	0	0	0	0	0	0	0	0	0	0	0	0	0	0	0	0	0	0	0	0	0	0	0	0	0	0
AC1-DMSO-01-68-MB96-7E-10dpf-S72	0	0	0	0	0	0	0	0	0	0	0	0	0	0	0	0	0	0	0	0	0	0	0	0	0	0	0	0	0	0	0	0	0	0	0	0	0	0	0	0	0	0	0	0	0	0	0	0	0
CC-BPA-3uM-31-6C-MB80-10dpf-S29	0	0	0	0	0	0	0	0	0	0	0	0	0	0	0	0	0	0	0	0	0	0	0	0	0	0	0	0	0	0	0	0	0	0	0	0	0	0	0	0	0	0	0	0	0	0	0	0	0
lane1-s042-index-ACGTGTACCCAA-Z0413	0	0	0	0	0	0	0	0	0	0	0	0	0	0	0	0	0	0	0	0	0	0	0	0	0	0	0	0	0	0	0	0	0	0	0	0	0	0	0	0	0	0	0	0	0	0	0	0	0
CC-BPA-1uM-21-4A-MB80-10dpf-S19	0	0	0	0	0	0	0	0	0	0	0	0	0	0	0	0	0	0	0	0	0	0	0	0	0	0	0	0	0	0	0	0	0	0	0	0	0	0	0	0	0	0	0	0	0	0	0	0	0
SRR6973997	0	0	0	0	0	0	0	0	0	0	0	0	0	0	0	0	0	0	0	0	0	0	0	0	0	0	0	0	0	0	0	0	0	0	0	0	0	0	0	0	0	0	0	0	0	0	0	0	0
CC-BPS-4uM-147-4C-MB85-10dpf-S153	0	0	0	0	0	0	0	0	0	0	0	0	0	0	0	0	0	0	0	0	0	0	0	0	0	0	0	0	0	0	0	0	0	0	0	0	0	0	0	0	0	0	0	0	0	0	0	0	0
CC-BPS-45uM-162-8B-MB85-10dpf-S170	0	0	0	0	0	0	0	0	0	0	0	0	0	0	0	0	0	0	0	0	0	0	0	0	0	0	0	0	0	0	0	0	0	0	0	0	0	0	0	0	0	0	0	0	0	0	0	0	0
lane1-s207-index-GGTGAAGATACA-Z0577	0	0	0	0	0	0	0	0	0	0	0	0	0	0	0	0	0	0	0	0	0	0	0	0	0	0	0	0	0	0	0	0	0	0	0	0	0	0	0	0	0	0	0	0	0	0	0	0	0
SRR6973993	0	0	0	0	0	0	0	0	0	0	0	0	0	0	0	0	0	0	0	0	0	0	0	0	0	0	0	0	0	0	0	0	0	0	0	0	0	0	0	0	0	0	0	0	0	0	0	0	0
lane1-s238-index-CCTGAACTAGTT-Z0607	0	0	0	0	0	0	0	0	0	0	0	0	0	0	0	0	0	0	0	0	0	0	0	0	0	0	0	0	0	0	0	0	0	0	0	0	0	0	0	0	0	0	0	0	0	0	0	0	0
CC-BPAF-032uM-193-5C-MB87a-10dpf-S203	0	0	0	0	0	0	0	0	0	0	0	0	0	0	0	0	0	0	0	0	0	0	0	0	0	0	0	0	0	0	0	0	0	0	0	0	0	0	0	0	0	0	0	0	0	0	0	0	0
lane1-s067-index-CTAGATTTGCCA-Z0437	0	0	0	0	0	0	0	0	0	0	0	0	0	0	0	0	0	0	0	0	0	0	0	0	0	0	0	0	0	0	0	0	0	0	0	0	0	0	0	0	0	0	0	0	0	0	0	0	0
CC-DMSO-01-81-MB96-10C-10dpf-S85	0	0	0	0	0	0	0	0	0	0	0	0	0	0	0	0	0	0	0	0	0	0	0	0	0	0	0	0	0	0	0	0	0	0	0	0	0	0	0	0	0	0	0	0	0	0	0	0	0
CC-BPS-14uM-154-6B-MB85-10dpf-S162	0	0	0	0	0	0	0	0	0	0	0	0	0	0	0	0	0	0	0	0	0	0	0	0	0	0	0	0	0	0	0	0	0	0	0	0	0	0	0	0	0	0	0	0	0	0	0	0	0
CC-BPA-6uM-36-7D-MB80-10dpf-S36	0	0	0	0	0	0	0	0	0	0	0	0	0	0	0	0	0	0	0	0	0	0	0	0	0	0	0	0	0	0	0	0	0	0	0	0	0	0	0	0	0	0	0	0	0	0	0	0	0
CR-85B-9-B-6-S38	0	0	0	0	0	0	0	0	0	0	0	0	0	0	0	0	0	0	0	0	0	0	0	0	0	0	0	0	0	0	0	0	0	0	0	0	0	0	0	0	0	0	0	0	0	0	0	0	0
lane1-s020-index-GGATCGCAGATC-Z0391	0	0	0	0	0	0	0	0	0	0	0	0	0	0	0	0	0	0	0	0	0	0	0	0	0	0	0	0	0	0	0	0	0	0	0	0	0	0	0	0	0	0	0	0	0	0	0	0	0
lane1-s015-index-GACTTGGTATTC-Z0386	0	0	0	0	0	0	0	0	0	0	0	0	0	0	0	0	0	0	0	0	0	0	0	0	0	0	0	0	0	0	0	0	0	0	0	0	0	0	0	0	0	0	0	0	0	0	0	0	0
lane1-s240-index-ACGGGACATGCT-Z0609	0	0	2	2	0	2	0	0	0	0	0	0	0	0	0	0	0	0	0	0	0	0	0	0	0	0	0	0	0	0	0	0	0	0	0	0	0	0	0	0	0	0	0	0	0	0	0	0	0
SRR5176347	0	0	3	3	0	0	0	0	0	0	0	0	0	0	0	0	0	0	0	0	0	0	0	0	0	0	0	0	0	0	0	0	0	0	0	0	0	0	0	0	0	0	0	0	0	0	0	0	0
CC-BPF-15uM-246-8B-MB87b-10dpf-S260	0	0	0	0	0	0	0	0	0	0	0	0	0	0	0	0	0	0	0	0	0	0	0	0	0	0	0	0	0	0	0	0	0	0	0	0	0	0	0	0	0	0	0	0	0	0	0	0	0
AC1-TCS-016uM-72-MB96-8D-10dpf-S76	0	0	0	0	0	0	0	0	0	0	0	0	0	0	0	0	0	0	0	0	0	0	0	0	0	0	0	0	0	0	0	0	0	0	0	0	0	0	0	0	0	0	0	0	0	0	0	0	0
AC1-TCS-03uM-75-MB96-9B-10dpf-S79	0	0	0	0	0	0	0	0	0	0	0	0	0	0	0	0	0	0	0	0	0	0	0	0	0	0	0	0	0	0	0	0	0	0	0	0	0	0	0	0	0	0	0	0	0	0	0	0	0
CC-BPAF-032uM-194-5D-MB87a-10dpf-S204	0	0	0	0	0	0	0	0	0	0	0	0	0	0	0	0	0	0	0	0	0	0	0	0	0	0	0	0	0	0	0	0	0	0	0	0	0	0	0	0	0	0	0	0	0	0	0	0	0
lane1-s117-index-TGGACACCGAAC-Z0486	0	0	0	0	0	0	0	0	0	0	0	0	0	0	0	0	0	0	0	0	0	0	0	0	0	0	0	0	0	0	0	0	0	0	0	0	0	0	0	0	0	0	0	0	0	0	0	0	0
CR-96-12-A-10-S20	0	0	0	0	0	0	0	0	0	0	0	0	0	0	0	0	0	0	0	0	0	0	0	0	0	0	0	0	0	0	0	0	0	0	0	0	0	0	0	0	0	0	0	0	0	0	0	0	0
SRR5176351	0	0	36	36	0	33	0	0	0	0	0	0	0	0	0	0	0	0	0	0	0	0	0	0	0	0	0	0	0	0	0	0	0	0	0	0	0	0	0	0	1	0	0	0	0	0	0	0	0
SRR5176352	0	0	10	10	0	2	0	0	0	0	0	0	0	0	0	0	0	0	0	0	0	0	0	0	0	0	0	0	0	0	0	0	0	0	0	0	0	0	0	0	0	0	0	0	0	0	0	0	0
SRR5176354	0	0	29	29	0	27	0	0	0	0	3	0	0	0	1	1	0	0	1	0	0	0	5	4	0	0	1	4	1	4	0	0	3	0	0	4	0	0	9	9	1	3	3	0	2	0	0	2	2
SRR5176355	0	0	13	13	0	13	0	0	0	0	0	0	0	0	0	0	0	0	0	0	0	0	0	0	0	0	0	0	0	0	0	0	0	0	0	0	0	0	0	0	0	0	0	0	0	0	0	0	0
SRR5176356	0	0	1	1	0	0	0	0	0	0	0	0	0	0	0	0	0	0	0	0	0	0	0	0	0	0	0	0	0	0	0	0	0	0	0	0	0	0	0	0	0	0	0	0	0	0	0	0	0
lane1-s198-index-ATAGCGGTCTGG-Z0568	0	0	0	0	0	0	0	0	0	0	0	0	0	0	0	0	0	0	0	0	0	0	0	0	0	0	0	0	0	0	0	0	0	0	0	0	0	0	0	0	0	0	0	0	0	0	0	0	0
SRR5176358	0	0	0	0	0	0	0	0	0	0	0	0	0	0	0	0	0	0	0	0	0	0	0	0	0	0	0	0	0	0	0	0	0	0	0	0	0	0	0	0	0	0	0	0	0	0	0	0	0
SRR5176359	0	0	0	0	0	0	0	0	0	0	0	0	0	0	0	0	0	0	0	0	0	0	0	0	0	0	0	0	0	0	0	0	0	0	0	0	0	0	0	0	0	0	0	0	0	0	0	0	0
SRR5176340	0	0	1	1	0	1	0	0	0	0	0	0	0	0	0	0	0	0	0	0	0	0	0	0	0	0	0	0	0	0	0	0	0	0	0	0	0	0	0	0	0	0	0	0	0	0	0	0	0
CC-BPAF-1uM-199-7A-MB87a-10dpf-S209	0	0	0	0	0	0	0	0	0	0	0	0	0	0	0	0	0	0	0	0	0	0	0	0	0	0	0	0	0	0	0	0	0	0	0	0	0	0	0	0	0	0	0	0	0	0	0	0	0
lane1-s033-index-TCACGGGAGTTG-Z0404	0	0	0	0	0	0	0	0	0	0	0	0	0	0	0	0	0	0	0	0	0	0	0	0	0	0	0	0	0	0	0	0	0	0	0	0	0	0	0	0	0	0	0	0	0	0	0	0	0
AC1-TCS-03uM-76-MB96-9C-10dpf-S80	0	0	0	0	0	0	0	0	0	0	0	0	0	0	0	0	0	0	0	0	0	0	0	0	0	0	0	0	0	0	0	0	0	0	0	0	0	0	0	0	0	0	0	0	0	0	0	0	0
CC-BPB-5uM-77-8A-MB84a-10dpf-S79	0	0	0	0	0	0	0	0	0	0	0	0	0	0	0	0	0	0	0	0	0	0	0	0	0	0	0	0	0	0	0	0	0	0	0	0	0	0	0	0	0	0	0	0	0	0	0	0	0
lane1-s226-index-ACACGTAAGCCT-Z0595	0	0	0	0	0	0	0	0	0	0	0	0	0	0	0	0	0	0	0	0	0	0	0	0	0	0	0	0	0	0	0	0	0	0	0	0	0	0	0	0	0	0	0	0	0	0	0	0	0
SRR4451682	0	0	0	0	0	0	0	0	0	0	0	0	0	0	0	0	0	0	0	0	0	0	0	0	0	0	0	0	0	0	0	0	0	0	0	0	0	0	0	0	0	0	0	0	0	0	0	0	0
SRR4451681	0	0	7	7	0	0	0	0	0	0	0	0	0	0	0	0	0	0	0	0	0	0	0	0	0	0	0	0	0	0	0	0	0	0	0	0	0	0	0	0	0	0	0	0	0	0	0	0	0
SRR4451680	0	0	8	8	0	0	0	0	0	0	0	0	0	0	0	0	1	0	0	0	0	0	0	0	0	0	0	0	0	0	0	0	0	0	0	0	0	0	0	0	0	0	0	0	0	0	0	0	0
SRR4451687	0	0	0	0	0	0	0	0	0	0	0	0	0	0	0	0	0	0	0	0	0	0	0	0	0	0	0	0	0	0	0	0	0	0	0	0	0	0	0	0	0	0	0	0	0	0	0	0	0
SRR4451686	0	0	1	1	0	0	0	0	0	0	0	0	0	0	0	0	0	0	0	0	0	0	0	0	0	0	0	0	0	0	0	0	0	0	0	0	0	0	0	0	0	0	0	0	0	0	0	0	0
SRR4451685	0	0	5	5	0	5	1	0	1	1	0	0	0	0	0	0	0	0	0	0	0	0	0	0	0	0	0	9	0	1	0	0	0	0	0	0	0	0	0	0	0	0	0	0	0	0	0	0	0
SRR4451684	0	0	0	0	0	0	0	0	0	0	0	0	0	0	0	0	0	0	0	0	0	0	0	0	0	0	0	0	0	0	0	0	0	0	0	0	0	0	0	0	0	0	0	0	0	0	0	0	0
CC-BPB-2uM-74-7B-MB84a-10dpf-S76	0	0	0	0	0	0	0	0	0	0	0	0	0	0	0	0	0	0	0	0	0	0	0	0	0	0	0	0	0	0	0	0	0	0	0	0	0	0	0	0	0	0	0	0	0	0	0	0	0
SRR4451689	0	0	0	0	0	0	0	0	0	0	0	0	0	0	0	0	0	0	0	0	0	0	0	0	0	0	0	0	0	0	0	0	0	0	0	0	0	0	0	0	0	0	0	0	0	0	0	0	0
CC-BPS-4uM-146-4B-MB85-10dpf-S152	0	0	0	0	0	0	0	0	0	0	0	0	0	0	0	0	0	0	0	0	0	0	0	0	0	0	0	0	0	0	0	0	0	0	0	0	0	0	0	0	0	0	0	0	0	0	0	0	0
CC-DMSO-01-34-MB96-10A-6dpf-S36	0	0	0	0	0	0	0	0	0	0	0	0	0	0	0	0	0	0	0	0	0	0	0	0	0	0	0	0	0	0	0	0	0	0	0	0	0	0	0	0	0	0	0	0	0	0	0	0	0
lane1-s026-index-ATGTGCACGACT-Z0397	0	0	0	0	0	0	0	0	0	0	0	0	0	0	0	0	0	0	0	0	0	0	0	0	0	0	0	0	0	0	0	0	0	0	0	0	0	0	0	0	0	0	0	0	0	0	0	0	0
lane1-s148-index-GACTGATCATCT-Z0518	0	0	0	0	0	0	0	0	0	0	0	0	0	0	0	0	0	0	0	0	0	0	0	0	0	0	0	0	0	0	0	0	0	0	0	0	0	0	0	0	0	0	0	0	0	0	0	0	0
CC-DMSO-01-80-MB96-10B-10dpf-S84	0	0	0	0	0	0	0	0	0	0	0	0	0	0	0	0	0	0	0	0	0	0	0	0	0	0	0	0	0	0	0	0	0	0	0	0	0	0	0	0	0	0	0	0	0	0	0	0	0
lane1-s221-index-TGATCAGAAGAG-Z0590	0	0	0	0	0	0	0	0	0	0	0	0	0	0	0	0	0	0	0	0	0	0	0	0	0	0	0	0	0	0	0	0	0	0	0	0	0	0	0	0	0	0	0	0	0	0	0	0	0
CC-TCS-016uM-83-MB96-11A-10dpf-S87	0	0	0	0	0	0	0	0	0	0	0	0	0	0	0	0	0	0	0	0	0	0	0	0	0	0	0	0	0	0	0	0	0	0	0	0	0	0	0	0	0	0	0	0	0	0	0	0	0
CC-BPS-45uM-161-8A-MB85-10dpf-S169	0	0	0	0	0	0	0	0	0	0	0	0	0	0	0	0	0	0	0	0	0	0	0	0	0	0	0	0	0	0	0	0	0	0	0	0	0	0	0	0	0	0	0	0	0	0	0	0	0
CC-DMSO-01-59-3C-MB84a-10dpf-S59	0	0	0	0	0	0	0	0	0	0	0	0	0	0	0	0	0	0	0	0	0	0	0	0	0	0	0	0	0	0	0	0	0	0	0	0	0	0	0	0	0	0	0	0	0	0	0	0	0
CC-DMSO-01-184-3B-MB87a-10dpf-S194	0	0	0	0	0	0	0	0	0	0	0	0	0	0	0	0	0	0	0	0	0	0	0	0	0	0	0	0	0	0	0	0	0	0	0	0	0	0	0	0	0	0	0	0	0	0	0	0	0
SRR5176293	0	0	0	0	0	0	0	0	0	0	0	0	0	0	0	0	0	0	0	0	0	0	0	0	0	0	0	0	0	0	0	0	0	0	0	0	0	0	0	0	0	0	0	0	0	0	0	0	0
AC1-TCS-016uM-70-MB96-8B-10dpf-S74	0	0	0	0	0	0	0	0	0	0	0	0	0	0	0	0	0	0	0	0	0	0	0	0	0	0	0	0	0	0	0	0	0	0	0	0	0	0	0	0	0	0	0	0	0	0	0	0	0
lane1-s016-index-TACACGATCTAC-Z0387	0	0	0	0	0	0	0	0	0	0	0	0	0	0	0	0	0	0	0	0	0	0	0	0	0	0	0	0	0	0	0	0	0	0	0	0	0	0	0	0	0	0	0	0	0	0	0	0	0
SRR3233664	0	0	0	0	0	0	0	0	0	0	0	0	0	0	0	0	0	0	0	0	0	0	0	0	0	0	0	0	0	0	0	0	0	0	0	0	0	0	0	0	0	0	0	0	0	0	0	0	0
AC1-DMSO-01-66-MB96-7C-10dpf-S70	0	0	0	0	0	0	0	0	0	0	0	0	0	0	0	0	0	0	0	0	0	0	0	0	0	0	0	0	0	0	0	0	0	0	0	0	0	0	0	0	0	0	0	0	0	0	0	0	0
SRR3233667	0	0	1	1	0	0	0	0	0	0	0	0	0	0	0	0	0	0	0	0	0	0	0	0	0	0	0	0	0	0	0	0	0	0	0	0	0	0	0	0	0	0	0	0	0	0	0	0	0
SRR3233660	0	0	0	0	0	0	0	0	0	0	0	0	0	0	0	0	0	0	0	0	4	3	0	0	4	4	0	6	0	2	0	0	0	0	0	0	0	0	0	0	0	0	0	0	0	0	0	0	0
SRR3233661	0	0	0	0	0	0	0	0	0	0	0	0	0	0	0	0	0	0	0	0	0	0	0	0	0	0	0	0	0	0	0	0	0	0	0	0	0	0	0	0	0	0	0	0	0	0	0	0	0
SRR3233662	0	0	0	0	0	0	0	0	0	0	0	0	0	0	0	0	0	0	0	0	7	0	0	0	7	7	0	7	0	0	0	0	0	0	0	0	0	0	0	0	4	0	0	0	0	0	0	0	0
SRR3233663	0	0	1	1	0	1	0	0	0	0	0	0	0	0	0	0	0	0	0	0	0	0	0	0	0	0	0	0	0	0	0	0	0	0	0	0	0	0	0	0	0	0	0	0	0	0	0	0	0
CC-BPA-1uM-24-4D-MB80-10dpf-S22	0	0	0	0	0	0	0	0	0	0	0	0	0	0	0	0	0	0	0	0	0	0	0	0	0	0	0	0	0	0	0	0	0	0	0	0	0	0	0	0	0	0	0	0	0	0	0	0	0
SRR5176295	0	0	3	3	0	3	0	0	0	0	0	0	0	0	0	0	0	0	0	0	0	0	0	0	0	0	0	0	0	0	0	0	0	0	0	0	0	0	0	0	0	0	0	0	0	0	0	0	0
SRR3233668	0	0	0	0	0	0	0	0	0	0	0	0	0	0	0	0	0	0	0	0	0	0	0	0	0	0	0	0	0	0	0	0	0	0	0	0	0	0	0	0	0	0	0	0	0	0	0	0	0
SRR3233669	0	0	0	0	0	0	0	0	0	0	0	0	0	0	0	1	0	0	0	0	0	0	0	0	0	0	0	0	0	0	0	0	0	0	0	0	0	0	0	0	1	0	0	0	0	0	0	0	0
CC-BPA-1uM-22-4B-MB80-10dpf-S20	0	0	0	0	0	0	0	0	0	0	0	0	0	0	0	0	0	0	0	0	0	0	0	0	0	0	0	0	0	0	0	0	0	0	0	0	0	0	0	0	0	0	0	0	0	0	0	0	0
lane1-s185-index-ACTTATGCGGTT-Z0555	0	0	0	0	0	0	0	0	0	0	0	0	0	0	0	0	0	0	0	0	0	0	0	0	0	0	0	0	0	0	0	0	0	0	0	0	0	0	0	0	0	0	0	0	0	0	0	0	0
lane1-s089-index-GACTCGAATCGT-Z0459	0	0	0	0	0	0	0	0	0	0	0	0	0	0	0	0	0	0	0	0	0	0	0	0	0	0	0	0	0	0	0	0	0	0	0	0	0	0	0	0	0	0	0	0	0	0	0	0	0
lane1-s210-index-AGTTAGTGCGTC-Z0580	0	0	0	0	0	0	0	0	0	0	0	0	0	0	0	0	0	0	0	0	0	0	0	0	0	0	0	0	0	0	0	0	0	0	0	0	0	0	0	0	0	0	0	0	0	0	0	0	0
CC-DMSO-01-58-3B-MB84a-10dpf-S58	0	0	0	0	0	0	0	0	0	0	0	0	0	0	0	0	0	0	0	0	0	0	0	0	0	0	0	0	0	0	0	0	0	0	0	0	0	0	0	0	0	0	0	0	0	0	0	0	0
CC-BPAF-1uM-206-8D-MB87a-10dpf-S216	0	0	0	0	0	0	0	0	0	0	0	0	0	0	0	0	0	0	0	0	0	0	0	0	0	0	0	0	0	0	0	0	0	0	0	0	0	0	0	0	0	0	0	0	0	0	0	0	0
SRR4451668	0	0	0	0	0	0	0	0	0	0	0	0	0	0	0	0	0	0	0	0	0	0	0	0	0	0	0	0	0	0	0	0	0	0	0	0	0	0	0	0	0	0	0	0	0	0	0	0	0
CC-BPF-4uM-238-6B-MB87b-10dpf-S250	0	0	0	0	0	0	0	0	0	0	0	0	0	0	0	0	0	0	0	0	0	0	0	0	0	0	0	0	0	0	0	0	0	0	0	0	0	0	0	0	0	0	0	0	0	0	0	0	0
lane1-s096-index-GCTCGAAGATCG-Z0466	0	0	0	0	0	0	0	0	0	0	0	0	0	0	0	0	0	0	0	0	0	0	0	0	0	0	0	0	0	0	0	0	0	0	0	0	0	0	0	0	0	0	0	0	0	0	0	0	0
lane1-s132-index-AACCATCGGGTG-Z0502	0	0	0	0	0	0	0	0	0	0	0	0	0	0	0	0	0	0	0	0	0	0	0	0	0	0	0	0	0	0	0	0	0	0	0	0	0	0	0	0	0	0	0	0	0	0	0	0	0
lane1-s024-index-GCGATATATCGC-Z0395	0	0	0	0	0	0	0	0	0	0	0	0	0	0	0	0	0	0	0	0	0	0	0	0	0	0	0	0	0	0	0	0	0	0	0	0	0	0	0	0	0	0	0	0	0	0	0	0	0
lane1-s014-index-TGAGTCACTGGT-Z0385	0	0	0	0	0	0	0	0	0	0	0	0	0	0	0	0	0	0	0	0	0	0	0	0	0	0	0	0	0	0	0	0	0	0	0	0	0	0	0	0	0	0	0	0	0	0	0	0	0
lane1-s137-index-ATTATACCTCGG-Z0507	0	0	0	0	0	0	0	0	0	0	0	0	0	0	0	0	0	0	0	0	0	0	0	0	0	0	0	0	0	0	0	0	0	0	0	0	0	0	0	0	0	0	0	0	0	0	0	0	0
CC-BPF-1uM-231-4C-MB87b-10dpf-S243	0	0	0	0	0	0	0	0	0	0	0	0	0	0	0	0	0	0	0	0	0	0	0	0	0	0	0	0	0	0	0	0	0	0	0	0	0	0	0	0	0	0	0	0	0	0	0	0	0
lane1-s162-index-TGCTATATCTGG-Z0532	0	0	0	0	0	0	0	0	0	0	0	0	0	0	0	0	0	0	0	0	0	0	0	0	0	0	0	0	0	0	0	0	0	0	0	0	0	0	0	0	0	0	0	0	0	0	0	0	0
lane1-s032-index-CAGTGCATATGC-Z0403	0	0	0	0	0	0	0	0	0	0	0	0	0	0	0	0	0	0	0	0	0	0	0	0	0	0	0	0	0	0	0	0	0	0	0	0	0	0	0	0	0	0	0	0	0	0	0	0	0
CC-BPS-45uM-163-8C-MB85-10dpf-S171	0	0	0	0	0	0	0	0	0	0	0	0	0	0	0	0	0	0	0	0	0	0	0	0	0	0	0	0	0	0	0	0	0	0	0	0	0	0	0	0	0	0	0	0	0	0	0	0	0
lane1-s051-index-GACAGGAGATAG-Z0421	0	0	0	0	0	0	0	0	0	0	0	0	0	0	0	0	0	0	0	0	0	0	0	0	0	0	0	0	0	0	0	0	0	0	0	0	0	0	0	0	0	0	0	0	0	0	0	0	0
lane1-s010-index-GTACATACCGGT-Z0381	0	0	0	0	0	0	0	0	0	0	0	0	0	0	0	0	0	0	0	0	0	0	0	0	0	0	0	0	0	0	0	0	0	0	0	0	0	0	0	0	0	0	0	0	0	0	0	0	0
lane1-s108-index-GGAGGTTATCCG-Z0478	0	0	0	0	0	0	0	0	0	0	0	0	0	0	0	0	0	0	0	0	0	0	0	0	0	0	0	0	0	0	0	0	0	0	0	0	0	0	0	0	0	0	0	0	0	0	0	0	0
CC-BPF-2uM-234-5B-MB87b-10dpf-S246	0	0	0	0	0	0	0	0	0	0	0	0	0	0	0	0	0	0	0	0	0	0	0	0	0	0	0	0	0	0	0	0	0	0	0	0	0	0	0	0	0	0	0	0	0	0	0	0	0
lane1-s038-index-CGGAGCTATGGT-Z0409	0	0	0	0	0	0	0	0	0	0	0	0	0	0	0	0	0	0	0	0	0	0	0	0	0	0	0	0	0	0	0	0	0	0	0	0	0	0	0	0	0	0	0	0	0	0	0	0	0
lane1-s138-index-GCTAATTACGCT-Z0508	0	0	0	0	0	0	0	0	0	0	0	0	0	0	0	0	0	0	0	0	0	0	0	0	0	0	0	0	0	0	0	0	0	0	0	0	0	0	0	0	0	0	0	0	0	0	0	0	0
lane1-s047-index-ACGCCACGAATG-Z0417	0	0	0	0	0	0	0	0	0	0	0	0	0	0	0	0	0	0	0	0	0	0	0	0	0	0	0	0	0	0	0	0	0	0	0	0	0	0	0	0	0	0	0	0	0	0	0	0	0
lane1-s103-index-GGTAACAGCTCG-Z0473	0	0	0	0	0	0	0	0	0	0	0	0	0	0	0	0	0	0	0	0	0	0	0	0	0	0	0	0	0	0	0	0	0	0	0	0	0	0	0	0	0	0	0	0	0	0	0	0	0
lane1-s006-index-AGGCTACACGAC-Z0377	0	0	0	0	0	0	0	0	0	0	0	0	0	0	0	0	0	0	0	0	0	0	0	0	0	0	0	0	0	0	0	0	0	0	0	0	0	0	0	0	0	0	0	0	0	0	0	0	0
lane1-s126-index-TGGAGCACGTTG-Z0496	0	0	0	0	0	0	0	0	0	0	0	0	0	0	0	0	0	0	0	0	0	0	0	0	0	0	0	0	0	0	0	0	0	0	0	0	0	0	0	0	0	0	0	0	0	0	0	0	0
CC-TCS-03uM-88-MB96-12B-10dpf-S92	0	0	0	0	0	0	0	0	0	0	0	0	0	0	0	0	0	0	0	0	0	0	0	0	0	0	0	0	0	0	0	0	0	0	0	0	0	0	0	0	0	0	0	0	0	0	0	0	0
CC-BPA-6uM-34-7B-MB80-10dpf-S34	0	0	0	0	0	0	0	0	0	0	0	0	0	0	0	0	0	0	0	0	0	0	0	0	0	0	0	0	0	0	0	0	0	0	0	0	0	0	0	0	0	0	0	0	0	0	0	0	0
CC-DMSO-01-60-3D-MB84a-10dpf-S60	0	0	0	0	0	0	0	0	0	0	0	0	0	0	0	0	0	0	0	0	0	0	0	0	0	0	0	0	0	0	0	0	0	0	0	0	0	0	0	0	0	0	0	0	0	0	0	0	0
SRR6973996	0	0	0	0	0	0	0	0	0	0	0	0	0	0	0	0	0	0	0	0	0	0	0	0	0	0	0	0	0	0	0	0	0	0	0	0	0	0	0	0	0	0	0	0	0	0	0	0	0
CC-BPS-7uM-151-5C-MB85-10dpf-S157	0	0	0	0	0	0	0	0	0	0	0	0	0	0	0	0	0	0	0	0	0	0	0	0	0	0	0	0	0	0	0	0	0	0	0	0	0	0	0	0	0	0	0	0	0	0	0	0	0
SRR6973994	0	0	0	0	0	0	0	0	0	0	0	0	0	0	0	0	0	0	0	0	0	0	0	0	0	0	0	0	0	0	0	0	0	0	0	0	0	0	0	0	0	0	0	0	0	0	0	0	0
lane1-s244-index-ACATTCAGCGCA-Z0613	0	0	0	0	0	0	0	0	0	0	0	0	0	0	0	0	0	0	0	0	0	0	0	0	0	0	0	0	0	0	0	0	0	0	0	0	0	0	0	0	0	0	0	0	0	0	0	0	0
SRR6973992	0	1	0	0	0	0	0	0	0	0	0	0	0	0	0	0	0	0	0	0	0	0	0	0	0	0	0	0	0	0	0	0	0	0	0	0	0	0	0	0	0	0	0	0	0	0	0	0	0
lane1-s150-index-GTGCCGGTGATA-Z0520	0	0	0	0	0	0	0	0	0	0	0	0	0	0	0	0	0	0	0	0	0	0	0	0	0	0	0	0	0	0	0	0	0	0	0	0	0	0	0	0	0	0	0	0	0	0	0	0	0
SRR6973990	0	0	0	0	0	0	0	0	0	0	0	0	0	0	0	0	0	0	0	0	0	0	0	0	0	0	0	0	0	0	0	0	0	0	0	0	0	0	0	0	0	0	0	0	0	0	0	0	0
SRR6973991	0	0	0	0	0	0	0	0	0	0	0	0	0	0	0	0	0	0	0	0	0	0	0	0	0	0	0	0	0	0	0	0	0	0	0	0	0	0	0	0	0	0	0	0	0	0	0	0	0
lane1-s216-index-AGGCTTTCGTAG-Z0585	0	0	0	0	0	0	0	0	0	0	0	0	0	0	0	0	0	0	0	0	0	0	0	0	0	0	0	0	0	0	0	0	0	0	0	0	0	0	0	0	0	0	0	0	0	0	0	0	0
SRR6973998	0	0	0	0	0	0	0	0	0	0	0	0	0	0	0	0	0	0	0	0	0	0	0	0	0	0	0	0	0	0	0	0	0	0	0	0	0	0	0	0	0	0	0	0	0	0	0	0	0
SRR6973999	0	0	0	0	0	0	0	0	0	0	0	0	0	0	0	0	0	0	0	0	0	0	0	0	0	0	0	0	0	0	0	0	0	0	0	0	0	0	0	0	0	0	0	0	0	0	0	0	0
AC1-TCS-016uM-24-MB96-8A-6dpf-S24	0	0	0	0	0	0	0	0	0	0	0	0	0	0	0	0	0	0	0	0	0	0	0	0	0	0	0	0	0	0	0	0	0	0	0	0	0	0	0	0	0	0	0	0	0	0	0	0	0
AC1-DMSO-01-64-MB96-7A-10dpf-S68	0	0	0	0	0	0	0	0	0	0	0	0	0	0	0	0	0	0	0	0	0	0	0	0	0	0	0	0	0	0	0	0	0	0	0	0	0	0	0	0	0	0	0	0	0	0	0	0	0
lane1-s022-index-AGCTGTTGTTTG-Z0393	0	0	0	0	0	0	0	0	0	0	0	0	0	0	0	0	0	0	0	0	0	0	0	0	0	0	0	0	0	0	0	0	0	0	0	0	0	0	0	0	0	0	0	0	0	0	0	0	0
lane1-s233-index-TGAGCCGGAATC-Z0602	0	0	0	0	0	0	0	0	0	0	0	0	0	0	0	0	0	0	0	0	0	0	0	0	0	0	0	0	0	0	0	0	0	0	0	0	0	0	0	0	0	0	0	0	0	0	0	0	0
CC-BPAF-056uM-196-6B-MB87a-10dpf-S206	0	0	0	0	0	0	0	0	0	0	0	0	0	0	0	0	0	0	0	0	0	0	0	0	0	0	0	0	0	0	0	0	0	0	0	0	0	0	0	0	0	0	0	0	0	0	0	0	0
lane1-s166-index-CTGTAGGAGACC-Z0536	0	0	0	0	0	0	0	0	0	0	0	0	0	0	0	0	0	0	0	0	0	0	0	0	0	0	0	0	0	0	0	0	0	0	0	0	0	0	0	0	0	0	0	0	0	0	0	0	0
lane1-s144-index-GTAAGTCGTGGC-Z0514	0	0	0	0	0	0	0	0	0	0	0	0	0	0	0	0	0	0	0	0	0	0	0	0	0	0	0	0	0	0	0	0	0	0	0	0	0	0	0	0	0	0	0	0	0	0	0	0	0
CC-BPA-2uM-26-5B-MB80-10dpf-S24	0	0	0	0	0	0	0	0	0	0	0	0	0	0	0	0	0	0	0	0	0	0	0	0	0	0	0	0	0	0	0	0	0	0	0	0	0	0	0	0	0	0	0	0	0	0	0	0	0
[truncated: 4,005 more columns]

## Sheet: ST1C - node taxonomy
node	tax
node541	k__Bacteria;p__Proteobacteria;c__Alphaproteobacteria;o__Sphingomonadales;f__Sphingomonadaceae
node230	k__Bacteria;p__Proteobacteria;c__Alphaproteobacteria;o__Rhizobiales;f__Devosiaceae;g__Devosia
node231	k__Bacteria;p__Proteobacteria;c__Alphaproteobacteria;o__Rhizobiales
node232	k__Bacteria;p__Proteobacteria;c__Alphaproteobacteria;o__Rhizobiales
node394	k__Bacteria;p__Proteobacteria;c__Alphaproteobacteria;o__Sphingomonadales;f__Sphingomonadaceae
node233	k__Bacteria;p__Proteobacteria;c__Alphaproteobacteria;o__Rhizobiales
node3232	k__Bacteria;p__Firmicutes;c__Bacilli;o__Erysipelotrichales;f__Erysipelotrichaceae
node3233	k__Bacteria;p__Firmicutes;c__Bacilli;o__Erysipelotrichales;f__Erysipelotrichaceae
node3230	k__Bacteria;p__Firmicutes;c__Bacilli;o__Erysipelotrichales;f__Erysipelotrichaceae
node3231	k__Bacteria;p__Firmicutes;c__Bacilli;o__Erysipelotrichales;f__Erysipelotrichaceae
node3236	k__Bacteria;p__Firmicutes;c__Negativicutes;o__Veillonellales-Selenomonadales
node2422	k__Bacteria;p__Planctomycetota;c__Planctomycetes;o__Gemmatales;f__Gemmataceae;g__Gemmata
node3234	k__Bacteria;p__Firmicutes;c__Bacilli;o__Erysipelotrichales;f__Erysipelotrichaceae
node3235	k__Bacteria;p__Firmicutes;c__Bacilli;o__Erysipelotrichales;f__Erysipelotrichaceae;g__Erysipelotrichaceae_UCG-009
node3238	k__Bacteria;p__Firmicutes;c__Negativicutes;o__Veillonellales-Selenomonadales;f__Selenomonadaceae
node3239	k__Bacteria;p__Firmicutes;c__Clostridia;o__Peptococcales;f__Peptococcaceae
node932	k__Bacteria;p__Proteobacteria;c__Gammaproteobacteria;o__Burkholderiales;f__Rhodocyclaceae
node3587	k__Bacteria;p__Bacteroidota;c__Bacteroidia;o__Sphingobacteriales;f__AKYH767;g__NA
node3788	k__Bacteria;p__Bacteroidota;c__Bacteroidia
node3789	k__Bacteria;p__Bacteroidota;c__Bacteroidia
node3838	k__Bacteria;p__Bacteroidota;c__Bacteroidia;o__Bacteroidales;f__Muribaculaceae;g__NA
node3839	k__Bacteria;p__Bacteroidota;c__Bacteroidia;o__Bacteroidales;f__Muribaculaceae;g__NA
node3782	k__Bacteria;p__Bacteroidota;c__Bacteroidia;o__Bacteroidales;f__Prevotellaceae;g__Prevotella
node3783	k__Bacteria;p__Bacteroidota;c__Bacteroidia;o__Bacteroidales;f__Prevotellaceae;g__Prevotella
node3836	k__Bacteria;p__Bacteroidota;c__Bacteroidia;o__Bacteroidales;g__NA
node3837	k__Bacteria;p__Bacteroidota;c__Bacteroidia;o__Bacteroidales;g__NA
node3786	k__Bacteria;p__Bacteroidota;c__Bacteroidia;o__Bacteroidales;f__Prevotellaceae
node3831	k__Bacteria;p__Bacteroidota;c__Bacteroidia;o__Bacteroidales;g__NA
node3784	k__Bacteria;p__Bacteroidota;c__Bacteroidia;o__Bacteroidales;f__Prevotellaceae;g__Prevotella
node3833	k__Bacteria;p__Bacteroidota;c__Bacteroidia;o__Bacteroidales
node1363	k__Bacteria;p__Proteobacteria;c__Gammaproteobacteria
node3420	k__Bacteria;p__Bacteroidota;c__Bacteroidia;o__Cytophagales;f__Spirosomaceae;g__Dyadobacter
node3306	k__Bacteria;p__Firmicutes;c__Clostridia;o__Lachnospirales;f__Lachnospiraceae
node3307	k__Bacteria;p__Firmicutes;c__Clostridia;o__Lachnospirales;f__Lachnospiraceae
node3304	k__Bacteria;p__Firmicutes;c__Clostridia;o__Lachnospirales;f__Lachnospiraceae;g__NA
node3305	k__Bacteria;p__Firmicutes;c__Clostridia;o__Lachnospirales;f__Lachnospiraceae
node3302	k__Bacteria;p__Firmicutes;c__Clostridia;o__Lachnospirales;f__Lachnospiraceae;g__Blautia
node3303	k__Bacteria;p__Firmicutes;c__Clostridia;o__Lachnospirales;f__Lachnospiraceae;g__Blautia
node3300	k__Bacteria;p__Firmicutes;c__Clostridia;o__Lachnospirales;f__Lachnospiraceae
node3301	k__Bacteria;p__Firmicutes;c__Clostridia;o__Lachnospirales;f__Lachnospiraceae;g__Blautia
node2277	k__Bacteria;p__Actinobacteriota;c__Actinobacteria;o__Micrococcales;f__Micrococcaceae;g__Micrococcus
node3308	k__Bacteria;p__Firmicutes;c__Clostridia;o__Lachnospirales;f__Lachnospiraceae
node3309	k__Bacteria;p__Firmicutes;c__Clostridia;o__Lachnospirales;f__Lachnospiraceae;g__Dorea
node3168	k__Bacteria;p__Firmicutes;c__Bacilli;o__Paenibacillales;f__Paenibacillaceae
node3169	k__Bacteria;p__Firmicutes;c__Clostridia;o__Christensenellales;f__Christensenellaceae;g__Christensenellaceae_R-7_group
node3166	k__Bacteria;p__Firmicutes
node3167	k__Bacteria;p__Firmicutes
node3164	k__Bacteria;p__Firmicutes
node3165	k__Bacteria;p__Firmicutes
node3162	k__Bacteria;p__Firmicutes
node3163	k__Bacteria;p__Firmicutes
node3160	k__Bacteria;g__NA
node3161	k__Bacteria;p__Actinobacteriota;c__Thermoleophilia;o__Solirubrobacterales;f__Solirubrobacteraceae
node3940	k__Bacteria;p__Myxococcota;c__Polyangia;o__Polyangiales;f__Polyangiaceae
node3941	k__Bacteria;p__Myxococcota;c__Polyangia;o__Polyangiales;f__Polyangiaceae
node3942	k__Bacteria;p__Myxococcota;c__Polyangia;o__Polyangiales;f__Polyangiaceae;g__Pajaroellobacter
node3943	k__Bacteria;p__Myxococcota;c__Polyangia;o__Polyangiales;f__Polyangiaceae;g__Pajaroellobacter
node3944	k__Bacteria;p__Myxococcota;c__Polyangia;o__Polyangiales;f__Polyangiaceae;g__Pajaroellobacter
node3945	k__Bacteria;p__Myxococcota;c__Polyangia;o__Polyangiales
node3498	k__Bacteria;p__Bacteroidota;c__Bacteroidia;o__Flavobacteriales;f__Crocinitomicaceae;g__Fluviicola
node3499	k__Bacteria;p__Bacteroidota;c__Bacteroidia;o__Flavobacteriales;f__Crocinitomicaceae;g__Fluviicola
node3496	k__Bacteria;p__Bacteroidota;c__Bacteroidia;o__Flavobacteriales;f__Crocinitomicaceae;g__Fluviicola
node2276	k__Bacteria;p__Actinobacteriota;c__Actinobacteria;o__Micrococcales;f__Micrococcaceae;g__Kocuria
node3494	k__Bacteria;p__Bacteroidota;c__Bacteroidia
node3495	k__Bacteria;p__Bacteroidota;c__Bacteroidia;o__Chitinophagales;f__Saprospiraceae;g__Aureispira
node3492	k__Bacteria;p__Bacteroidota;c__Bacteroidia
node3493	k__Bacteria;p__Bacteroidota;c__Bacteroidia
node3490	k__Bacteria;p__Bacteroidota;c__Bacteroidia
node3491	k__Bacteria;p__Bacteroidota;c__Bacteroidia;o__Flavobacteriales;f__Crocinitomicaceae;g__Fluviicola
node2785	k__Bacteria;p__Firmicutes;c__Bacilli;o__Mycoplasmatales;f__Mycoplasmataceae;g__Mycoplasma
node2784	k__Bacteria;p__Firmicutes;c__Bacilli;o__Mycoplasmatales;f__Mycoplasmataceae;g__Mycoplasma
node2787	k__Bacteria;p__Firmicutes;c__Bacilli;o__Mycoplasmatales;f__Mycoplasmataceae;g__Mycoplasma
node2786	k__Bacteria;p__Firmicutes;c__Bacilli;o__Mycoplasmatales;f__Mycoplasmataceae;g__Mycoplasma
node2781	k__Bacteria;p__Fusobacteriota;c__Fusobacteriia;o__Fusobacteriales;f__Fusobacteriaceae;g__Cetobacterium
node2780	k__Bacteria;p__Fusobacteriota;c__Fusobacteriia;o__Fusobacteriales;f__Fusobacteriaceae;g__Cetobacterium
node2783	k__Bacteria;p__Fusobacteriota;c__Fusobacteriia;o__Fusobacteriales;f__Fusobacteriaceae;g__Cetobacterium
node2782	k__Bacteria;p__Fusobacteriota;c__Fusobacteriia;o__Fusobacteriales;f__Fusobacteriaceae;g__Cetobacterium
node2789	k__Bacteria;p__Firmicutes;c__Bacilli;o__Mycoplasmatales;f__Mycoplasmataceae;g__Mycoplasma
node2788	k__Bacteria;p__Firmicutes;c__Bacilli;o__Mycoplasmatales;f__Mycoplasmataceae;g__Mycoplasma
node2543	k__Bacteria;p__Proteobacteria;c__Gammaproteobacteria
node2542	k__Bacteria;p__Proteobacteria;c__Gammaproteobacteria
node2541	k__Bacteria;p__Proteobacteria;c__Gammaproteobacteria
node3019	k__Bacteria
node3548	k__Bacteria;p__Bacteroidota;c__Bacteroidia;o__Bacteroidales;f__Rikenellaceae;g__Rikenellaceae_RC9_gut_group
node2546	k__Bacteria;p__Proteobacteria;c__Gammaproteobacteria;o__Alteromonadales;f__Shewanellaceae;g__Shewanella
node2545	k__Bacteria;p__Proteobacteria;c__Gammaproteobacteria
node2544	k__Bacteria;p__Proteobacteria;c__Gammaproteobacteria
node3544	k__Bacteria;p__Bacteroidota;c__Bacteroidia;o__Chitinophagales;f__Chitinophagaceae;g__Sediminibacterium
node3545	k__Bacteria;p__Bacteroidota;c__Bacteroidia;o__Bacteroidales;f__Rikenellaceae;g__Rikenellaceae_RC9_gut_group
node3546	k__Bacteria;p__Bacteroidota;c__Bacteroidia;o__Bacteroidales;f__Rikenellaceae;g__Rikenellaceae_RC9_gut_group
node3547	k__Bacteria;p__Bacteroidota;c__Bacteroidia;o__Bacteroidales;f__Rikenellaceae;g__Rikenellaceae_RC9_gut_group
node3016	k__Bacteria
node3541	k__Bacteria;p__Bacteroidota;c__Bacteroidia
node3014	k__Bacteria;p__Firmicutes
node3015	k__Bacteria;p__Firmicutes
node1894	k__Bacteria;p__Proteobacteria;c__Gammaproteobacteria;o__Enterobacterales;f__Enterobacteriaceae;g__Plesiomonas
node1895	k__Bacteria;p__Proteobacteria;c__Gammaproteobacteria;o__Enterobacterales;f__Enterobacteriaceae;g__Plesiomonas
node1896	k__Bacteria;p__Proteobacteria;c__Gammaproteobacteria;o__Enterobacterales;f__Enterobacteriaceae;g__Plesiomonas
node1897	k__Bacteria;p__Proteobacteria;c__Gammaproteobacteria;o__Enterobacterales;f__Enterobacteriaceae;g__Plesiomonas
node1890	k__Bacteria;p__Proteobacteria
node1891	k__Bacteria;p__Proteobacteria;c__Gammaproteobacteria;o__Enterobacterales;f__Enterobacteriaceae;g__Plesiomonas
node2949	k__Bacteria;p__Firmicutes;c__Bacilli;o__Exiguobacterales;f__Exiguobacteraceae;g__Exiguobacterium
node1893	k__Bacteria;p__Proteobacteria;c__Gammaproteobacteria;o__Enterobacterales;f__Enterobacteriaceae;g__Plesiomonas
node2947	k__Bacteria;p__Firmicutes;c__Bacilli;o__Exiguobacterales;f__Exiguobacteraceae;g__Exiguobacterium
node2946	k__Bacteria;p__Firmicutes;c__Bacilli
node2945	k__Bacteria;p__Firmicutes;c__Bacilli
node2944	k__Bacteria;p__Firmicutes;c__Bacilli
node1898	k__Bacteria;p__Proteobacteria;c__Gammaproteobacteria;o__Enterobacterales;f__Enterobacteriaceae;g__Plesiomonas
node2942	k__Bacteria;p__Firmicutes;c__Bacilli;o__Bacillales;f__Bacillaceae
node2941	k__Bacteria;p__Firmicutes;c__Bacilli;o__Bacillales;f__Bacillaceae;g__Geobacillus
node2940	k__Bacteria;p__Firmicutes;c__Bacilli;o__Bacillales;f__Bacillaceae;g__Geobacillus
node2019	k__Bacteria;p__Proteobacteria;c__Gammaproteobacteria;o__Aeromonadales;f__Aeromonadaceae;g__Aeromonas
node3665	k__Bacteria;p__Bacteroidota;c__Bacteroidia;o__Flavobacteriales;f__Flavobacteriaceae
node2315	k__Bacteria;p__Firmicutes
node3237	k__Bacteria;p__Firmicutes;c__Negativicutes;o__Veillonellales-Selenomonadales;f__Selenomonadaceae
node1942	k__Bacteria;p__Proteobacteria;c__Gammaproteobacteria;o__Aeromonadales;f__Aeromonadaceae;g__Aeromonas
node1943	k__Bacteria;p__Proteobacteria;c__Gammaproteobacteria;o__Aeromonadales;f__Aeromonadaceae;g__Aeromonas
node1940	k__Bacteria;p__Proteobacteria;c__Gammaproteobacteria;o__Aeromonadales;f__Aeromonadaceae;g__Aeromonas
node1941	k__Bacteria;p__Proteobacteria;c__Gammaproteobacteria;o__Aeromonadales;f__Aeromonadaceae;g__Aeromonas
node1946	k__Bacteria
node1947	k__Bacteria
node1944	k__Bacteria;p__Proteobacteria;c__Gammaproteobacteria;o__Aeromonadales;f__Aeromonadaceae;g__Aeromonas
node1945	k__Bacteria;p__Proteobacteria;c__Gammaproteobacteria;o__Aeromonadales;f__Aeromonadaceae;g__Aeromonas
node3661	k__Bacteria;p__Bacteroidota;c__Bacteroidia;o__Flavobacteriales;f__Flavobacteriaceae;g__Flavobacterium
node1948	k__Bacteria
node1949	k__Bacteria;p__Proteobacteria;c__Gammaproteobacteria;o__Aeromonadales;f__Aeromonadaceae;g__Aeromonas
node2309	k__Bacteria;p__Firmicutes;c__Clostridia;o__Peptostreptococcales-Tissierellales
node2308	k__Bacteria;p__Firmicutes;c__Clostridia;o__Peptostreptococcales-Tissierellales
node292	k__Bacteria;p__Proteobacteria;c__Alphaproteobacteria;o__Rhizobiales;f__Stappiaceae;g__Stappia
node2301	k__Bacteria;p__Firmicutes;c__Clostridia;o__Peptostreptococcales-Tissierellales;f__Peptostreptococcales-Tissierellales_fa;g__Gallicola
node2300	k__Bacteria;p__Firmicutes;c__Clostridia;o__Peptostreptococcales-Tissierellales;f__Peptostreptococcales-Tissierellales_fa;g__Finegoldia
node2303	k__Bacteria;p__Actinobacteriota;c__Actinobacteria;o__Corynebacteriales;f__Corynebacteriaceae;g__Corynebacterium
node2302	k__Bacteria;p__Actinobacteriota;c__Actinobacteria;o__Corynebacteriales;f__Corynebacteriaceae;g__Corynebacterium
node2305	k__Bacteria
node2304	k__Bacteria
node2307	k__Bacteria;p__Firmicutes;c__Clostridia
node2306	k__Bacteria
node1308	k__Bacteria;p__Proteobacteria;c__Gammaproteobacteria
node1309	k__Bacteria;p__Proteobacteria;c__Gammaproteobacteria
node1304	k__Bacteria;p__Proteobacteria;c__Gammaproteobacteria;o__Xanthomonadales;f__Xanthomonadaceae
node1305	k__Bacteria;p__Proteobacteria;c__Gammaproteobacteria;o__Xanthomonadales;f__Xanthomonadaceae;g__Luteimonas
node1306	k__Bacteria;p__Proteobacteria;c__Gammaproteobacteria
node1307	k__Bacteria;p__Proteobacteria;c__Gammaproteobacteria
node1300	k__Bacteria;p__Proteobacteria;c__Gammaproteobacteria;o__Xanthomonadales;f__Xanthomonadaceae
node1301	k__Bacteria;p__Proteobacteria;c__Gammaproteobacteria;o__Xanthomonadales;f__Xanthomonadaceae;g__Lysobacter
node1302	k__Bacteria;p__Proteobacteria;c__Gammaproteobacteria;o__Xanthomonadales;f__Xanthomonadaceae
node1303	k__Bacteria;p__Proteobacteria;c__Gammaproteobacteria;o__Xanthomonadales;f__Xanthomonadaceae
node1005	k__Bacteria;p__Proteobacteria;c__Gammaproteobacteria;o__Burkholderiales;f__Comamonadaceae;g__Hydrogenophaga
node1324	k__Bacteria;p__Proteobacteria;c__Gammaproteobacteria;o__Oceanospirillales;f__Halomonadaceae;g__Halomonas
node1325	k__Bacteria;p__Proteobacteria;c__Gammaproteobacteria;o__Oceanospirillales;f__Halomonadaceae;g__Halomonas
node443	k__Bacteria;p__Proteobacteria;c__Alphaproteobacteria;o__Sphingomonadales;f__Sphingomonadaceae
node336	k__Bacteria;p__Proteobacteria;c__Alphaproteobacteria;o__Rhizobiales
node2136	k__Bacteria;p__Firmicutes;c__Clostridia;o__Peptostreptococcales-Tissierellales;f__Anaerovoracaceae
node290	k__Bacteria;p__Proteobacteria;c__Alphaproteobacteria;o__Rhizobiales;f__Rhizobiaceae
node2169	k__Bacteria;p__Actinobacteriota;c__Actinobacteria;o__Corynebacteriales
node2168	k__Bacteria;p__Actinobacteriota;c__Actinobacteria;o__Micromonosporales;f__Micromonosporaceae
node1240	k__Bacteria;p__Proteobacteria;c__Gammaproteobacteria;o__Burkholderiales;f__Chromobacteriaceae;g__Crenobacter
node2165	k__Bacteria;p__Actinobacteriota;c__Actinobacteria
node2164	k__Bacteria;p__Actinobacteriota;c__Actinobacteria
node2167	k__Bacteria;p__Actinobacteriota;c__Actinobacteria
node2166	k__Bacteria;p__Actinobacteriota;c__Actinobacteria
node1254	k__Bacteria;p__Proteobacteria;c__Gammaproteobacteria;o__Burkholderiales;f__Chromobacteriaceae;g__Crenobacter
node1328	k__Bacteria;p__Proteobacteria;c__Gammaproteobacteria;o__Oceanospirillales;f__Halomonadaceae;g__Halomonas
node2163	k__Bacteria;p__Actinobacteriota;c__Actinobacteria
node2162	k__Bacteria;p__Actinobacteriota;c__Actinobacteria
node1674	k__Bacteria;p__Proteobacteria;c__Gammaproteobacteria;o__Alteromonadales;f__Shewanellaceae;g__Shewanella
node1242	k__Bacteria;p__Proteobacteria;c__Gammaproteobacteria;o__Burkholderiales;f__Chromobacteriaceae;g__Crenobacter
node437	k__Bacteria;p__Proteobacteria;c__Alphaproteobacteria;o__Sphingomonadales;f__Sphingomonadaceae;g__NA
node1245	k__Bacteria;p__Proteobacteria;c__Gammaproteobacteria;o__Burkholderiales;f__Chromobacteriaceae;g__Crenobacter
node442	k__Bacteria;p__Proteobacteria;c__Alphaproteobacteria;o__Sphingomonadales;f__Sphingomonadaceae
node2133	k__Bacteria;p__Actinobacteriota;c__Actinobacteria;o__Micrococcales
node1410	k__Bacteria;p__Proteobacteria;c__Gammaproteobacteria
node291	k__Bacteria;p__Proteobacteria;c__Alphaproteobacteria;o__Rhizobiales
node1412	k__Bacteria;p__Proteobacteria;c__Gammaproteobacteria
node1413	k__Bacteria;p__Proteobacteria;c__Gammaproteobacteria
node1414	k__Bacteria;p__Proteobacteria;c__Gammaproteobacteria
node1415	k__Bacteria;p__Proteobacteria;c__Gammaproteobacteria
node1416	k__Bacteria;p__Proteobacteria;c__Gammaproteobacteria
node1417	k__Bacteria;p__Proteobacteria;c__Gammaproteobacteria
node1418	k__Bacteria;p__Proteobacteria;c__Gammaproteobacteria
node1419	k__Bacteria;p__Proteobacteria;c__Gammaproteobacteria;o__Gammaproteobacteria_Incertae_Sedis;f__Unknown_Family
node180	k__Bacteria;p__Proteobacteria;c__Alphaproteobacteria;o__Acetobacterales;f__Acetobacteraceae;g__Acetobacter
node181	k__Bacteria;p__Proteobacteria;c__Alphaproteobacteria;o__Acetobacterales;f__Acetobacteraceae;g__Acetobacter
node186	k__Bacteria;p__Proteobacteria;c__Alphaproteobacteria
node187	k__Bacteria;p__Proteobacteria;c__Alphaproteobacteria
node184	k__Bacteria;p__Proteobacteria;c__Alphaproteobacteria
node1671	k__Bacteria;p__Proteobacteria;c__Gammaproteobacteria;o__Alteromonadales;f__Shewanellaceae;g__Shewanella
node618	k__Bacteria;p__Proteobacteria;c__Alphaproteobacteria;o__Rhodobacterales;f__Rhodobacteraceae;g__Gemmobacter
node619	k__Bacteria;p__Proteobacteria;c__Alphaproteobacteria;o__Rhodobacterales;f__Rhodobacteraceae
node348	k__Bacteria;p__Proteobacteria;c__Alphaproteobacteria;o__Rhizobiales;f__Beijerinckiaceae;g__Bosea
node1672	k__Bacteria;p__Proteobacteria;c__Gammaproteobacteria;o__Alteromonadales;f__Shewanellaceae;g__Shewanella
node2018	k__Bacteria;p__Proteobacteria;c__Gammaproteobacteria;o__Aeromonadales;f__Aeromonadaceae;g__Aeromonas
node612	k__Bacteria;p__Proteobacteria;c__Alphaproteobacteria;o__Rhodobacterales;f__Rhodobacteraceae
node613	k__Bacteria;p__Proteobacteria;c__Alphaproteobacteria;o__Rhodobacterales;f__Rhodobacteraceae
node346	k__Bacteria;p__Proteobacteria;c__Alphaproteobacteria;o__Rhizobiales;f__Beijerinckiaceae;g__Bosea
node611	k__Bacteria;p__Proteobacteria;c__Alphaproteobacteria;o__Rhodobacterales;f__Rhodobacteraceae
node616	k__Bacteria;p__Proteobacteria;c__Alphaproteobacteria;o__Rhodobacterales;f__Rhodobacteraceae
node341	k__Bacteria;p__Proteobacteria;c__Alphaproteobacteria;o__Rhizobiales;f__Beijerinckiaceae;g__Bosea
node342	k__Bacteria;p__Proteobacteria;c__Alphaproteobacteria;o__Rhizobiales;f__Beijerinckiaceae;g__Bosea
node615	k__Bacteria;p__Proteobacteria;c__Alphaproteobacteria;o__Rhodobacterales;f__Rhodobacteraceae
node2913	k__Bacteria;p__Firmicutes;c__Bacilli;o__Bacillales;f__Bacillaceae;g__Bacillus
node1098	k__Bacteria;p__Proteobacteria;c__Gammaproteobacteria;o__Burkholderiales
node1099	k__Bacteria;p__Proteobacteria;c__Gammaproteobacteria;o__Burkholderiales
node1094	k__Bacteria;p__Proteobacteria;c__Gammaproteobacteria;o__Burkholderiales
node1095	k__Bacteria;p__Proteobacteria;c__Gammaproteobacteria;o__Burkholderiales;f__Comamonadaceae
node1096	k__Bacteria;p__Proteobacteria;c__Gammaproteobacteria;o__Burkholderiales;f__Comamonadaceae;g__Comamonas
node1097	k__Bacteria;p__Proteobacteria;c__Gammaproteobacteria;o__Burkholderiales
root	k__Bacteria;p__Proteobacteria;c__Alphaproteobacteria;o__Rhodobacterales;f__Rhodobacteraceae
node1091	k__Bacteria;p__Proteobacteria;c__Gammaproteobacteria;o__Burkholderiales
node1092	k__Bacteria;p__Proteobacteria;c__Gammaproteobacteria;o__Burkholderiales;f__Methylophilaceae;g__Methylotenera
node1093	k__Bacteria;p__Proteobacteria;c__Gammaproteobacteria;o__Burkholderiales;f__Neisseriaceae
node982	k__Bacteria;p__Proteobacteria;c__Gammaproteobacteria;o__Burkholderiales;f__Comamonadaceae
node3423	k__Bacteria;p__Bacteroidota;c__Bacteroidia;o__Cytophagales
node980	k__Bacteria;p__Proteobacteria;c__Gammaproteobacteria;o__Burkholderiales
node981	k__Bacteria;p__Proteobacteria;c__Gammaproteobacteria;o__Burkholderiales;f__Comamonadaceae
node986	k__Bacteria;p__Proteobacteria;c__Gammaproteobacteria;o__Burkholderiales;f__Comamonadaceae;g__Tibeticola
node987	k__Bacteria;p__Proteobacteria;c__Gammaproteobacteria;o__Burkholderiales;f__Comamonadaceae
node984	k__Bacteria;p__Proteobacteria;c__Gammaproteobacteria;o__Burkholderiales;f__Comamonadaceae
node985	k__Bacteria;p__Proteobacteria;c__Gammaproteobacteria;o__Burkholderiales;f__Comamonadaceae;g__Tibeticola
node440	k__Bacteria;p__Proteobacteria;c__Alphaproteobacteria;o__Sphingomonadales;f__Sphingomonadaceae;g__NA
node988	k__Bacteria;p__Proteobacteria;c__Gammaproteobacteria;o__Burkholderiales;f__Comamonadaceae
node989	k__Bacteria;p__Proteobacteria;c__Gammaproteobacteria;o__Burkholderiales;f__Comamonadaceae
node1369	k__Bacteria;p__Proteobacteria;c__Gammaproteobacteria
node3937	k__Bacteria;p__Myxococcota;c__Polyangia;o__Polyangiales
node3497	k__Bacteria;p__Bacteroidota;c__Bacteroidia;o__Flavobacteriales;f__Crocinitomicaceae;g__Fluviicola
node3392	k__Bacteria
node59	k__Bacteria;p__Proteobacteria;c__Alphaproteobacteria
node58	k__Bacteria;p__Proteobacteria;c__Alphaproteobacteria
node55	k__Bacteria;p__Proteobacteria;c__Alphaproteobacteria;o__Rhodobacterales;f__Rhodobacteraceae;g__Pseudorhodobacter
node3931	k__Bacteria;p__Myxococcota;c__Polyangia
node57	k__Bacteria;p__Proteobacteria;c__Alphaproteobacteria
node56	k__Bacteria;p__Proteobacteria;c__Alphaproteobacteria
node51	k__Bacteria;p__Proteobacteria;c__Alphaproteobacteria;o__Rhodobacterales;f__Rhodobacteraceae
node50	k__Bacteria;p__Proteobacteria;c__Alphaproteobacteria;o__Rhodobacterales;f__Rhodobacteraceae
node53	k__Bacteria;p__Proteobacteria;c__Alphaproteobacteria;o__Rhodobacterales;f__Rhodobacteraceae;g__Pseudorhodobacter
node3930	k__Bacteria
node1524	k__Bacteria;p__Proteobacteria;c__Gammaproteobacteria
node1525	k__Bacteria;p__Proteobacteria;c__Gammaproteobacteria
node504	k__Bacteria;p__Proteobacteria;c__Alphaproteobacteria;o__Sphingomonadales;f__Sphingomonadaceae
node1527	k__Bacteria;p__Proteobacteria;c__Gammaproteobacteria
node1520	k__Bacteria;p__Proteobacteria;c__Gammaproteobacteria;o__Pseudomonadales;f__Moraxellaceae;g__Perlucidibaca
node1521	k__Bacteria;p__Proteobacteria;c__Gammaproteobacteria;o__Pseudomonadales;f__Moraxellaceae;g__Perlucidibaca
node500	k__Bacteria;p__Proteobacteria;c__Alphaproteobacteria;o__Sphingomonadales;f__Sphingomonadaceae;g__Novosphingobium
node1523	k__Bacteria;p__Proteobacteria;c__Gammaproteobacteria
node3424	k__Bacteria;p__Bacteroidota;c__Bacteroidia;o__Cytophagales
node1528	k__Bacteria;p__Proteobacteria;c__Gammaproteobacteria
node1529	k__Bacteria;p__Proteobacteria;c__Gammaproteobacteria
node508	k__Bacteria;p__Proteobacteria;c__Alphaproteobacteria;o__Sphingomonadales;f__Sphingomonadaceae
node509	k__Bacteria;p__Proteobacteria;c__Alphaproteobacteria;o__Sphingomonadales;f__Sphingomonadaceae;g__Sphingopyxis
node2213	k__Bacteria;p__Actinobacteriota;c__Actinobacteria;o__Corynebacteriales;f__Mycobacteriaceae;g__Mycobacterium
node2347	k__Bacteria;p__Cyanobacteria;c__Cyanobacteriia
node3835	k__Bacteria;p__Bacteroidota;c__Bacteroidia;o__Bacteroidales
node829	k__Bacteria;p__Proteobacteria;c__Gammaproteobacteria;o__Burkholderiales
node3780	k__Bacteria;p__Bacteroidota;c__Bacteroidia;o__Bacteroidales;f__Prevotellaceae;g__Prevotella
node284	k__Bacteria;p__Proteobacteria;c__Alphaproteobacteria;o__Rhizobiales
node3781	k__Bacteria;p__Bacteroidota;c__Bacteroidia;o__Bacteroidales;f__Prevotellaceae;g__Prevotella
node539	k__Bacteria;p__Proteobacteria;c__Alphaproteobacteria
node3830	k__Bacteria;p__Bacteroidota;c__Bacteroidia;o__Bacteroidales;f__Muribaculaceae;g__NA
node538	k__Bacteria;p__Proteobacteria;c__Alphaproteobacteria
node2047	k__Bacteria;p__Proteobacteria;c__Gammaproteobacteria;o__Alteromonadales;f__Alteromonadaceae;g__Rheinheimera
node3787	k__Bacteria;p__Bacteroidota;c__Bacteroidia;o__Bacteroidales;f__Prevotellaceae
node289	k__Bacteria;p__Proteobacteria;c__Alphaproteobacteria;o__Rhizobiales;f__Rhizobiaceae;g__Mesorhizobium
node224	k__Bacteria;p__Proteobacteria;c__Alphaproteobacteria;o__Rhizobiales;f__Devosiaceae
node2321	k__Bacteria;p__Firmicutes;c__Clostridia;o__Peptostreptococcales-Tissierellales;f__Peptostreptococcaceae
node3832	k__Bacteria;p__Bacteroidota;c__Bacteroidia;o__Bacteroidales
node4022	k__Bacteria;p__Proteobacteria;c__Alphaproteobacteria;o__Rickettsiales;f__Rickettsiaceae;g__Rickettsia
node288	k__Bacteria;p__Proteobacteria;c__Alphaproteobacteria;o__Rhizobiales;f__Rhizobiaceae
node416	k__Bacteria;p__Proteobacteria;c__Alphaproteobacteria;o__Sphingomonadales;f__Sphingomonadaceae;g__Sphingorhabdus
node3785	k__Bacteria;p__Bacteroidota;c__Bacteroidia;o__Bacteroidales;f__Prevotellaceae;g__Prevotella
node535	k__Bacteria;p__Proteobacteria;c__Alphaproteobacteria;o__Sphingomonadales;f__Sphingomonadaceae;g__Sphingomonas
node762	k__Bacteria;p__Proteobacteria;c__Gammaproteobacteria;o__Burkholderiales;f__Burkholderiaceae;g__Limnobacter
node763	k__Bacteria;p__Proteobacteria;c__Gammaproteobacteria;o__Burkholderiales
node760	k__Bacteria;p__Proteobacteria;c__Gammaproteobacteria;o__Burkholderiales;f__Burkholderiaceae;g__Limnobacter
node826	k__Bacteria;p__Proteobacteria;c__Gammaproteobacteria;o__Burkholderiales
node766	k__Bacteria;p__Proteobacteria;c__Gammaproteobacteria;o__Burkholderiales
node767	k__Bacteria;p__Proteobacteria;c__Gammaproteobacteria;o__Burkholderiales
node764	k__Bacteria;p__Proteobacteria;c__Gammaproteobacteria;o__Burkholderiales
node765	k__Bacteria;p__Proteobacteria;c__Gammaproteobacteria;o__Burkholderiales
node1630	k__Bacteria
node533	k__Bacteria;p__Proteobacteria;c__Alphaproteobacteria;o__Sphingomonadales;f__Sphingomonadaceae;g__Sphingomonas
node768	k__Bacteria;p__Proteobacteria;c__Gammaproteobacteria;o__Burkholderiales;f__Chitinimonadaceae;g__Chitinimonas
node769	k__Bacteria;p__Proteobacteria;c__Gammaproteobacteria;o__Burkholderiales;f__Chitinimonadaceae;g__Chitinimonas
node1634	k__Bacteria;p__Proteobacteria;c__Gammaproteobacteria;o__Legionellales;f__Legionellaceae;g__Legionella
node1635	k__Bacteria;p__Proteobacteria;c__Gammaproteobacteria;o__Legionellales;f__Legionellaceae;g__Legionella
node1636	k__Bacteria;p__Proteobacteria;c__Gammaproteobacteria;o__Legionellales;f__Legionellaceae;g__Legionella
node1637	k__Bacteria;p__Proteobacteria;c__Gammaproteobacteria;o__Legionellales;f__Legionellaceae;g__Legionella
node164	k__Bacteria;p__Proteobacteria;c__Alphaproteobacteria;o__Caulobacterales;f__Caulobacteraceae
node165	k__Bacteria;p__Proteobacteria;c__Alphaproteobacteria
node166	k__Bacteria;p__Proteobacteria;c__Alphaproteobacteria
node167	k__Bacteria;p__Proteobacteria;c__Alphaproteobacteria
node3506	k__Bacteria;p__Bacteroidota;c__Bacteroidia;o__Chitinophagales;f__Saprospiraceae;g__NA
node126	k__Bacteria;p__Proteobacteria;c__Alphaproteobacteria;o__Rhizobiales;f__Rhizobiaceae;g__Ensifer
node162	k__Bacteria;p__Proteobacteria;c__Alphaproteobacteria;o__Caulobacterales;f__Caulobacteraceae;g__Caulobacter
node163	k__Bacteria;p__Proteobacteria;c__Alphaproteobacteria;o__Caulobacterales;f__Caulobacteraceae
node127	k__Bacteria;p__Proteobacteria;c__Alphaproteobacteria;o__Rhizobiales;f__Rhizobiaceae
node168	k__Bacteria;p__Proteobacteria;c__Alphaproteobacteria
node169	k__Bacteria;p__Proteobacteria;c__Alphaproteobacteria
node2340	k__Bacteria;p__Firmicutes
node3507	k__Bacteria;p__Bacteroidota;c__Bacteroidia;o__Chitinophagales;f__Saprospiraceae;g__NA
node3501	k__Bacteria;p__Bacteroidota;c__Bacteroidia;o__Flavobacteriales;f__Crocinitomicaceae;g__Fluviicola
node871	k__Bacteria;p__Proteobacteria;c__Gammaproteobacteria;o__Burkholderiales;f__Comamonadaceae;g__Pelomonas
node2628	k__Bacteria;p__Fusobacteriota;c__Fusobacteriia;o__Fusobacteriales;f__Fusobacteriaceae;g__Cetobacterium
node2629	k__Bacteria;p__Fusobacteriota;c__Fusobacteriia;o__Fusobacteriales;f__Fusobacteriaceae;g__Cetobacterium
node2216	k__Bacteria;p__Actinobacteriota;c__Actinobacteria;o__Corynebacteriales;f__Mycobacteriaceae;g__Mycobacterium
node3509	k__Bacteria;p__Bacteroidota;c__Bacteroidia;o__Chitinophagales;f__Saprospiraceae;g__NA
node992	k__Bacteria;p__Proteobacteria;c__Gammaproteobacteria;o__Burkholderiales;f__Comamonadaceae
node2623	k__Bacteria;p__Fusobacteriota;c__Fusobacteriia;o__Fusobacteriales;f__Fusobacteriaceae;g__Cetobacterium
node4027	k__Bacteria;p__Proteobacteria;c__Alphaproteobacteria;o__Rhodobacterales;f__Rhodobacteraceae;g__NA
node1939	k__Bacteria;p__Proteobacteria;c__Gammaproteobacteria;o__Aeromonadales;f__Aeromonadaceae;g__Aeromonas
node3225	k__Bacteria;p__Firmicutes;c__Bacilli;o__Erysipelotrichales;f__Erysipelotrichaceae
node3224	k__Bacteria;p__Firmicutes;c__Bacilli;o__Erysipelotrichales;f__Erysipelotrichaceae
node3227	k__Bacteria;p__Firmicutes;c__Bacilli;o__Erysipelotrichales;f__Erysipelotrichaceae
node3226	k__Bacteria;p__Firmicutes;c__Bacilli;o__Erysipelotrichales;f__Erysipelotrichaceae
node3221	k__Bacteria;p__Firmicutes;c__Bacilli;o__Erysipelotrichales;f__Erysipelotrichaceae
node3220	k__Bacteria;p__Firmicutes;c__Bacilli;o__Erysipelotrichales;f__Erysipelotrichaceae
node3223	k__Bacteria;p__Firmicutes;c__Bacilli;o__Erysipelotrichales;f__Erysipelotrichaceae
node3222	k__Bacteria;p__Firmicutes;c__Bacilli;o__Erysipelotrichales;f__Erysipelotrichaceae
node3229	k__Bacteria;p__Firmicutes;c__Bacilli;o__Erysipelotrichales;f__Erysipelotrichaceae;g__Faecalibaculum
node3228	k__Bacteria;p__Firmicutes;c__Bacilli;o__Erysipelotrichales;f__Erysipelotrichaceae
node1351	k__Bacteria;p__Proteobacteria;c__Gammaproteobacteria;o__Oceanospirillales;f__Halomonadaceae;g__Halomonas
node946	k__Bacteria;p__Proteobacteria;c__Gammaproteobacteria;o__Burkholderiales;f__Rhodocyclaceae;g__Thauera
node2214	k__Bacteria;p__Actinobacteriota;c__Actinobacteria;o__Corynebacteriales;f__Mycobacteriaceae;g__Mycobacterium
node3799	k__Bacteria;p__Bacteroidota;c__Bacteroidia;o__Bacteroidales
node3798	k__Bacteria;p__Bacteroidota;c__Bacteroidia;o__Bacteroidales
node3829	k__Bacteria;p__Bacteroidota;c__Bacteroidia;o__Bacteroidales;f__Muribaculaceae;g__NA
node3828	k__Bacteria;p__Bacteroidota;c__Bacteroidia;o__Bacteroidales;f__Muribaculaceae;g__NA
node3795	k__Bacteria;p__Bacteroidota;c__Bacteroidia;o__Bacteroidales
node3826	k__Bacteria;p__Bacteroidota;c__Bacteroidia;o__Bacteroidales;g__NA
node3825	k__Bacteria;p__Bacteroidota;c__Bacteroidia;o__Bacteroidales;g__NA
node3796	k__Bacteria;p__Bacteroidota;c__Bacteroidia;o__Bacteroidales
node3791	k__Bacteria;p__Bacteroidota;c__Bacteroidia;o__Bacteroidales;f__Prevotellaceae;g__Prevotellaceae_UCG-003
node3822	k__Bacteria;p__Bacteroidota;c__Bacteroidia;o__Bacteroidales
node3821	k__Bacteria;p__Bacteroidota;c__Bacteroidia;o__Bacteroidales;g__NA
node3820	k__Bacteria;p__Bacteroidota;c__Bacteroidia;o__Bacteroidales;g__NA
node1350	k__Bacteria;p__Proteobacteria;c__Gammaproteobacteria
node947	k__Bacteria;p__Proteobacteria;c__Gammaproteobacteria;o__Burkholderiales
node3319	k__Bacteria;p__Firmicutes;c__Clostridia;o__Lachnospirales;f__Lachnospiraceae
node3318	k__Bacteria;p__Firmicutes;c__Clostridia;o__Lachnospirales;f__Lachnospiraceae
node3311	k__Bacteria;p__Firmicutes;c__Clostridia;o__Lachnospirales;f__Lachnospiraceae
node3310	k__Bacteria;p__Firmicutes;c__Clostridia;o__Lachnospirales;f__Lachnospiraceae
node3313	k__Bacteria;p__Firmicutes;c__Clostridia;o__Lachnospirales;f__Lachnospiraceae
node3312	k__Bacteria;p__Firmicutes;c__Clostridia;o__Lachnospirales;f__Lachnospiraceae
node3315	k__Bacteria;p__Firmicutes;c__Clostridia;o__Lachnospirales;f__Lachnospiraceae
node3314	k__Bacteria;p__Firmicutes;c__Clostridia;o__Lachnospirales;f__Lachnospiraceae
node3317	k__Bacteria;p__Firmicutes;c__Clostridia;o__Lachnospirales;f__Lachnospiraceae;g__NA
node3316	k__Bacteria;p__Firmicutes;c__Clostridia;o__Lachnospirales;f__Lachnospiraceae
node2003	k__Bacteria;p__Proteobacteria;c__Gammaproteobacteria;o__Aeromonadales;f__Aeromonadaceae;g__Aeromonas
node570	k__Bacteria;p__Proteobacteria;c__Alphaproteobacteria;o__Rhodobacterales;f__Rhodobacteraceae;g__Paracoccus
node3171	k__Bacteria;p__Firmicutes;c__Clostridia;o__Christensenellales;f__Christensenellaceae;g__Christensenellaceae_R-7_group
node3170	k__Bacteria;p__Firmicutes;c__Clostridia;o__Christensenellales;f__Christensenellaceae;g__Christensenellaceae_R-7_group
node3173	k__Bacteria;p__Firmicutes;c__Bacilli;o__Erysipelotrichales;f__Erysipelotrichaceae
node3172	k__Bacteria;p__Firmicutes;c__Bacilli;o__Erysipelotrichales;f__Erysipelotrichaceae
node3175	k__Bacteria;p__Firmicutes;c__Bacilli;o__Erysipelotrichales;f__Erysipelotrichaceae
node3174	k__Bacteria;p__Firmicutes;c__Bacilli;o__Erysipelotrichales;f__Erysipelotrichaceae
node3177	k__Bacteria;p__Firmicutes;c__Bacilli;o__Erysipelotrichales;f__Erysipelotrichaceae;g__Faecalibaculum
node3176	k__Bacteria;p__Firmicutes;c__Bacilli;o__Erysipelotrichales;f__Erysipelotrichaceae;g__Faecalibaculum
node3179	k__Bacteria;p__Firmicutes;c__Bacilli;o__Erysipelotrichales;f__Erysipelotrichaceae;g__ZOR0006
node3178	k__Bacteria;p__Firmicutes;c__Bacilli;o__Erysipelotrichales;f__Erysipelotrichaceae
node286	k__Bacteria;p__Proteobacteria;c__Alphaproteobacteria;o__Rhizobiales
node3953	k__Bacteria;p__Bdellovibrionota;c__Bdellovibrionia;o__Bdellovibrionales;f__Bdellovibrionaceae;g__Bdellovibrio
node3952	k__Bacteria;p__Myxococcota;c__Polyangia;o__Haliangiales;f__Haliangiaceae;g__Haliangium
node3951	k__Bacteria;p__Myxococcota;c__Polyangia;o__Haliangiales;f__Haliangiaceae;g__Haliangium
node3950	k__Bacteria;p__Myxococcota;c__Polyangia;o__Haliangiales;f__Haliangiaceae;g__Haliangium
node3957	k__Bacteria;p__Bdellovibrionota;c__Bdellovibrionia;o__Bdellovibrionales;f__Bdellovibrionaceae;g__Bdellovibrio
node3484	k__Bacteria;p__Bacteroidota;c__Bacteroidia;o__Flavobacteriales;f__Weeksellaceae
node3955	k__Bacteria;p__Bdellovibrionota;c__Bdellovibrionia;o__Bdellovibrionales;f__Bdellovibrionaceae;g__Bdellovibrio
node3954	k__Bacteria;p__Bdellovibrionota;c__Bdellovibrionia;o__Bdellovibrionales;f__Bdellovibrionaceae;g__Bdellovibrio
node3489	k__Bacteria;p__Bacteroidota;c__Bacteroidia;o__Flavobacteriales;f__Weeksellaceae;g__Cloacibacterium
node3488	k__Bacteria;p__Bacteroidota;c__Bacteroidia;o__Flavobacteriales;f__Weeksellaceae
node3959	k__Bacteria;p__Bdellovibrionota;c__Bdellovibrionia;o__Bdellovibrionales;f__Bdellovibrionaceae;g__Bdellovibrio
node3958	k__Bacteria;p__Bdellovibrionota;c__Bdellovibrionia;o__Bdellovibrionales;f__Bdellovibrionaceae;g__Bdellovibrio
node3735	k__Bacteria;p__Bacteroidota;c__Bacteroidia;o__Bacteroidales;f__Prevotellaceae
node366	k__Bacteria;p__Proteobacteria;c__Alphaproteobacteria;o__Rhizobiales;f__Beijerinckiaceae
node3734	k__Bacteria;p__Bacteroidota;c__Bacteroidia;o__Bacteroidales;f__Prevotellaceae
node1394	k__Bacteria;p__Proteobacteria;c__Gammaproteobacteria;o__Salinisphaerales;f__Solimonadaceae;g__Nevskia
node367	k__Bacteria;p__Proteobacteria;c__Alphaproteobacteria;o__Rhizobiales;f__Beijerinckiaceae
node3733	k__Bacteria;p__Bacteroidota;c__Bacteroidia;o__Bacteroidales;f__Prevotellaceae
node1434	k__Bacteria;p__Proteobacteria;c__Gammaproteobacteria
node3732	k__Bacteria;p__Bacteroidota;c__Bacteroidia;o__Bacteroidales;f__Prevotellaceae
node2576	k__Bacteria;p__Proteobacteria;c__Gammaproteobacteria;o__Aeromonadales;f__Aeromonadaceae;g__Aeromonas
node2577	k__Bacteria;p__Proteobacteria;c__Gammaproteobacteria;o__Aeromonadales;f__Aeromonadaceae;g__Aeromonas
node2574	k__Bacteria;p__Proteobacteria;c__Gammaproteobacteria;o__Aeromonadales;f__Aeromonadaceae;g__Aeromonas
node365	k__Bacteria;p__Proteobacteria;c__Alphaproteobacteria;o__Rhizobiales;f__Beijerinckiaceae;g__Methylobacterium-Methylorubrum
node3009	k__Bacteria;p__Firmicutes
node3008	k__Bacteria;p__Firmicutes
node3559	k__Bacteria;p__Bacteroidota;c__Bacteroidia;o__Bacteroidales;f__Muribaculaceae;g__NA
node2571	k__Bacteria;p__Proteobacteria;c__Gammaproteobacteria
node3557	k__Bacteria;p__Bacteroidota;c__Bacteroidia
node3556	k__Bacteria;p__Bacteroidota;c__Bacteroidia
node3007	k__Bacteria;p__Firmicutes
node3006	k__Bacteria;p__Firmicutes
node3001	k__Bacteria;p__Firmicutes
node3552	k__Bacteria;p__Bacteroidota;c__Bacteroidia;o__Bacteroidales;f__Rikenellaceae;g__Rikenellaceae_RC9_gut_group
node2578	k__Bacteria;p__Proteobacteria;c__Gammaproteobacteria
node3002	k__Bacteria;p__Firmicutes
node2200	k__Bacteria;p__Actinobacteriota;c__Actinobacteria;o__Corynebacteriales
node2201	k__Bacteria;p__Actinobacteriota;c__Actinobacteria;o__Corynebacteriales;f__Mycobacteriaceae;g__Mycobacterium
node2202	k__Bacteria;p__Actinobacteriota;c__Actinobacteria;o__Corynebacteriales
node2203	k__Bacteria;p__Actinobacteriota;c__Actinobacteria;o__Corynebacteriales;f__Nocardiaceae;g__Nocardia
node2976	k__Bacteria;p__Firmicutes
node2205	k__Bacteria;p__Actinobacteriota;c__Actinobacteria;o__Corynebacteriales;f__Mycobacteriaceae;g__Mycobacterium
node2206	k__Bacteria;p__Actinobacteriota;c__Actinobacteria;o__Corynebacteriales;f__Mycobacteriaceae;g__Mycobacterium
node2207	k__Bacteria;p__Actinobacteriota;c__Actinobacteria;o__Corynebacteriales;f__Mycobacteriaceae;g__Mycobacterium
node2208	k__Bacteria;p__Actinobacteriota;c__Actinobacteria;o__Corynebacteriales;f__Mycobacteriaceae;g__Mycobacterium
node2209	k__Bacteria;p__Actinobacteriota;c__Actinobacteria;o__Corynebacteriales;f__Mycobacteriaceae;g__Mycobacterium
node2978	k__Bacteria;p__Firmicutes
node361	k__Bacteria;p__Proteobacteria;c__Alphaproteobacteria;o__Rhizobiales;f__Beijerinckiaceae
node2752	k__Bacteria;p__Fusobacteriota;c__Fusobacteriia;o__Fusobacteriales;f__Fusobacteriaceae;g__Cetobacterium
node3645	k__Bacteria;p__Bacteroidota;c__Bacteroidia;o__Flavobacteriales;f__Flavobacteriaceae;g__Flavobacterium
node2750	k__Bacteria;p__Fusobacteriota;c__Fusobacteriia;o__Fusobacteriales;f__Fusobacteriaceae;g__Cetobacterium
node2751	k__Bacteria;p__Fusobacteriota;c__Fusobacteriia;o__Fusobacteriales;f__Fusobacteriaceae;g__Cetobacterium
node3644	k__Bacteria;p__Bacteroidota;c__Bacteroidia;o__Flavobacteriales;f__Flavobacteriaceae;g__Flavobacterium
node2064	k__Bacteria;p__Deinococcota;c__Deinococci;o__Deinococcales;f__Deinococcaceae;g__Deinococcus
node2065	k__Bacteria;p__Deinococcota;c__Deinococci;o__Deinococcales;f__Deinococcaceae;g__Deinococcus
node1955	k__Bacteria;p__Fusobacteriota;c__Fusobacteriia;o__Fusobacteriales;f__Fusobacteriaceae;g__Psychrilyobacter
node1954	k__Bacteria;p__Fusobacteriota;c__Fusobacteriia;o__Fusobacteriales;f__Fusobacteriaceae;g__Psychrilyobacter
node1957	k__Bacteria;p__Fusobacteriota;c__Fusobacteriia;o__Fusobacteriales;f__Fusobacteriaceae;g__Psychrilyobacter
node1956	k__Bacteria;p__Fusobacteriota;c__Fusobacteriia;o__Fusobacteriales;f__Fusobacteriaceae;g__Psychrilyobacter
node2688	k__Bacteria;p__Fusobacteriota;c__Fusobacteriia;o__Fusobacteriales;f__Fusobacteriaceae
node2689	k__Bacteria;p__Fusobacteriota;c__Fusobacteriia;o__Fusobacteriales;f__Fusobacteriaceae
node1953	k__Bacteria
node1952	k__Bacteria
node434	k__Bacteria;p__Proteobacteria;c__Alphaproteobacteria;o__Sphingomonadales;f__Sphingomonadaceae
node2685	k__Bacteria;p__Fusobacteriota;c__Fusobacteriia;o__Fusobacteriales;f__Fusobacteriaceae
node2686	k__Bacteria;p__Fusobacteriota;c__Fusobacteriia;o__Fusobacteriales;f__Fusobacteriaceae;g__Cetobacterium
node2067	k__Bacteria;p__Spirochaetota
node2680	k__Bacteria;p__Fusobacteriota;c__Fusobacteriia;o__Fusobacteriales;f__Fusobacteriaceae
node2681	k__Bacteria;p__Fusobacteriota;c__Fusobacteriia;o__Fusobacteriales;f__Fusobacteriaceae
node2682	k__Bacteria;p__Fusobacteriota;c__Fusobacteriia;o__Fusobacteriales;f__Fusobacteriaceae
node2683	k__Bacteria;p__Fusobacteriota;c__Fusobacteriia;o__Fusobacteriales;f__Fusobacteriaceae;g__Cetobacterium
node571	k__Bacteria;p__Proteobacteria;c__Alphaproteobacteria;o__Rhodobacterales;f__Rhodobacteraceae;g__Paracoccus
node2378	k__Bacteria;p__Verrucomicrobiota;c__Verrucomicrobiae;o__Verrucomicrobiales;f__Rubritaleaceae;g__Luteolibacter
node2379	k__Bacteria;p__Verrucomicrobiota;c__Verrucomicrobiae;o__Verrucomicrobiales;f__Rubritaleaceae;g__Luteolibacter
node2374	k__Bacteria;p__Verrucomicrobiota;c__Verrucomicrobiae;o__Verrucomicrobiales;f__Rubritaleaceae;g__Luteolibacter
node2375	k__Bacteria;p__Verrucomicrobiota;c__Verrucomicrobiae;o__Verrucomicrobiales;f__Rubritaleaceae;g__Luteolibacter
node2376	k__Bacteria;p__Verrucomicrobiota;c__Verrucomicrobiae;o__Verrucomicrobiales;f__Rubritaleaceae;g__Luteolibacter
node2377	k__Bacteria;p__Verrucomicrobiota;c__Verrucomicrobiae;o__Verrucomicrobiales;f__Rubritaleaceae;g__Luteolibacter
node2370	k__Bacteria;p__Verrucomicrobiota;c__Verrucomicrobiae;o__Verrucomicrobiales;f__Rubritaleaceae;g__Luteolibacter
node525	k__Bacteria;p__Proteobacteria;c__Alphaproteobacteria;o__Sphingomonadales;f__Sphingomonadaceae;g__Sphingopyxis
node2372	k__Bacteria;p__Verrucomicrobiota;c__Verrucomicrobiae;o__Verrucomicrobiales;f__Rubritaleaceae;g__Luteolibacter
node2373	k__Bacteria;p__Verrucomicrobiota;c__Verrucomicrobiae;o__Verrucomicrobiales;f__Rubritaleaceae;g__Luteolibacter
node2010	k__Bacteria;p__Proteobacteria;c__Gammaproteobacteria;o__Aeromonadales;f__Aeromonadaceae;g__Aeromonas
node1319	k__Bacteria;p__Proteobacteria;c__Gammaproteobacteria;o__Oceanospirillales;f__Halomonadaceae;g__Halomonas
node1318	k__Bacteria;p__Proteobacteria;c__Gammaproteobacteria;o__Oceanospirillales;f__Halomonadaceae;g__Halomonas
node1317	k__Bacteria;p__Proteobacteria;c__Gammaproteobacteria;o__Oceanospirillales;f__Halomonadaceae;g__Halomonas
node1316	k__Bacteria;p__Proteobacteria;c__Gammaproteobacteria;o__Oceanospirillales;f__Halomonadaceae;g__Halomonas
node1315	k__Bacteria;p__Proteobacteria;c__Gammaproteobacteria;o__Oceanospirillales;f__Halomonadaceae;g__Halomonas
node1314	k__Bacteria;p__Proteobacteria;c__Gammaproteobacteria;o__Oceanospirillales;f__Halomonadaceae;g__Halomonas
node1313	k__Bacteria;p__Proteobacteria;c__Gammaproteobacteria;o__Oceanospirillales;f__Halomonadaceae;g__Halomonas
node1312	k__Bacteria;p__Proteobacteria;c__Gammaproteobacteria;o__Oceanospirillales;f__Halomonadaceae;g__Halomonas
node1311	k__Bacteria;p__Proteobacteria;c__Gammaproteobacteria;o__Oceanospirillales;f__Halomonadaceae;g__Halomonas
node1310	k__Bacteria;p__Proteobacteria;c__Gammaproteobacteria;o__Oceanospirillales;f__Halomonadaceae;g__Halomonas
node2190	k__Bacteria;p__Actinobacteriota;c__Actinobacteria;o__Corynebacteriales;f__Corynebacteriaceae;g__Corynebacterium
node2191	k__Bacteria;p__Actinobacteriota;c__Actinobacteria;o__Corynebacteriales;f__Corynebacteriaceae;g__Corynebacterium
node2192	k__Bacteria;p__Actinobacteriota;c__Actinobacteria;o__Corynebacteriales;f__Corynebacteriaceae;g__Corynebacterium
node2193	k__Bacteria;p__Actinobacteriota;c__Actinobacteria;o__Corynebacteriales;f__Corynebacteriaceae;g__Corynebacterium
node2194	k__Bacteria;p__Actinobacteriota;c__Actinobacteria;o__Corynebacteriales;f__Corynebacteriaceae;g__Corynebacterium
node2195	k__Bacteria;p__Actinobacteriota;c__Actinobacteria;o__Corynebacteriales;f__Corynebacteriaceae;g__Corynebacterium
node2196	k__Bacteria;p__Actinobacteriota;c__Actinobacteria;o__Corynebacteriales;f__Corynebacteriaceae;g__Corynebacterium
node2197	k__Bacteria;p__Actinobacteriota;c__Actinobacteria;o__Corynebacteriales;f__Corynebacteriaceae;g__Corynebacterium
node2198	k__Bacteria;p__Actinobacteriota;c__Actinobacteria;o__Corynebacteriales;f__Corynebacteriaceae;g__Corynebacterium
node2199	k__Bacteria;p__Actinobacteriota;c__Actinobacteria;o__Corynebacteriales;f__Corynebacteriaceae;g__Corynebacterium
node3946	k__Bacteria;p__Myxococcota;c__Polyangia;o__Polyangiales;f__Polyangiaceae;g__Pajaroellobacter
node3554	k__Bacteria;p__Bacteroidota;c__Bacteroidia;o__Bacteroidales;f__Rikenellaceae;g__Rikenellaceae_RC9_gut_group
node3947	k__Bacteria;p__Myxococcota;c__Polyangia;o__Polyangiales;f__Polyangiaceae;g__Pajaroellobacter
node1411	k__Bacteria;p__Proteobacteria;c__Gammaproteobacteria;o__Steroidobacterales;f__Steroidobacteraceae
node1403	k__Bacteria;p__Proteobacteria;c__Gammaproteobacteria
node1402	k__Bacteria;p__Proteobacteria;c__Gammaproteobacteria
node1401	k__Bacteria;p__Proteobacteria;c__Gammaproteobacteria
node1400	k__Bacteria;p__Proteobacteria;c__Gammaproteobacteria
node1407	k__Bacteria;p__Proteobacteria;c__Gammaproteobacteria;o__Pseudomonadales;f__Moraxellaceae;g__Acinetobacter
node1406	k__Bacteria;p__Proteobacteria;c__Gammaproteobacteria
node1405	k__Bacteria;p__Proteobacteria;c__Gammaproteobacteria;o__Pseudomonadales;f__Moraxellaceae;g__Acinetobacter
node1404	k__Bacteria;p__Proteobacteria;c__Gammaproteobacteria;o__Pseudomonadales;f__Moraxellaceae;g__Acinetobacter
node1409	k__Bacteria;p__Proteobacteria;c__Gammaproteobacteria
node1408	k__Bacteria;p__Proteobacteria;c__Gammaproteobacteria;o__Pseudomonadales;f__Moraxellaceae;g__Acinetobacter
node379	k__Bacteria;p__Proteobacteria;c__Alphaproteobacteria;o__Rhizobiales;f__Xanthobacteraceae
node2999	k__Bacteria;p__Firmicutes
node3553	k__Bacteria;p__Bacteroidota;c__Bacteroidia;o__Bacteroidales;f__Rikenellaceae;g__Rikenellaceae_RC9_gut_group
node2990	k__Bacteria;p__Firmicutes
node2991	k__Bacteria;p__Firmicutes
node2992	k__Bacteria;p__Firmicutes
node2993	k__Bacteria;p__Firmicutes;c__Clostridia;o__Oscillospirales;f__Oscillospiraceae
node2994	k__Bacteria;p__Firmicutes
node2995	k__Bacteria;p__Firmicutes;c__Clostridia;o__Oscillospirales;f__Oscillospiraceae
node2996	k__Bacteria;p__Firmicutes;c__Clostridia;o__Oscillospirales;f__Oscillospiraceae
node2997	k__Bacteria;p__Firmicutes
node52	k__Bacteria;p__Proteobacteria;c__Alphaproteobacteria;o__Rhodobacterales;f__Rhodobacteraceae;g__Pseudorhodobacter
node1089	k__Bacteria;p__Proteobacteria;c__Gammaproteobacteria;o__Burkholderiales
node1088	k__Bacteria;p__Proteobacteria;c__Gammaproteobacteria;o__Burkholderiales;f__Hydrogenophilaceae;g__Hydrogenophilus
node1087	k__Bacteria;p__Proteobacteria;c__Gammaproteobacteria;o__Burkholderiales
node1086	k__Bacteria;p__Proteobacteria;c__Gammaproteobacteria;o__Burkholderiales
node1085	k__Bacteria;p__Proteobacteria;c__Gammaproteobacteria;o__Burkholderiales
node1084	k__Bacteria;p__Proteobacteria;c__Gammaproteobacteria;o__Burkholderiales
node1083	k__Bacteria;p__Proteobacteria;c__Gammaproteobacteria;o__Burkholderiales
node1082	k__Bacteria;p__Proteobacteria;c__Gammaproteobacteria;o__Burkholderiales
node1081	k__Bacteria;p__Proteobacteria;c__Gammaproteobacteria;o__Burkholderiales
node1080	k__Bacteria;p__Proteobacteria;c__Gammaproteobacteria;o__Burkholderiales;f__Comamonadaceae;g__Acidovorax
node979	k__Bacteria;p__Proteobacteria;c__Gammaproteobacteria;o__Burkholderiales
node978	k__Bacteria;p__Proteobacteria;c__Gammaproteobacteria;o__Burkholderiales;f__Comamonadaceae;g__NA
node977	k__Bacteria;p__Proteobacteria;c__Gammaproteobacteria;o__Burkholderiales;f__Comamonadaceae
node976	k__Bacteria;p__Proteobacteria;c__Gammaproteobacteria;o__Burkholderiales;f__Comamonadaceae
node975	k__Bacteria;p__Proteobacteria;c__Gammaproteobacteria;o__Burkholderiales
node974	k__Bacteria;p__Proteobacteria;c__Gammaproteobacteria;o__Burkholderiales
node973	k__Bacteria;p__Proteobacteria;c__Gammaproteobacteria;o__Burkholderiales
node972	k__Bacteria;p__Proteobacteria;c__Gammaproteobacteria;o__Burkholderiales;f__Comamonadaceae;g__Paucibacter
node971	k__Bacteria;p__Proteobacteria;c__Gammaproteobacteria;o__Burkholderiales;f__Comamonadaceae;g__Paucibacter
node970	k__Bacteria;p__Proteobacteria;c__Gammaproteobacteria;o__Burkholderiales
node68	k__Bacteria;p__Proteobacteria;c__Alphaproteobacteria;o__Rhizobiales
node69	k__Bacteria;p__Proteobacteria;c__Alphaproteobacteria;o__Rhizobiales;f__Rhizobiales_Incertae_Sedis;g__Phreatobacter
node60	k__Bacteria;p__Proteobacteria;c__Alphaproteobacteria
node61	k__Bacteria;p__Proteobacteria;c__Alphaproteobacteria
node62	k__Bacteria;p__Proteobacteria;c__Alphaproteobacteria
node63	k__Bacteria;p__Proteobacteria;c__Alphaproteobacteria;o__Rhizobiales
node64	k__Bacteria;p__Proteobacteria;c__Alphaproteobacteria;o__Rhizobiales
node65	k__Bacteria;p__Proteobacteria;c__Alphaproteobacteria;o__Rhizobiales;f__Rhizobiales_Incertae_Sedis;g__Phreatobacter
node66	k__Bacteria;p__Proteobacteria;c__Alphaproteobacteria;o__Rhizobiales;f__Rhizobiales_Incertae_Sedis;g__Phreatobacter
node67	k__Bacteria;p__Proteobacteria;c__Alphaproteobacteria;o__Rhizobiales
node573	k__Bacteria;p__Proteobacteria;c__Alphaproteobacteria;o__Rhodobacterales;f__Rhodobacteraceae
node572	k__Bacteria;p__Proteobacteria;c__Alphaproteobacteria;o__Rhodobacterales;f__Rhodobacteraceae
node1535	k__Bacteria;p__Proteobacteria;c__Gammaproteobacteria
node1534	k__Bacteria;p__Proteobacteria;c__Gammaproteobacteria
node577	k__Bacteria;p__Proteobacteria;c__Alphaproteobacteria;o__Rhodobacterales;f__Rhodobacteraceae
node576	k__Bacteria;p__Proteobacteria;c__Alphaproteobacteria;o__Rhodobacterales;f__Rhodobacteraceae;g__Paracoccus
node575	k__Bacteria;p__Proteobacteria;c__Alphaproteobacteria;o__Rhodobacterales;f__Rhodobacteraceae
node574	k__Bacteria;p__Proteobacteria;c__Alphaproteobacteria;o__Rhodobacterales;f__Rhodobacteraceae
node579	k__Bacteria;p__Proteobacteria;c__Alphaproteobacteria;o__Rhodobacterales;f__Rhodobacteraceae
node578	k__Bacteria;p__Proteobacteria;c__Alphaproteobacteria;o__Rhodobacterales;f__Rhodobacteraceae;g__Rhodobacter
node1539	k__Bacteria;p__Proteobacteria;c__Gammaproteobacteria
node1538	k__Bacteria;p__Proteobacteria;c__Gammaproteobacteria;o__Salinisphaerales;f__Solimonadaceae;g__NA
node435	k__Bacteria;p__Proteobacteria;c__Alphaproteobacteria;o__Sphingomonadales;f__Sphingomonadaceae;g__Sphingorhabdus
node3550	k__Bacteria;p__Bacteroidota;c__Bacteroidia;o__Bacteroidales;f__Rikenellaceae;g__Rikenellaceae_RC9_gut_group
node76	k__Bacteria;p__Proteobacteria;c__Alphaproteobacteria;o__Rhizobiales;f__Rhizobiales_Incertae_Sedis;g__Phreatobacter
node889	k__Bacteria;p__Proteobacteria;c__Gammaproteobacteria;o__Burkholderiales;f__Comamonadaceae
node888	k__Bacteria;p__Proteobacteria;c__Gammaproteobacteria;o__Burkholderiales;f__Comamonadaceae
node883	k__Bacteria;p__Proteobacteria;c__Gammaproteobacteria;o__Burkholderiales;f__Comamonadaceae;g__NA
node73	k__Bacteria;p__Proteobacteria;c__Alphaproteobacteria;o__Rhizobiales
node881	k__Bacteria;p__Proteobacteria;c__Gammaproteobacteria;o__Burkholderiales;f__Comamonadaceae;g__NA
node880	k__Bacteria;p__Proteobacteria;c__Gammaproteobacteria;o__Burkholderiales
node887	k__Bacteria;p__Proteobacteria;c__Gammaproteobacteria;o__Burkholderiales;f__Comamonadaceae;g__Leptothrix
node886	k__Bacteria;p__Proteobacteria;c__Gammaproteobacteria;o__Burkholderiales;f__Comamonadaceae;g__Leptothrix
node885	k__Bacteria;p__Proteobacteria;c__Gammaproteobacteria;o__Burkholderiales;f__Comamonadaceae;g__Leptothrix
node969	k__Bacteria;p__Proteobacteria;c__Gammaproteobacteria;o__Burkholderiales
node2015	k__Bacteria;p__Proteobacteria;c__Gammaproteobacteria;o__Aeromonadales;f__Aeromonadaceae;g__Aeromonas
node1629	k__Bacteria
node1628	k__Bacteria;p__Desulfobacterota;c__Desulfovibrionia;o__Desulfovibrionales;f__Desulfovibrionaceae;g__Desulfovibrio
node799	k__Bacteria;p__Proteobacteria;c__Gammaproteobacteria;o__Burkholderiales
node2014	k__Bacteria;p__Proteobacteria;c__Gammaproteobacteria;o__Aeromonadales;f__Aeromonadaceae;g__Aeromonas
node1623	k__Bacteria
node1622	k__Bacteria
node1621	k__Bacteria
node70	k__Bacteria;p__Proteobacteria;c__Alphaproteobacteria;o__Rhizobiales;f__Rhizobiales_Incertae_Sedis;g__Phreatobacter
node793	k__Bacteria;p__Proteobacteria;c__Gammaproteobacteria;o__Burkholderiales
node3018	k__Bacteria
node1625	k__Bacteria
node1624	k__Bacteria;p__Proteobacteria;c__Gammaproteobacteria;o__Legionellales;f__Legionellaceae;g__Legionella
node151	k__Bacteria;p__Proteobacteria;c__Alphaproteobacteria;o__Caulobacterales;f__Caulobacteraceae
node150	k__Bacteria;p__Proteobacteria;c__Alphaproteobacteria;o__Caulobacterales;f__Caulobacteraceae
node153	k__Bacteria;p__Proteobacteria;c__Alphaproteobacteria;o__Caulobacterales;f__Caulobacteraceae;g__Phenylobacterium
node152	k__Bacteria;p__Proteobacteria;c__Alphaproteobacteria;o__Caulobacterales;f__Caulobacteraceae;g__Phenylobacterium
node155	k__Bacteria;p__Proteobacteria;c__Alphaproteobacteria;o__Caulobacterales;f__Caulobacteraceae
node154	k__Bacteria;p__Proteobacteria;c__Alphaproteobacteria;o__Caulobacterales;f__Caulobacteraceae;g__Phenylobacterium
node409	k__Bacteria;p__Proteobacteria;c__Alphaproteobacteria;o__Sphingomonadales;f__Sphingomonadaceae
node408	k__Bacteria;p__Proteobacteria;c__Alphaproteobacteria;o__Sphingomonadales;f__Sphingomonadaceae
node159	k__Bacteria;p__Proteobacteria;c__Alphaproteobacteria;o__Caulobacterales;f__Caulobacteraceae;g__Caulobacter
node2547	k__Bacteria;p__Proteobacteria;c__Gammaproteobacteria
node405	k__Bacteria;p__Proteobacteria;c__Alphaproteobacteria;o__Sphingomonadales;f__Sphingomonadaceae
node404	k__Bacteria;p__Proteobacteria;c__Alphaproteobacteria;o__Sphingomonadales;f__Sphingomonadaceae
node403	k__Bacteria;p__Proteobacteria;c__Alphaproteobacteria;o__Sphingomonadales;f__Sphingomonadaceae
node402	k__Bacteria;p__Proteobacteria;c__Alphaproteobacteria;o__Sphingomonadales;f__Sphingomonadaceae
node401	k__Bacteria;p__Proteobacteria;c__Alphaproteobacteria;o__Sphingomonadales;f__Sphingomonadaceae
node400	k__Bacteria;p__Proteobacteria;c__Alphaproteobacteria;o__Sphingomonadales;f__Sphingomonadaceae
node3765	k__Bacteria;p__Bacteroidota;c__Bacteroidia;o__Bacteroidales;f__Prevotellaceae;g__Prevotella
node2013	k__Bacteria;p__Proteobacteria;c__Gammaproteobacteria;o__Aeromonadales;f__Aeromonadaceae;g__Aeromonas
node1536	k__Bacteria;p__Proteobacteria;c__Gammaproteobacteria
node2012	k__Bacteria;p__Proteobacteria;c__Gammaproteobacteria;o__Aeromonadales;f__Aeromonadaceae;g__Aeromonas
node7	k__Bacteria;p__Proteobacteria;c__Alphaproteobacteria
node3012	k__Bacteria;p__Firmicutes;c__Clostridia;o__Oscillospirales;f__Oscillospiraceae;g__NA
node962	k__Bacteria;p__Proteobacteria;c__Gammaproteobacteria;o__Burkholderiales
node3013	k__Bacteria;p__Firmicutes;c__Clostridia;o__Oscillospirales
node78	k__Bacteria;p__Proteobacteria;c__Alphaproteobacteria;o__Rhizobiales;f__Rhizobiales_Incertae_Sedis;g__Phreatobacter
node3010	k__Bacteria;p__Firmicutes;c__Bacilli;o__Staphylococcales;f__Staphylococcaceae;g__Staphylococcus
node3766	k__Bacteria;p__Bacteroidota;c__Bacteroidia;o__Bacteroidales;f__Prevotellaceae;g__Prevotella
node2548	k__Bacteria
node3540	k__Bacteria;p__Bacteroidota;c__Bacteroidia
node6	k__Bacteria;p__Proteobacteria;c__Alphaproteobacteria;o__Rhodobacterales;f__Rhodobacteraceae;g__NA
node3017	k__Bacteria
node3542	k__Bacteria;p__Bacteroidota;c__Bacteroidia
node2357	k__Bacteria;p__Verrucomicrobiota;c__Verrucomicrobiae;o__Chthoniobacterales;f__Chthoniobacteraceae;g__NA
node3543	k__Bacteria;p__Bacteroidota;c__Bacteroidia;o__Chitinophagales;f__Chitinophagaceae;g__Sediminibacterium
node1483	k__Bacteria;p__Proteobacteria;c__Gammaproteobacteria;o__Pseudomonadales;f__Pseudomonadaceae;g__Pseudomonas
node2775	k__Bacteria;p__Fusobacteriota;c__Fusobacteriia;o__Fusobacteriales;f__Fusobacteriaceae;g__Cetobacterium
node1644	k__Bacteria;p__Proteobacteria;c__Gammaproteobacteria;o__Legionellales;f__Legionellaceae;g__Legionella
node3658	k__Bacteria;p__Bacteroidota;c__Bacteroidia;o__Flavobacteriales;f__Flavobacteriaceae;g__Flavobacterium
node2769	k__Bacteria;p__Fusobacteriota;c__Fusobacteriia;o__Fusobacteriales;f__Fusobacteriaceae;g__Cetobacterium
node1050	k__Bacteria;p__Proteobacteria;c__Gammaproteobacteria;o__Burkholderiales;f__Alcaligenaceae
node2768	k__Bacteria;p__Fusobacteriota;c__Fusobacteriia;o__Fusobacteriales;f__Fusobacteriaceae;g__Cetobacterium
node1051	k__Bacteria;p__Proteobacteria;c__Gammaproteobacteria;o__Burkholderiales;f__Alcaligenaceae
node1052	k__Bacteria;p__Proteobacteria;c__Gammaproteobacteria;o__Burkholderiales
node1053	k__Bacteria;p__Proteobacteria;c__Gammaproteobacteria;o__Burkholderiales
node1892	k__Bacteria;p__Proteobacteria;c__Gammaproteobacteria;o__Enterobacterales;f__Enterobacteriaceae;g__Plesiomonas
node1054	k__Bacteria;p__Proteobacteria;c__Gammaproteobacteria;o__Burkholderiales
node2948	k__Bacteria;p__Firmicutes;c__Bacilli;o__Exiguobacterales;f__Exiguobacteraceae;g__Exiguobacterium
node1507	k__Bacteria;p__Proteobacteria;c__Gammaproteobacteria;o__Pseudomonadales;f__Pseudomonadaceae;g__Pseudomonas
node2763	k__Bacteria;p__Fusobacteriota;c__Fusobacteriia;o__Fusobacteriales;f__Fusobacteriaceae
node1504	k__Bacteria;p__Proteobacteria;c__Gammaproteobacteria
node2762	k__Bacteria;p__Fusobacteriota;c__Fusobacteriia;o__Fusobacteriales;f__Fusobacteriaceae
node1505	k__Bacteria;p__Proteobacteria;c__Gammaproteobacteria
node2761	k__Bacteria;p__Fusobacteriota;c__Fusobacteriia;o__Fusobacteriales;f__Fusobacteriaceae;g__Cetobacterium
node3760	k__Bacteria;p__Bacteroidota;c__Bacteroidia;o__Bacteroidales;f__Prevotellaceae;g__Prevotella
node3761	k__Bacteria;p__Bacteroidota;c__Bacteroidia;o__Bacteroidales;f__Prevotellaceae;g__Prevotella
node3762	k__Bacteria;p__Bacteroidota;c__Bacteroidia;o__Bacteroidales;f__Prevotellaceae;g__Prevotella
node3763	k__Bacteria;p__Bacteroidota;c__Bacteroidia;o__Bacteroidales;f__Prevotellaceae;g__Prevotella
node3764	k__Bacteria;p__Bacteroidota;c__Bacteroidia;o__Bacteroidales;f__Prevotellaceae;g__Prevotella
node3817	k__Bacteria;p__Bacteroidota;c__Bacteroidia;o__Bacteroidales;g__NA
node3549	k__Bacteria;p__Bacteroidota;c__Bacteroidia;o__Bacteroidales;f__Rikenellaceae;g__Rikenellaceae_RC9_gut_group
node3767	k__Bacteria;p__Bacteroidota;c__Bacteroidia;o__Bacteroidales;f__Prevotellaceae;g__Prevotella
node3768	k__Bacteria;p__Bacteroidota;c__Bacteroidia;o__Bacteroidales;f__Prevotellaceae
node2943	k__Bacteria;p__Firmicutes;c__Bacilli;o__Bacillales;f__Bacillaceae;g__Anoxybacillus
node3818	k__Bacteria;p__Bacteroidota;c__Bacteroidia;o__Bacteroidales;g__NA
node3819	k__Bacteria;p__Bacteroidota;c__Bacteroidia;o__Bacteroidales;g__NA
node1899	k__Bacteria;p__Proteobacteria;c__Gammaproteobacteria;o__Enterobacterales;f__Enterobacteriaceae;g__Plesiomonas
node506	k__Bacteria;p__Proteobacteria;c__Alphaproteobacteria;o__Sphingomonadales;f__Sphingomonadaceae
node2765	k__Bacteria;p__Fusobacteriota;c__Fusobacteriia;o__Fusobacteriales;f__Fusobacteriaceae
node2764	k__Bacteria;p__Fusobacteriota;c__Fusobacteriia;o__Fusobacteriales;f__Fusobacteriaceae
node3118	k__Bacteria;p__Firmicutes;c__Clostridia;o__Oscillospirales;f__Oscillospiraceae;g__UCG-002
node3368	k__Bacteria;p__Firmicutes;c__Clostridia;o__Oscillospirales;f__Ruminococcaceae
node3369	k__Bacteria;p__Firmicutes;c__Clostridia;o__Oscillospirales;f__Ruminococcaceae;g__NA
node3364	k__Bacteria;p__Firmicutes;c__Clostridia;o__Oscillospirales;f__Ruminococcaceae
node3365	k__Bacteria;p__Firmicutes;c__Clostridia;o__Oscillospirales;f__Ruminococcaceae;g__Incertae_Sedis
node3366	k__Bacteria;p__Firmicutes;c__Clostridia;o__Oscillospirales;f__Ruminococcaceae;g__NA
node3367	k__Bacteria;p__Firmicutes;c__Clostridia;o__Oscillospirales;f__Ruminococcaceae
node3360	k__Bacteria;p__Firmicutes;c__Clostridia;o__Oscillospirales;f__Ruminococcaceae
node3361	k__Bacteria;p__Firmicutes;c__Clostridia;o__Oscillospirales;f__Ruminococcaceae
node3362	k__Bacteria;p__Firmicutes;c__Clostridia;o__Oscillospirales;f__Ruminococcaceae
node3363	k__Bacteria;p__Firmicutes;c__Clostridia;o__Oscillospirales;f__Ruminococcaceae
node507	k__Bacteria;p__Proteobacteria;c__Alphaproteobacteria;o__Sphingomonadales;f__Sphingomonadaceae
node3104	k__Bacteria;p__Firmicutes;c__Negativicutes;o__Veillonellales-Selenomonadales;f__Veillonellaceae;g__Veillonella
node3105	k__Bacteria;p__Firmicutes;c__Negativicutes;o__Veillonellales-Selenomonadales;f__Veillonellaceae;g__Veillonella
node3106	k__Bacteria;p__Firmicutes
node3107	k__Bacteria;p__Firmicutes
node3100	k__Bacteria;p__Firmicutes
node3101	k__Bacteria;p__Firmicutes;c__Negativicutes;o__Veillonellales-Selenomonadales
node3102	k__Bacteria;p__Firmicutes;c__Negativicutes;o__Veillonellales-Selenomonadales
node3103	k__Bacteria;p__Firmicutes;c__Negativicutes;o__Veillonellales-Selenomonadales
node3108	k__Bacteria;p__Firmicutes
node3109	k__Bacteria;p__Firmicutes
node3966	k__Bacteria;p__Bdellovibrionota;c__Bdellovibrionia;o__Bdellovibrionales;f__Bdellovibrionaceae;g__Bdellovibrio
node3967	k__Bacteria;p__Bdellovibrionota;c__Bdellovibrionia;o__Bdellovibrionales;f__Bdellovibrionaceae;g__Bdellovibrio
node1482	k__Bacteria;p__Proteobacteria;c__Gammaproteobacteria;o__Pseudomonadales;f__Pseudomonadaceae;g__Pseudomonas
node3965	k__Bacteria;p__Bdellovibrionota;c__Bdellovibrionia;o__Bdellovibrionales;f__Bdellovibrionaceae;g__Bdellovibrio
node3962	k__Bacteria;p__Bdellovibrionota;c__Bdellovibrionia;o__Bdellovibrionales;f__Bdellovibrionaceae;g__Bdellovibrio
node3963	k__Bacteria;p__Bdellovibrionota;c__Bdellovibrionia;o__Bdellovibrionales;f__Bdellovibrionaceae;g__Bdellovibrio
node3960	k__Bacteria;p__Bdellovibrionota;c__Bdellovibrionia;o__Bdellovibrionales;f__Bdellovibrionaceae;g__Bdellovibrio
node3961	k__Bacteria;p__Bdellovibrionota;c__Bdellovibrionia;o__Bdellovibrionales;f__Bdellovibrionaceae;g__Bdellovibrio
node3968	k__Bacteria;p__Bdellovibrionota;c__Bdellovibrionia;o__Bdellovibrionales;f__Bdellovibrionaceae;g__Bdellovibrio
node3969	k__Bacteria;p__Bdellovibrionota;c__Bdellovibrionia;o__Bdellovibrionales;f__Bdellovibrionaceae;g__Bdellovibrio
node2569	k__Bacteria;p__Proteobacteria;c__Gammaproteobacteria
node2568	k__Bacteria;p__Proteobacteria;c__Gammaproteobacteria
node2561	k__Bacteria;p__Proteobacteria;c__Gammaproteobacteria
node2560	k__Bacteria;p__Proteobacteria;c__Gammaproteobacteria;o__Alteromonadales;f__Shewanellaceae;g__Shewanella
node2563	k__Bacteria;p__Proteobacteria;c__Gammaproteobacteria
node2562	k__Bacteria;p__Proteobacteria;c__Gammaproteobacteria
node2565	k__Bacteria;p__Proteobacteria;c__Gammaproteobacteria
node2564	k__Bacteria;p__Proteobacteria;c__Gammaproteobacteria;o__Legionellales;f__Legionellaceae;g__Legionella
node2567	k__Bacteria;p__Proteobacteria;c__Gammaproteobacteria;o__Legionellales;f__Legionellaceae;g__Legionella
node2566	k__Bacteria;p__Proteobacteria;c__Gammaproteobacteria
node3562	k__Bacteria;p__Bacteroidota;c__Bacteroidia;o__Chitinophagales
node3563	k__Bacteria;p__Bacteroidota;c__Bacteroidia;o__Chitinophagales;f__Chitinophagaceae
node3560	k__Bacteria;p__Bacteroidota;c__Bacteroidia;o__Bacteroidales;f__Muribaculaceae;g__NA
node3561	k__Bacteria;p__Bacteroidota;c__Bacteroidia;o__Chitinophagales
node3566	k__Bacteria;p__Bacteroidota;c__Bacteroidia;o__Chitinophagales;f__Chitinophagaceae;g__NA
node3567	k__Bacteria;p__Bacteroidota;c__Bacteroidia;o__Chitinophagales;f__Chitinophagaceae;g__NA
node3564	k__Bacteria;p__Bacteroidota;c__Bacteroidia;o__Chitinophagales;f__Chitinophagaceae
node3565	k__Bacteria;p__Bacteroidota;c__Bacteroidia;o__Chitinophagales;f__Chitinophagaceae
node3923	k__Bacteria;p__Bdellovibrionota;c__Bdellovibrionia;o__Bacteriovoracales;f__Bacteriovoracaceae
node3568	k__Bacteria;p__Bacteroidota;c__Bacteroidia;o__Chitinophagales;f__Chitinophagaceae
node3569	k__Bacteria;p__Bacteroidota;c__Bacteroidia;o__Chitinophagales;f__Chitinophagaceae;g__NA
node3618	k__Bacteria;p__Bacteroidota;c__Bacteroidia;o__Flavobacteriales;f__Flavobacteriaceae;g__Flavobacterium
node2212	k__Bacteria;p__Actinobacteriota;c__Actinobacteria;o__Corynebacteriales;f__Mycobacteriaceae;g__Mycobacterium
node2743	k__Bacteria;p__Fusobacteriota;c__Fusobacteriia;o__Fusobacteriales;f__Fusobacteriaceae;g__Cetobacterium
node2210	k__Bacteria;p__Actinobacteriota;c__Actinobacteria;o__Corynebacteriales;f__Mycobacteriaceae;g__Mycobacterium
node2745	k__Bacteria;p__Fusobacteriota;c__Fusobacteriia;o__Fusobacteriales;f__Fusobacteriaceae;g__Cetobacterium
node2744	k__Bacteria;p__Fusobacteriota;c__Fusobacteriia;o__Fusobacteriales;f__Fusobacteriaceae;g__Cetobacterium
node2215	k__Bacteria;p__Actinobacteriota;c__Actinobacteria;o__Corynebacteriales;f__Mycobacteriaceae;g__Mycobacterium
node2962	k__Bacteria;p__Firmicutes;c__Bacilli;o__Lactobacillales;f__Lactobacillaceae;g__Lactobacillus
node3610	k__Bacteria;p__Bacteroidota;c__Bacteroidia;o__Flavobacteriales;f__Flavobacteriaceae;g__Flavobacterium
node3611	k__Bacteria;p__Bacteroidota;c__Bacteroidia;o__Sphingobacteriales;g__NA
node2219	k__Bacteria;p__Actinobacteriota;c__Actinobacteria;o__Corynebacteriales;f__Mycobacteriaceae;g__Mycobacterium
node2218	k__Bacteria;p__Actinobacteriota;c__Actinobacteria;o__Corynebacteriales;f__Mycobacteriaceae;g__Mycobacterium
node3614	k__Bacteria;p__Bacteroidota;c__Bacteroidia;o__Flavobacteriales;f__Flavobacteriaceae;g__Flavobacterium
node2968	k__Bacteria;p__Firmicutes
node3616	k__Bacteria;p__Bacteroidota;c__Bacteroidia;o__Flavobacteriales;f__Flavobacteriaceae;g__Flavobacterium
node3617	k__Bacteria;p__Bacteroidota;c__Bacteroidia;o__Flavobacteriales;f__Flavobacteriaceae;g__Flavobacterium
node3588	k__Bacteria;p__Bacteroidota;c__Bacteroidia;o__Sphingobacteriales;g__NA
node3589	k__Bacteria;p__Bacteroidota;c__Bacteroidia;o__Sphingobacteriales;g__NA
node392	k__Bacteria;p__Proteobacteria;c__Alphaproteobacteria;o__Sphingomonadales;f__Sphingomonadaceae
node3580	k__Bacteria;p__Bacteroidota;c__Bacteroidia;o__Chitinophagales;f__Chitinophagaceae
node3581	k__Bacteria;p__Bacteroidota;c__Bacteroidia;o__Chitinophagales;f__Chitinophagaceae;g__Asinibacterium
node3582	k__Bacteria;p__Bacteroidota;c__Bacteroidia;o__Chitinophagales;f__Chitinophagaceae;g__Sediminibacterium
node3583	k__Bacteria;p__Bacteroidota;c__Bacteroidia;o__Chitinophagales;f__Chitinophagaceae;g__Sediminibacterium
node3584	k__Bacteria;p__Bacteroidota;c__Bacteroidia;o__Sphingobacteriales;g__NA
node3585	k__Bacteria;p__Bacteroidota;c__Bacteroidia;o__Sphingobacteriales;g__NA
node3586	k__Bacteria;p__Bacteroidota;c__Bacteroidia;o__Sphingobacteriales
node439	k__Bacteria;p__Proteobacteria;c__Alphaproteobacteria;o__Sphingomonadales;f__Sphingomonadaceae;g__NA
node390	k__Bacteria;p__Proteobacteria;c__Alphaproteobacteria;o__Sphingomonadales;f__Sphingomonadaceae;g__NA
node2699	k__Bacteria;p__Fusobacteriota;c__Fusobacteriia;o__Fusobacteriales;f__Fusobacteriaceae;g__Cetobacterium
node2698	k__Bacteria;p__Fusobacteriota;c__Fusobacteriia;o__Fusobacteriales;f__Fusobacteriaceae;g__Cetobacterium
node2697	k__Bacteria;p__Fusobacteriota;c__Fusobacteriia;o__Fusobacteriales;f__Fusobacteriaceae;g__Cetobacterium
node2696	k__Bacteria;p__Fusobacteriota;c__Fusobacteriia;o__Fusobacteriales;f__Fusobacteriaceae;g__Cetobacterium
node2695	k__Bacteria;p__Fusobacteriota;c__Fusobacteriia;o__Fusobacteriales;f__Fusobacteriaceae;g__Cetobacterium
node2694	k__Bacteria;p__Fusobacteriota;c__Fusobacteriia;o__Fusobacteriales;f__Fusobacteriaceae;g__Cetobacterium
node2693	k__Bacteria;p__Fusobacteriota;c__Fusobacteriia;o__Fusobacteriales;f__Fusobacteriaceae;g__Fusobacterium
node2692	k__Bacteria;p__Fusobacteriota;c__Fusobacteriia;o__Fusobacteriales;f__Fusobacteriaceae;g__Fusobacterium
node2691	k__Bacteria;p__Fusobacteriota;c__Fusobacteriia;o__Fusobacteriales;f__Fusobacteriaceae
node2690	k__Bacteria;p__Fusobacteriota;c__Fusobacteriia;o__Fusobacteriales;f__Fusobacteriaceae
node2001	k__Bacteria;p__Proteobacteria;c__Gammaproteobacteria;o__Aeromonadales;f__Aeromonadaceae;g__Aeromonas
node647	k__Bacteria;p__Proteobacteria;c__Alphaproteobacteria;o__Rhodobacterales;f__Rhodobacteraceae;g__Defluviimonas
node2369	k__Bacteria;p__Verrucomicrobiota;c__Verrucomicrobiae;o__Verrucomicrobiales;f__Rubritaleaceae;g__Luteolibacter
node2368	k__Bacteria;p__Verrucomicrobiota;c__Verrucomicrobiae;o__Verrucomicrobiales;f__Rubritaleaceae;g__Luteolibacter
node2367	k__Bacteria;p__Verrucomicrobiota;c__Verrucomicrobiae;o__Verrucomicrobiales;f__Rubritaleaceae;g__Luteolibacter
node2366	k__Bacteria;p__Verrucomicrobiota;c__Verrucomicrobiae;o__Verrucomicrobiales;f__Rubritaleaceae;g__Luteolibacter
node2365	k__Bacteria;p__Verrucomicrobiota;c__Verrucomicrobiae;o__Verrucomicrobiales;f__Rubritaleaceae;g__Luteolibacter
node2364	k__Bacteria;p__Verrucomicrobiota;c__Verrucomicrobiae;o__Verrucomicrobiales;f__Rubritaleaceae;g__Luteolibacter
node2363	k__Bacteria;p__Verrucomicrobiota;c__Verrucomicrobiae;o__Verrucomicrobiales;f__Rubritaleaceae;g__Luteolibacter
node2362	k__Bacteria;p__Verrucomicrobiota;c__Verrucomicrobiae;o__Verrucomicrobiales;f__Rubritaleaceae;g__Luteolibacter
node2361	k__Bacteria;p__Verrucomicrobiota;c__Verrucomicrobiae;o__Verrucomicrobiales;f__Rubritaleaceae;g__Luteolibacter
node2360	k__Bacteria;p__Verrucomicrobiota;c__Verrucomicrobiae;o__Verrucomicrobiales;f__Rubritaleaceae;g__Luteolibacter
node1322	k__Bacteria;p__Proteobacteria;c__Gammaproteobacteria;o__Oceanospirillales;f__Halomonadaceae;g__Halomonas
node1323	k__Bacteria;p__Proteobacteria;c__Gammaproteobacteria;o__Oceanospirillales;f__Halomonadaceae;g__Halomonas
node1320	k__Bacteria;p__Proteobacteria;c__Gammaproteobacteria;o__Oceanospirillales;f__Halomonadaceae;g__Halomonas
node1321	k__Bacteria;p__Proteobacteria;c__Gammaproteobacteria;o__Oceanospirillales;f__Halomonadaceae;g__Halomonas
node1326	k__Bacteria;p__Proteobacteria;c__Gammaproteobacteria;o__Oceanospirillales;f__Halomonadaceae;g__Halomonas
node1327	k__Bacteria;p__Proteobacteria;c__Gammaproteobacteria;o__Oceanospirillales;f__Halomonadaceae;g__Halomonas
node1988	k__Bacteria;p__Proteobacteria;c__Gammaproteobacteria;o__Aeromonadales;f__Aeromonadaceae;g__Aeromonas
node1989	k__Bacteria;p__Proteobacteria;c__Gammaproteobacteria;o__Aeromonadales;f__Aeromonadaceae;g__Aeromonas
node1986	k__Bacteria;p__Proteobacteria;c__Gammaproteobacteria;o__Aeromonadales;f__Aeromonadaceae;g__Aeromonas
node1987	k__Bacteria;p__Proteobacteria;c__Gammaproteobacteria;o__Aeromonadales;f__Aeromonadaceae;g__Aeromonas
node307	k__Bacteria;p__Proteobacteria;c__Alphaproteobacteria
node601	k__Bacteria;p__Proteobacteria;c__Alphaproteobacteria;o__Rhodobacterales;f__Rhodobacteraceae;g__NA
node1982	k__Bacteria;p__Proteobacteria;c__Gammaproteobacteria;o__Aeromonadales;f__Aeromonadaceae;g__Aeromonas
node1983	k__Bacteria;p__Proteobacteria;c__Gammaproteobacteria;o__Aeromonadales;f__Aeromonadaceae;g__Aeromonas
node1980	k__Bacteria;p__Proteobacteria;c__Gammaproteobacteria;o__Aeromonadales;f__Aeromonadaceae;g__Aeromonas
node1981	k__Bacteria;p__Proteobacteria;c__Gammaproteobacteria;o__Aeromonadales;f__Aeromonadaceae;g__Aeromonas
node3737	k__Bacteria;p__Bacteroidota;c__Bacteroidia;o__Bacteroidales;f__Prevotellaceae;g__NA
node1722	k__Bacteria;p__Proteobacteria;c__Gammaproteobacteria;o__Enterobacterales;f__Enterobacteriaceae;g__Cedecea
node2183	k__Bacteria;p__Actinobacteriota;c__Actinobacteria;o__Corynebacteriales;f__Corynebacteriaceae;g__Corynebacterium
node2182	k__Bacteria;p__Actinobacteriota;c__Actinobacteria;o__Corynebacteriales;f__Corynebacteriaceae;g__Corynebacterium
node2181	k__Bacteria;p__Actinobacteriota;c__Actinobacteria;o__Corynebacteriales;f__Corynebacteriaceae;g__Corynebacterium
node2180	k__Bacteria;p__Actinobacteriota;c__Actinobacteria;o__Corynebacteriales;f__Corynebacteriaceae;g__Corynebacterium
node2187	k__Bacteria;p__Actinobacteriota;c__Actinobacteria;o__Corynebacteriales;f__Corynebacteriaceae;g__Corynebacterium
node2186	k__Bacteria;p__Actinobacteriota;c__Actinobacteria;o__Corynebacteriales;f__Corynebacteriaceae;g__Corynebacterium
node2185	k__Bacteria;p__Actinobacteriota;c__Actinobacteria;o__Corynebacteriales;f__Corynebacteriaceae;g__Corynebacterium
node2184	k__Bacteria;p__Actinobacteriota;c__Actinobacteria;o__Corynebacteriales;f__Corynebacteriaceae;g__Corynebacterium
node2189	k__Bacteria;p__Actinobacteriota;c__Actinobacteria;o__Corynebacteriales;f__Corynebacteriaceae;g__Corynebacterium
node2188	k__Bacteria;p__Actinobacteriota;c__Actinobacteria;o__Corynebacteriales;f__Corynebacteriaceae;g__Corynebacterium
node1186	k__Bacteria;p__Proteobacteria;c__Gammaproteobacteria;o__Burkholderiales;f__Burkholderiaceae;g__Burkholderia-Caballeronia-Paraburkholderia
node1187	k__Bacteria;p__Proteobacteria;c__Gammaproteobacteria;o__Burkholderiales;f__Burkholderiaceae;g__Cupriavidus
node1184	k__Bacteria;p__Proteobacteria;c__Gammaproteobacteria;o__Burkholderiales;f__Burkholderiaceae;g__Burkholderia-Caballeronia-Paraburkholderia
node1185	k__Bacteria;p__Proteobacteria;c__Gammaproteobacteria;o__Burkholderiales;f__Burkholderiaceae;g__Burkholderia-Caballeronia-Paraburkholderia
node1182	k__Bacteria;p__Proteobacteria;c__Gammaproteobacteria;o__Burkholderiales;f__Burkholderiaceae;g__Burkholderia-Caballeronia-Paraburkholderia
node1183	k__Bacteria;p__Proteobacteria;c__Gammaproteobacteria;o__Burkholderiales;f__Burkholderiaceae;g__Burkholderia-Caballeronia-Paraburkholderia
node1180	k__Bacteria;p__Proteobacteria;c__Gammaproteobacteria;o__Burkholderiales;f__Burkholderiaceae;g__Burkholderia-Caballeronia-Paraburkholderia
node1181	k__Bacteria;p__Proteobacteria;c__Gammaproteobacteria;o__Burkholderiales;f__Burkholderiaceae;g__Burkholderia-Caballeronia-Paraburkholderia
node1188	k__Bacteria;p__Proteobacteria;c__Gammaproteobacteria;o__Burkholderiales;f__Burkholderiaceae;g__Cupriavidus
node1189	k__Bacteria;p__Proteobacteria;c__Gammaproteobacteria;o__Burkholderiales;f__Burkholderiaceae;g__Cupriavidus
node1436	k__Bacteria;p__Proteobacteria;c__Gammaproteobacteria
node1437	k__Bacteria;p__Proteobacteria;c__Gammaproteobacteria;o__Salinisphaerales;f__Solimonadaceae;g__Alkanibacter
node364	k__Bacteria;p__Proteobacteria;c__Alphaproteobacteria;o__Rhizobiales;f__Beijerinckiaceae;g__Methylobacterium-Methylorubrum
node1435	k__Bacteria;p__Proteobacteria;c__Gammaproteobacteria
node1432	k__Bacteria;p__Proteobacteria;c__Gammaproteobacteria
node363	k__Bacteria;p__Proteobacteria;c__Alphaproteobacteria;o__Rhizobiales;f__Beijerinckiaceae;g__Methylobacterium-Methylorubrum
node1430	k__Bacteria;p__Proteobacteria;c__Gammaproteobacteria
node1431	k__Bacteria;p__Proteobacteria;c__Gammaproteobacteria
node1438	k__Bacteria;p__Proteobacteria;c__Gammaproteobacteria;o__Pseudomonadales;f__Moraxellaceae;g__Acinetobacter
node1439	k__Bacteria;p__Proteobacteria;c__Gammaproteobacteria;o__Salinisphaerales;f__Solimonadaceae;g__NA
node2989	k__Bacteria;p__Firmicutes
node2988	k__Bacteria;p__Firmicutes
node2983	k__Bacteria;p__Firmicutes
node2982	k__Bacteria;p__Firmicutes
node2981	k__Bacteria;p__Firmicutes
node2980	k__Bacteria;p__Bacteroidota;c__Bacteroidia;o__Bacteroidales
node2987	k__Bacteria;p__Firmicutes
node2986	k__Bacteria;p__Firmicutes
node2985	k__Bacteria;p__Firmicutes
node2984	k__Bacteria;p__Firmicutes
node3129	k__Bacteria;p__Firmicutes;c__Bacilli;o__Lactobacillales;f__Carnobacteriaceae;g__Atopostipes
node77	k__Bacteria;p__Proteobacteria;c__Alphaproteobacteria;o__Rhizobiales;f__Rhizobiales_Incertae_Sedis;g__Phreatobacter
node2118	k__Bacteria;p__Gemmatimonadota;c__Gemmatimonadetes;o__Gemmatimonadales;f__Gemmatimonadaceae
node75	k__Bacteria;p__Proteobacteria;c__Alphaproteobacteria;o__Rhizobiales;f__Rhizobiales_Incertae_Sedis;g__Phreatobacter
node74	k__Bacteria;p__Proteobacteria;c__Alphaproteobacteria;o__Rhizobiales;f__Devosiaceae;g__Maritalea
node968	k__Bacteria;p__Proteobacteria;c__Gammaproteobacteria;o__Burkholderiales
node72	k__Bacteria;p__Proteobacteria;c__Alphaproteobacteria;o__Rhizobiales;f__Rhizobiales_Incertae_Sedis;g__Phreatobacter
node71	k__Bacteria;p__Proteobacteria;c__Alphaproteobacteria;o__Rhizobiales;f__Rhizobiales_Incertae_Sedis;g__Phreatobacter
node2119	k__Bacteria;p__Gemmatimonadota;c__Gemmatimonadetes;o__Gemmatimonadales;f__Gemmatimonadaceae
node964	k__Bacteria;p__Proteobacteria;c__Gammaproteobacteria;o__Burkholderiales;f__Comamonadaceae;g__Acidovorax
node965	k__Bacteria;p__Proteobacteria;c__Gammaproteobacteria;o__Burkholderiales;f__Comamonadaceae
node3893	k__Bacteria;p__Verrucomicrobiota;c__Chlamydiae;o__Chlamydiales;f__Parachlamydiaceae;g__Neochlamydia
node967	k__Bacteria;p__Proteobacteria;c__Gammaproteobacteria;o__Burkholderiales;f__Comamonadaceae;g__Rhodoferax
node960	k__Bacteria;p__Proteobacteria;c__Gammaproteobacteria;o__Burkholderiales
node961	k__Bacteria;p__Proteobacteria;c__Gammaproteobacteria;o__Burkholderiales
node79	k__Bacteria;p__Proteobacteria;c__Alphaproteobacteria;o__Rhizobiales;f__Rhizobiales_Incertae_Sedis;g__Phreatobacter
node963	k__Bacteria;p__Proteobacteria;c__Gammaproteobacteria;o__Burkholderiales;f__Comamonadaceae
node1058	k__Bacteria;p__Proteobacteria;c__Gammaproteobacteria;o__Burkholderiales
node1059	k__Bacteria;p__Proteobacteria;c__Gammaproteobacteria;o__Burkholderiales
node1508	k__Bacteria;p__Proteobacteria;c__Gammaproteobacteria;o__Pseudomonadales;f__Pseudomonadaceae;g__Pseudomonas
node1509	k__Bacteria;p__Proteobacteria;c__Gammaproteobacteria;o__Pseudomonadales;f__Pseudomonadaceae;g__Pseudomonas
node1502	k__Bacteria;p__Proteobacteria;c__Gammaproteobacteria
node1503	k__Bacteria;p__Proteobacteria;c__Gammaproteobacteria
node1500	k__Bacteria;p__Proteobacteria;c__Gammaproteobacteria
node1501	k__Bacteria;p__Proteobacteria;c__Gammaproteobacteria
node1506	k__Bacteria;p__Proteobacteria;c__Gammaproteobacteria
node1055	k__Bacteria;p__Proteobacteria;c__Gammaproteobacteria;o__Burkholderiales
node1056	k__Bacteria;p__Proteobacteria;c__Gammaproteobacteria;o__Burkholderiales
node1057	k__Bacteria;p__Proteobacteria;c__Gammaproteobacteria;o__Burkholderiales
node560	k__Bacteria;p__Proteobacteria;c__Alphaproteobacteria
node600	k__Bacteria;p__Proteobacteria;c__Alphaproteobacteria;o__Rhodobacterales;f__Rhodobacteraceae;g__NA
node562	k__Bacteria;p__Proteobacteria;c__Alphaproteobacteria;o__Rickettsiales;f__Candidatus_Hepatincola;g__NA
node563	k__Bacteria;p__Proteobacteria;c__Alphaproteobacteria;o__Rickettsiales;f__Candidatus_Hepatincola;g__NA
node564	k__Bacteria;p__Proteobacteria;c__Alphaproteobacteria;o__Rhizobiales;f__Devosiaceae
node565	k__Bacteria;p__Proteobacteria;c__Alphaproteobacteria;o__Rhizobiales;f__Devosiaceae;g__Devosia
node566	k__Bacteria;p__Proteobacteria;c__Alphaproteobacteria;o__Rhizobiales;f__Devosiaceae;g__Devosia
node567	k__Bacteria;p__Proteobacteria;c__Alphaproteobacteria;o__Rhodospirillales;f__Rhodospirillaceae;g__Novispirillum
node568	k__Bacteria;p__Proteobacteria;c__Alphaproteobacteria;o__Rhodobacterales;f__Rhodobacteraceae
node569	k__Bacteria;p__Proteobacteria;c__Alphaproteobacteria;o__Rhodobacterales;f__Rhodobacteraceae
node836	k__Bacteria;p__Proteobacteria;c__Gammaproteobacteria;o__Burkholderiales
node1469	k__Bacteria;p__Proteobacteria;c__Gammaproteobacteria
node1755	k__Bacteria;p__Proteobacteria;c__Gammaproteobacteria
node1468	k__Bacteria;p__Proteobacteria;c__Gammaproteobacteria;o__Salinisphaerales;f__Solimonadaceae;g__NA
node898	k__Bacteria;p__Proteobacteria;c__Gammaproteobacteria;o__Burkholderiales;f__Comamonadaceae;g__Leptothrix
node899	k__Bacteria;p__Proteobacteria;c__Gammaproteobacteria;o__Burkholderiales;f__Comamonadaceae
node1754	k__Bacteria;p__Proteobacteria;c__Gammaproteobacteria
node2618	k__Bacteria
node890	k__Bacteria;p__Proteobacteria;c__Gammaproteobacteria;o__Burkholderiales;f__Comamonadaceae;g__Leptothrix
node891	k__Bacteria;p__Proteobacteria;c__Gammaproteobacteria;o__Burkholderiales;f__Comamonadaceae;g__Leptothrix
node892	k__Bacteria;p__Proteobacteria;c__Gammaproteobacteria;o__Burkholderiales;f__Comamonadaceae;g__Leptothrix
node893	k__Bacteria;p__Proteobacteria;c__Gammaproteobacteria;o__Burkholderiales;f__Comamonadaceae;g__Leptothrix
node894	k__Bacteria;p__Proteobacteria;c__Gammaproteobacteria;o__Burkholderiales;f__Comamonadaceae;g__Leptothrix
node895	k__Bacteria;p__Proteobacteria;c__Gammaproteobacteria;o__Burkholderiales;f__Comamonadaceae;g__Leptothrix
node896	k__Bacteria;p__Proteobacteria;c__Gammaproteobacteria;o__Burkholderiales;f__Comamonadaceae;g__Leptothrix
node897	k__Bacteria;p__Proteobacteria;c__Gammaproteobacteria;o__Burkholderiales;f__Comamonadaceae;g__Leptothrix
node1263	k__Bacteria;p__Proteobacteria;c__Gammaproteobacteria;o__Xanthomonadales;f__Xanthomonadaceae
node788	k__Bacteria;p__Proteobacteria;c__Gammaproteobacteria;o__Burkholderiales;f__Chitinibacteraceae;g__Chitinibacter
node789	k__Bacteria;p__Proteobacteria;c__Gammaproteobacteria;o__Burkholderiales;f__Chitinibacteraceae;g__Chitinibacter
node1618	k__Bacteria
node2289	k__Bacteria;g__NA
node784	k__Bacteria;p__Proteobacteria;c__Gammaproteobacteria;o__Burkholderiales;f__Chitinibacteraceae;g__Chitinibacter
node785	k__Bacteria;p__Proteobacteria;c__Gammaproteobacteria;o__Burkholderiales;f__Chitinibacteraceae;g__Chitinibacter
node786	k__Bacteria;p__Proteobacteria;c__Gammaproteobacteria;o__Burkholderiales;f__Chitinibacteraceae;g__Chitinibacter
node787	k__Bacteria;p__Proteobacteria;c__Gammaproteobacteria;o__Burkholderiales;f__Chitinibacteraceae;g__Chitinibacter
node1612	k__Bacteria;p__Proteobacteria;c__Gammaproteobacteria
node1613	k__Bacteria
node782	k__Bacteria;p__Proteobacteria;c__Gammaproteobacteria;o__Burkholderiales;f__Chitinibacteraceae;g__Chitinibacter
node1611	k__Bacteria;p__Proteobacteria;c__Gammaproteobacteria;o__Pseudomonadales;f__Moraxellaceae;g__NA
node1616	k__Bacteria;p__Proteobacteria;c__Gammaproteobacteria;o__Legionellales;f__Legionellaceae;g__Legionella
node418	k__Bacteria;p__Proteobacteria;c__Alphaproteobacteria;o__Sphingomonadales;f__Sphingomonadaceae
node419	k__Bacteria;p__Proteobacteria;c__Alphaproteobacteria;o__Sphingomonadales;f__Sphingomonadaceae
node148	k__Bacteria;p__Proteobacteria;c__Alphaproteobacteria;o__Caulobacterales;f__Caulobacteraceae
node149	k__Bacteria;p__Proteobacteria;c__Alphaproteobacteria;o__Caulobacterales;f__Caulobacteraceae
node146	k__Bacteria;p__Proteobacteria;c__Alphaproteobacteria;o__Caulobacterales;f__Caulobacteraceae
node147	k__Bacteria;p__Proteobacteria;c__Alphaproteobacteria;o__Caulobacterales;f__Caulobacteraceae
node144	k__Bacteria;p__Proteobacteria;c__Alphaproteobacteria;o__Caulobacterales;f__Caulobacteraceae
node145	k__Bacteria;p__Proteobacteria;c__Alphaproteobacteria;o__Caulobacterales;f__Caulobacteraceae
node410	k__Bacteria;p__Proteobacteria;c__Alphaproteobacteria;o__Sphingomonadales;f__Sphingomonadaceae
node143	k__Bacteria;p__Proteobacteria;c__Alphaproteobacteria
node412	k__Bacteria;p__Proteobacteria;c__Alphaproteobacteria;o__Sphingomonadales;f__Sphingomonadaceae
node413	k__Bacteria;p__Proteobacteria;c__Alphaproteobacteria;o__Sphingomonadales;f__Sphingomonadaceae
node3526	k__Bacteria;p__Bacteroidota;c__Bacteroidia
node1615	k__Bacteria
node3527	k__Bacteria;p__Bacteroidota;c__Bacteroidia;o__Cytophagales;f__Amoebophilaceae
node780	k__Bacteria;p__Proteobacteria;c__Gammaproteobacteria;o__Burkholderiales;f__Chitinibacteraceae
node2060	k__Bacteria;p__Deinococcota;c__Deinococci;o__Deinococcales;f__Deinococcaceae;g__Deinococcus
node3036	k__Bacteria;p__Firmicutes
node781	k__Bacteria;p__Proteobacteria;c__Gammaproteobacteria;o__Burkholderiales;f__Chitinibacteraceae;g__Chitinibacter
node3037	k__Bacteria;p__Firmicutes
node1610	k__Bacteria;p__Proteobacteria;c__Gammaproteobacteria;o__Pseudomonadales;f__Pseudomonadaceae;g__Pseudomonas
node3030	k__Bacteria;p__Bacteroidota;c__Bacteroidia;o__Cytophagales;f__Spirosomaceae;g__Runella
node783	k__Bacteria;p__Proteobacteria;c__Gammaproteobacteria;o__Burkholderiales;f__Chitinibacteraceae;g__Chitinibacter
node2282	k__Bacteria;p__Actinobacteriota;c__Actinobacteria;o__Micrococcales;f__Micrococcaceae;g__Rothia
node3523	k__Bacteria;p__Bacteroidota;c__Bacteroidia
node2252	k__Bacteria;p__Actinobacteriota;c__Actinobacteria;o__Propionibacteriales;f__Nocardioidaceae
node2283	k__Bacteria;p__Actinobacteriota;c__Actinobacteria;o__Micrococcales;f__Micrococcaceae;g__Rothia
node3520	k__Bacteria;p__Bacteroidota;c__Bacteroidia
node2061	k__Bacteria;p__Deinococcota;c__Deinococci;o__Deinococcales;f__Deinococcaceae;g__Deinococcus
node3033	k__Bacteria;p__Firmicutes
node935	k__Bacteria;p__Proteobacteria;c__Gammaproteobacteria;o__Burkholderiales
node2251	k__Bacteria;p__Actinobacteriota;c__Actinobacteria;o__Propionibacteriales;f__Nocardioidaceae
node2337	k__Bacteria;p__Firmicutes;c__Clostridia;o__Clostridiales;f__Clostridiaceae;g__Clostridium_sensu_stricto_1
node414	k__Bacteria;p__Proteobacteria;c__Alphaproteobacteria;o__Sphingomonadales;f__Sphingomonadaceae
node415	k__Bacteria;p__Proteobacteria;c__Alphaproteobacteria;o__Sphingomonadales;f__Sphingomonadaceae;g__Sphingorhabdus
node2250	k__Bacteria;p__Actinobacteriota;c__Actinobacteria;o__Propionibacteriales;f__Nocardioidaceae
node417	k__Bacteria;p__Proteobacteria;c__Alphaproteobacteria;o__Sphingomonadales;f__Sphingomonadaceae
node142	k__Bacteria;p__Proteobacteria;c__Alphaproteobacteria;o__Rhizobiales;f__Rhizobiaceae;g__Ensifer
node411	k__Bacteria;p__Proteobacteria;c__Alphaproteobacteria;o__Sphingomonadales;f__Sphingomonadaceae
node140	k__Bacteria;p__Proteobacteria;c__Alphaproteobacteria;o__Rhizobiales
node141	k__Bacteria;p__Proteobacteria;c__Alphaproteobacteria;o__Rhizobiales;f__Rhizobiaceae;g__Allorhizobium-Neorhizobium-Pararhizobium-Rhizobium
node3805	k__Bacteria;p__Bacteroidota;c__Bacteroidia
node3772	k__Bacteria;p__Bacteroidota;c__Bacteroidia;o__Bacteroidales;f__Prevotellaceae;g__Prevotella
node3771	k__Bacteria;p__Bacteroidota;c__Bacteroidia;o__Bacteroidales;f__Prevotellaceae;g__Prevotella
node3806	k__Bacteria;p__Bacteroidota;c__Bacteroidia;o__Bacteroidales
node3777	k__Bacteria;p__Bacteroidota;c__Bacteroidia;o__Bacteroidales;f__Prevotellaceae;g__Prevotella
node3776	k__Bacteria;p__Bacteroidota;c__Bacteroidia;o__Bacteroidales;f__Prevotellaceae;g__Prevotella
node3775	k__Bacteria;p__Bacteroidota;c__Bacteroidia;o__Bacteroidales;f__Prevotellaceae;g__Prevotella
node3802	k__Bacteria;p__Bacteroidota;c__Bacteroidia
node3779	k__Bacteria;p__Bacteroidota;c__Bacteroidia;o__Bacteroidales;f__Prevotellaceae;g__Prevotella
node3778	k__Bacteria;p__Bacteroidota;c__Bacteroidia;o__Bacteroidales;f__Prevotellaceae;g__Prevotella
node3809	k__Bacteria;p__Bacteroidota;c__Bacteroidia;o__Bacteroidales
node3808	k__Bacteria;p__Bacteroidota;c__Bacteroidia;o__Bacteroidales
node3379	k__Bacteria
node3378	k__Bacteria
node3377	k__Bacteria
node3376	k__Bacteria;p__Firmicutes;c__Clostridia;o__Oscillospirales;f__Ruminococcaceae;g__Ruminococcus
node3375	k__Bacteria;p__Firmicutes;c__Clostridia;o__Oscillospirales;f__Ruminococcaceae;g__Ruminococcus
node3374	k__Bacteria;p__Firmicutes;c__Clostridia;o__Oscillospirales;f__Ruminococcaceae;g__Ruminococcus
node3373	k__Bacteria;p__Firmicutes;c__Clostridia;o__Oscillospirales;f__Ruminococcaceae;g__Ruminococcus
node3372	k__Bacteria;p__Firmicutes;c__Clostridia;o__Oscillospirales;f__Ruminococcaceae;g__NA
node3371	k__Bacteria;p__Firmicutes;c__Clostridia;o__Oscillospirales;f__Ruminococcaceae
node3370	k__Bacteria;p__Firmicutes;c__Clostridia;o__Oscillospirales;f__Ruminococcaceae
node1617	k__Bacteria;p__Proteobacteria;c__Gammaproteobacteria;o__Legionellales;f__Legionellaceae;g__Legionella
node1531	k__Bacteria;p__Proteobacteria;c__Gammaproteobacteria;o__Coxiellales;f__Coxiellaceae;g__Coxiella
node2066	k__Bacteria;p__Spirochaetota
node3979	k__Bacteria;p__Bdellovibrionota;c__Bdellovibrionia;o__Bdellovibrionales;f__Bdellovibrionaceae;g__Bdellovibrio
node3978	k__Bacteria;p__Bdellovibrionota;c__Bdellovibrionia;o__Bdellovibrionales;f__Bdellovibrionaceae;g__Bdellovibrio
node3115	k__Bacteria;p__Firmicutes
node3114	k__Bacteria;p__Firmicutes
node3113	k__Bacteria;p__Firmicutes
node3112	k__Bacteria;p__Firmicutes
node3111	k__Bacteria;p__Firmicutes
node3110	k__Bacteria;p__Firmicutes
node3971	k__Bacteria;p__Bdellovibrionota;c__Bdellovibrionia;o__Bdellovibrionales;f__Bdellovibrionaceae;g__Bdellovibrio
node3970	k__Bacteria;p__Bdellovibrionota;c__Bdellovibrionia;o__Bdellovibrionales;f__Bdellovibrionaceae;g__Bdellovibrio
node3973	k__Bacteria;p__Bdellovibrionota;c__Bdellovibrionia;o__Bdellovibrionales;f__Bdellovibrionaceae;g__Bdellovibrio
node3972	k__Bacteria;p__Bdellovibrionota;c__Bdellovibrionia;o__Bdellovibrionales;f__Bdellovibrionaceae;g__Bdellovibrio
node3975	k__Bacteria;p__Bdellovibrionota;c__Bdellovibrionia;o__Bdellovibrionales;f__Bdellovibrionaceae;g__Bdellovibrio
node3974	k__Bacteria;p__Bdellovibrionota;c__Bdellovibrionia;o__Bdellovibrionales;f__Bdellovibrionaceae;g__Bdellovibrio
node3977	k__Bacteria;p__Bdellovibrionota;c__Bdellovibrionia;o__Bdellovibrionales;f__Bdellovibrionaceae;g__Bdellovibrio
node3976	k__Bacteria;p__Bdellovibrionota;c__Bdellovibrionia;o__Bdellovibrionales;f__Bdellovibrionaceae;g__Bdellovibrio
node2518	k__Bacteria;p__Firmicutes;c__Bacilli;o__Erysipelotrichales;f__Erysipelotrichaceae;g__ZOR0006
node2519	k__Bacteria
node2514	k__Bacteria;p__Firmicutes;c__Bacilli;o__Erysipelotrichales;f__Erysipelotrichaceae;g__ZOR0006
node2515	k__Bacteria;p__Firmicutes;c__Bacilli;o__Erysipelotrichales;f__Erysipelotrichaceae;g__ZOR0006
node2516	k__Bacteria;p__Firmicutes;c__Bacilli;o__Erysipelotrichales;f__Erysipelotrichaceae;g__ZOR0006
node2517	k__Bacteria;p__Firmicutes;c__Bacilli;o__Erysipelotrichales;f__Erysipelotrichaceae;g__ZOR0006
node2510	k__Bacteria;p__Chloroflexi;c__Anaerolineae;o__SBR1031;f__A4b;g__NA
node2511	k__Bacteria
node2512	k__Bacteria
node2513	k__Bacteria
node3575	k__Bacteria;p__Bacteroidota;c__Bacteroidia;o__Chitinophagales;f__Chitinophagaceae
node3574	k__Bacteria;p__Bacteroidota;c__Bacteroidia;o__Chitinophagales;f__Chitinophagaceae;g__Ferruginibacter
node3577	k__Bacteria;p__Bacteroidota;c__Bacteroidia;o__Chitinophagales;f__Chitinophagaceae
node3576	k__Bacteria;p__Bacteroidota;c__Bacteroidia;o__Chitinophagales;f__Chitinophagaceae
node3571	k__Bacteria;p__Bacteroidota;c__Bacteroidia;o__Chitinophagales;f__Chitinophagaceae
node3570	k__Bacteria;p__Bacteroidota;c__Bacteroidia;o__Chitinophagales;f__Chitinophagaceae;g__NA
node3573	k__Bacteria;p__Bacteroidota;c__Bacteroidia;o__Chitinophagales;f__Chitinophagaceae;g__Dinghuibacter
node3572	k__Bacteria;p__Bacteroidota;c__Bacteroidia;o__Chitinophagales;f__Chitinophagaceae;g__Dinghuibacter
node3579	k__Bacteria;p__Bacteroidota;c__Bacteroidia;o__Chitinophagales;f__Chitinophagaceae
node3578	k__Bacteria;p__Bacteroidota;c__Bacteroidia;o__Chitinophagales;f__Chitinophagaceae;g__Sediminibacterium
node2734	k__Bacteria;p__Fusobacteriota;c__Fusobacteriia;o__Fusobacteriales;f__Fusobacteriaceae;g__Cetobacterium
node2735	k__Bacteria;p__Fusobacteriota;c__Fusobacteriia;o__Fusobacteriales;f__Fusobacteriaceae;g__Cetobacterium
node2736	k__Bacteria;p__Fusobacteriota;c__Fusobacteriia;o__Fusobacteriales;f__Fusobacteriaceae;g__Cetobacterium
node2737	k__Bacteria;p__Fusobacteriota;c__Fusobacteriia;o__Fusobacteriales;f__Fusobacteriaceae;g__Cetobacterium
node2222	k__Bacteria;p__Actinobacteriota;c__Actinobacteria;o__Corynebacteriales;f__Mycobacteriaceae;g__Mycobacterium
node2731	k__Bacteria;p__Firmicutes;c__Bacilli;o__Entomoplasmatales;f__Spiroplasmataceae;g__Spiroplasma
node2220	k__Bacteria;p__Actinobacteriota;c__Actinobacteria;o__Corynebacteriales;f__Mycobacteriaceae;g__Mycobacterium
node2221	k__Bacteria;p__Actinobacteriota;c__Actinobacteria;o__Corynebacteriales;f__Mycobacteriaceae;g__Mycobacterium
node3603	k__Bacteria;p__Bacteroidota;c__Bacteroidia;o__Sphingobacteriales;f__env.OPS_17;g__NA
node3602	k__Bacteria;p__Bacteroidota;c__Bacteroidia;o__Sphingobacteriales;f__env.OPS_17;g__NA
node3601	k__Bacteria;p__Bacteroidota;c__Bacteroidia;o__Sphingobacteriales;f__env.OPS_17;g__NA
node3600	k__Bacteria;p__Bacteroidota;c__Bacteroidia;o__Sphingobacteriales;f__env.OPS_17;g__NA
node2738	k__Bacteria;p__Fusobacteriota;c__Fusobacteriia;o__Fusobacteriales;f__Fusobacteriaceae;g__Cetobacterium
node2739	k__Bacteria;p__Fusobacteriota;c__Fusobacteriia;o__Fusobacteriales;f__Fusobacteriaceae;g__Cetobacterium
node3605	k__Bacteria;p__Bacteroidota;c__Bacteroidia;o__Sphingobacteriales;f__env.OPS_17;g__NA
node3604	k__Bacteria;p__Bacteroidota;c__Bacteroidia;o__Sphingobacteriales;f__env.OPS_17;g__NA
node3599	k__Bacteria;p__Bacteroidota;c__Bacteroidia;o__Sphingobacteriales;f__env.OPS_17;g__NA
node3598	k__Bacteria;p__Bacteroidota;c__Bacteroidia;o__Sphingobacteriales;f__env.OPS_17;g__NA
node3593	k__Bacteria;p__Bacteroidota;c__Bacteroidia;o__Sphingobacteriales;f__env.OPS_17;g__NA
node3592	k__Bacteria;p__Bacteroidota;c__Bacteroidia;o__Sphingobacteriales;f__env.OPS_17;g__NA
node3591	k__Bacteria;p__Bacteroidota;c__Bacteroidia
node3590	k__Bacteria;p__Bacteroidota;c__Bacteroidia;o__Sphingobacteriales;f__env.OPS_17;g__NA
node3597	k__Bacteria;p__Bacteroidota;c__Bacteroidia;o__Sphingobacteriales;f__env.OPS_17;g__NA
node3596	k__Bacteria;p__Bacteroidota;c__Bacteroidia;o__Sphingobacteriales;f__env.OPS_17;g__NA
node3595	k__Bacteria;p__Bacteroidota;c__Bacteroidia;o__Sphingobacteriales;f__env.OPS_17;g__NA
node3594	k__Bacteria;p__Bacteroidota;c__Bacteroidia;o__Sphingobacteriales;f__env.OPS_17;g__NA
node3790	k__Bacteria;p__Bacteroidota;c__Bacteroidia;o__Bacteroidales;f__Prevotellaceae;g__Alloprevotella
node3320	k__Bacteria;p__Firmicutes;c__Clostridia;o__Lachnospirales;f__Lachnospiraceae;g__NA
node3321	k__Bacteria;p__Firmicutes;c__Clostridia;o__Lachnospirales;f__Lachnospiraceae;g__NA
node3322	k__Bacteria;p__Firmicutes;c__Clostridia;o__Lachnospirales;f__Lachnospiraceae;g__NA
node2352	k__Bacteria;p__Cyanobacteria;c__Cyanobacteriia;o__Cyanobacteriales;f__Phormidiaceae;g__Tychonema_CCAP_1459-11B
node2353	k__Bacteria
node2350	k__Bacteria;p__Cyanobacteria;c__Cyanobacteriia;o__Cyanobacteriales
node2351	k__Bacteria;p__Cyanobacteria;c__Cyanobacteriia;o__Cyanobacteriales;f__Phormidiaceae;g__Tychonema_CCAP_1459-11B
node2356	k__Bacteria;p__Verrucomicrobiota;c__Verrucomicrobiae;o__Verrucomicrobiales;f__Rubritaleaceae;g__Luteolibacter
node2425	k__Bacteria;p__Planctomycetota;c__Planctomycetes
node2354	k__Bacteria;p__Verrucomicrobiota;c__Verrucomicrobiae;o__Verrucomicrobiales
node2355	k__Bacteria;p__Verrucomicrobiota;c__Verrucomicrobiae;o__Verrucomicrobiales;f__Rubritaleaceae;g__Luteolibacter
node2428	k__Bacteria;p__Planctomycetota;c__Planctomycetes;o__Pirellulales;f__Pirellulaceae
node2429	k__Bacteria;p__Planctomycetota;c__Planctomycetes;o__Pirellulales;f__Pirellulaceae
node2358	k__Bacteria;p__Verrucomicrobiota;c__Verrucomicrobiae;o__Verrucomicrobiales;f__Rubritaleaceae;g__Luteolibacter
node2359	k__Bacteria;p__Verrucomicrobiota;c__Verrucomicrobiae;o__Verrucomicrobiales;f__Rubritaleaceae;g__Luteolibacter
node3325	k__Bacteria;p__Firmicutes;c__Clostridia;o__Lachnospirales;f__Lachnospiraceae
node2648	k__Bacteria;p__Fusobacteriota;c__Fusobacteriia;o__Fusobacteriales;f__Fusobacteriaceae;g__Cetobacterium
node1990	k__Bacteria;p__Proteobacteria;c__Gammaproteobacteria;o__Aeromonadales;f__Aeromonadaceae;g__Aeromonas
node1337	k__Bacteria;p__Proteobacteria;c__Gammaproteobacteria;o__Oceanospirillales;f__Halomonadaceae;g__Halomonas
node1336	k__Bacteria;p__Proteobacteria;c__Gammaproteobacteria;o__Oceanospirillales;f__Halomonadaceae;g__Halomonas
node1331	k__Bacteria;p__Proteobacteria;c__Gammaproteobacteria
node1994	k__Bacteria;p__Proteobacteria;c__Gammaproteobacteria;o__Aeromonadales;f__Aeromonadaceae;g__Aeromonas
node1333	k__Bacteria;p__Proteobacteria;c__Gammaproteobacteria;o__Oceanospirillales;f__Halomonadaceae;g__Halomonas
node1332	k__Bacteria;p__Proteobacteria;c__Gammaproteobacteria;o__Oceanospirillales;f__Halomonadaceae;g__Halomonas
node1999	k__Bacteria;p__Proteobacteria;c__Gammaproteobacteria;o__Aeromonadales;f__Aeromonadaceae;g__Aeromonas
node1998	k__Bacteria;p__Proteobacteria;c__Gammaproteobacteria;o__Aeromonadales;f__Aeromonadaceae;g__Aeromonas
node2642	k__Bacteria;p__Fusobacteriota;c__Fusobacteriia;o__Fusobacteriales;f__Fusobacteriaceae;g__Cetobacterium
node2643	k__Bacteria;p__Fusobacteriota;c__Fusobacteriia;o__Fusobacteriales;f__Fusobacteriaceae;g__Cetobacterium
node2644	k__Bacteria;p__Fusobacteriota;c__Fusobacteriia;o__Fusobacteriales;f__Fusobacteriaceae;g__Cetobacterium
node1338	k__Bacteria;p__Proteobacteria;c__Gammaproteobacteria;o__Oceanospirillales;f__Halomonadaceae;g__Halomonas
node2646	k__Bacteria;p__Fusobacteriota;c__Fusobacteriia;o__Fusobacteriales;f__Fusobacteriaceae;g__Cetobacterium
node2647	k__Bacteria;p__Fusobacteriota;c__Fusobacteriia;o__Fusobacteriales;f__Fusobacteriaceae;g__Cetobacterium
node3792	k__Bacteria;p__Bacteroidota;c__Bacteroidia;o__Bacteroidales;f__Prevotellaceae;g__Prevotellaceae_UCG-003
node263	k__Bacteria;p__Proteobacteria;c__Alphaproteobacteria;o__Rhizobiales
node262	k__Bacteria;p__Proteobacteria;c__Alphaproteobacteria;o__Rhizobiales
node188	k__Bacteria;p__Proteobacteria;c__Alphaproteobacteria
node3754	k__Bacteria;p__Bacteroidota;c__Bacteroidia;o__Bacteroidales;f__Prevotellaceae;g__Prevotella
node3184	k__Bacteria;p__Firmicutes;c__Bacilli;o__Erysipelotrichales;f__Erysipelotrichaceae;g__ZOR0006
node189	k__Bacteria;p__Proteobacteria;c__Alphaproteobacteria
node1003	k__Bacteria;p__Proteobacteria;c__Gammaproteobacteria;o__Burkholderiales;f__Comamonadaceae
node2492	k__Bacteria
node1002	k__Bacteria;p__Proteobacteria;c__Gammaproteobacteria;o__Burkholderiales;f__Comamonadaceae
node1429	k__Bacteria;p__Proteobacteria;c__Gammaproteobacteria
node1428	k__Bacteria;p__Proteobacteria;c__Gammaproteobacteria
node265	k__Bacteria;p__Proteobacteria;c__Alphaproteobacteria;o__Rhizobiales
node2322	k__Bacteria;p__Firmicutes;c__Clostridia;o__Peptostreptococcales-Tissierellales;f__Peptostreptococcaceae
node1246	k__Bacteria;p__Proteobacteria;c__Gammaproteobacteria;o__Burkholderiales;f__Chromobacteriaceae;g__Crenobacter
node1420	k__Bacteria;p__Proteobacteria;c__Gammaproteobacteria;o__Gammaproteobacteria_Incertae_Sedis;f__Unknown_Family
node1423	k__Bacteria;p__Proteobacteria;c__Gammaproteobacteria
node264	k__Bacteria;p__Proteobacteria;c__Alphaproteobacteria;o__Rhizobiales
node1425	k__Bacteria;p__Proteobacteria;c__Gammaproteobacteria
node3623	k__Bacteria;p__Bacteroidota;c__Bacteroidia;o__Flavobacteriales;f__Flavobacteriaceae;g__Flavobacterium
node1427	k__Bacteria;p__Proteobacteria;c__Gammaproteobacteria
node1426	k__Bacteria;p__Proteobacteria;c__Gammaproteobacteria
node313	k__Bacteria;p__Proteobacteria;c__Alphaproteobacteria;o__Rhizobiales;f__Xanthobacteraceae
node182	k__Bacteria;p__Proteobacteria;c__Alphaproteobacteria
node311	k__Bacteria;p__Proteobacteria;c__Alphaproteobacteria;o__Rhizobiales;f__Xanthobacteraceae
node310	k__Bacteria;p__Proteobacteria;c__Alphaproteobacteria;o__Rhizobiales;f__Xanthobacteraceae
node317	k__Bacteria;p__Proteobacteria;c__Alphaproteobacteria;o__Rhizobiales;f__Xanthobacteraceae
node316	k__Bacteria;p__Proteobacteria;c__Alphaproteobacteria;o__Rhizobiales;f__Xanthobacteraceae
node315	k__Bacteria;p__Proteobacteria;c__Alphaproteobacteria;o__Rhizobiales;f__Xanthobacteraceae;g__NA
node183	k__Bacteria;p__Proteobacteria;c__Alphaproteobacteria
node2327	k__Bacteria;p__Firmicutes;c__Clostridia;o__Peptostreptococcales-Tissierellales;f__Peptostreptococcaceae;g__Romboutsia
node319	k__Bacteria;p__Proteobacteria;c__Alphaproteobacteria;o__Rhizobiales;f__Xanthobacteraceae
node318	k__Bacteria;p__Proteobacteria;c__Alphaproteobacteria;o__Rhizobiales;f__Xanthobacteraceae
node2326	k__Bacteria;p__Firmicutes;c__Clostridia;o__Peptostreptococcales-Tissierellales;f__Peptostreptococcaceae;g__Romboutsia
node917	k__Bacteria;p__Proteobacteria;c__Gammaproteobacteria;o__Burkholderiales;f__Methylophilaceae
node2325	k__Bacteria;p__Firmicutes;c__Clostridia;o__Peptostreptococcales-Tissierellales;f__Peptostreptococcaceae;g__Romboutsia
node2324	k__Bacteria;p__Firmicutes;c__Clostridia;o__Peptostreptococcales-Tissierellales;f__Peptostreptococcaceae;g__Romboutsia
node2314	k__Bacteria;p__Firmicutes
node2499	k__Bacteria;p__Firmicutes;c__Bacilli;o__Alicyclobacillales;f__Alicyclobacillaceae;g__Tumebacillus
node3628	k__Bacteria;p__Bacteroidota;c__Bacteroidia;o__Flavobacteriales;f__Flavobacteriaceae;g__Flavobacterium
node185	k__Bacteria;p__Proteobacteria;c__Alphaproteobacteria;o__Caulobacterales;f__Caulobacteraceae
node3142	k__Bacteria;p__Firmicutes;c__Clostridia;o__Peptostreptococcales-Tissierellales;f__Peptostreptococcales-Tissierellales_fa;g__Peptoniphilus
node959	k__Bacteria;p__Proteobacteria;c__Gammaproteobacteria;o__Burkholderiales
node958	k__Bacteria;p__Proteobacteria;c__Gammaproteobacteria;o__Burkholderiales
node1014	k__Bacteria;p__Proteobacteria;c__Gammaproteobacteria;o__Burkholderiales;f__Comamonadaceae
node2328	k__Bacteria;p__Firmicutes;c__Clostridia;o__Peptostreptococcales-Tissierellales;f__Peptostreptococcaceae;g__Intestinibacter
node951	k__Bacteria;p__Proteobacteria;c__Gammaproteobacteria;o__Burkholderiales;g__NA
node950	k__Bacteria;p__Proteobacteria;c__Gammaproteobacteria;o__Burkholderiales;f__Comamonadaceae
node953	k__Bacteria;p__Proteobacteria;c__Gammaproteobacteria;o__Burkholderiales;f__Comamonadaceae;g__NA
node952	k__Bacteria;p__Proteobacteria;c__Gammaproteobacteria;o__Burkholderiales;f__Comamonadaceae
node955	k__Bacteria;p__Proteobacteria;c__Gammaproteobacteria;o__Burkholderiales;f__Comamonadaceae
node954	k__Bacteria;p__Proteobacteria;c__Gammaproteobacteria;o__Burkholderiales;f__Comamonadaceae
node957	k__Bacteria;p__Proteobacteria;c__Gammaproteobacteria;o__Burkholderiales
node956	k__Bacteria;p__Proteobacteria;c__Gammaproteobacteria;o__Burkholderiales;f__Comamonadaceae
node1049	k__Bacteria;p__Proteobacteria;c__Gammaproteobacteria;o__Burkholderiales;f__Alcaligenaceae
node1048	k__Bacteria;p__Proteobacteria;c__Gammaproteobacteria;o__Burkholderiales;f__Alcaligenaceae;g__Achromobacter
node1519	k__Bacteria;p__Proteobacteria;c__Gammaproteobacteria;o__Pseudomonadales;f__Moraxellaceae;g__Perlucidibaca
node1518	k__Bacteria;p__Proteobacteria;c__Gammaproteobacteria;o__Pseudomonadales;f__Moraxellaceae;g__Perlucidibaca
node738	k__Bacteria;p__Bdellovibrionota;c__Oligoflexia;o__Silvanigrellales;f__Silvanigrellaceae;g__Silvanigrella
node1515	k__Bacteria;p__Proteobacteria;c__Gammaproteobacteria;o__Pseudomonadales
node1042	k__Bacteria;p__Proteobacteria;c__Gammaproteobacteria;o__Burkholderiales
node1041	k__Bacteria;p__Proteobacteria;c__Gammaproteobacteria;o__Burkholderiales
node1040	k__Bacteria;p__Proteobacteria;c__Gammaproteobacteria;o__Burkholderiales
node1047	k__Bacteria;p__Proteobacteria;c__Gammaproteobacteria;o__Burkholderiales;f__Alcaligenaceae;g__Achromobacter
node1046	k__Bacteria;p__Proteobacteria;c__Gammaproteobacteria;o__Burkholderiales;f__Alcaligenaceae;g__Achromobacter
node1045	k__Bacteria;p__Proteobacteria;c__Gammaproteobacteria;o__Burkholderiales
node1512	k__Bacteria;p__Proteobacteria;c__Gammaproteobacteria
node559	k__Bacteria;p__Proteobacteria;c__Alphaproteobacteria
node1391	k__Bacteria;p__Proteobacteria;c__Gammaproteobacteria;o__Salinisphaerales;f__Solimonadaceae;g__Nevskia
node229	k__Bacteria;p__Proteobacteria;c__Alphaproteobacteria;o__Rhizobiales;f__Devosiaceae
node228	k__Bacteria;p__Proteobacteria;c__Alphaproteobacteria;o__Rhizobiales;f__Devosiaceae
node227	k__Bacteria;p__Proteobacteria;c__Alphaproteobacteria;o__Rhizobiales;f__Devosiaceae
node226	k__Bacteria;p__Proteobacteria;c__Alphaproteobacteria;o__Rhizobiales
node225	k__Bacteria;p__Proteobacteria;c__Alphaproteobacteria;o__Rhizobiales
node556	k__Bacteria;p__Proteobacteria;c__Alphaproteobacteria;o__Rhizobiales
node551	k__Bacteria;p__Proteobacteria;c__Alphaproteobacteria;o__Rhizobiales;f__Hyphomicrobiaceae
node550	k__Bacteria;p__Proteobacteria;c__Alphaproteobacteria;o__Rhizobiales
node221	k__Bacteria;p__Proteobacteria;c__Alphaproteobacteria;o__Rhizobiales
node220	k__Bacteria;p__Proteobacteria;c__Alphaproteobacteria;o__Rhizobiales
node1199	k__Bacteria;p__Proteobacteria;c__Gammaproteobacteria;o__Burkholderiales;f__Burkholderiaceae;g__Cupriavidus
node1198	k__Bacteria;p__Proteobacteria;c__Gammaproteobacteria;o__Burkholderiales;f__Burkholderiaceae;g__Cupriavidus
node345	k__Bacteria;p__Proteobacteria;c__Alphaproteobacteria;o__Rhizobiales;f__Beijerinckiaceae;g__Bosea
node1191	k__Bacteria;p__Proteobacteria;c__Gammaproteobacteria;o__Burkholderiales;f__Burkholderiaceae;g__Cupriavidus
node1190	k__Bacteria;p__Proteobacteria;c__Gammaproteobacteria;o__Burkholderiales;f__Burkholderiaceae;g__Cupriavidus
node1193	k__Bacteria;p__Proteobacteria;c__Gammaproteobacteria;o__Burkholderiales;f__Burkholderiaceae;g__Cupriavidus
node1192	k__Bacteria;p__Proteobacteria;c__Gammaproteobacteria;o__Burkholderiales;f__Burkholderiaceae;g__Cupriavidus
node1195	k__Bacteria;p__Proteobacteria;c__Gammaproteobacteria;o__Burkholderiales;f__Burkholderiaceae;g__Cupriavidus
node1194	k__Bacteria;p__Proteobacteria;c__Gammaproteobacteria;o__Burkholderiales;f__Burkholderiaceae;g__Cupriavidus
node1197	k__Bacteria;p__Proteobacteria;c__Gammaproteobacteria;o__Burkholderiales;f__Burkholderiaceae;g__Cupriavidus
node1196	k__Bacteria;p__Proteobacteria;c__Gammaproteobacteria;o__Burkholderiales;f__Burkholderiaceae;g__Cupriavidus
node1362	k__Bacteria;p__Proteobacteria;c__Gammaproteobacteria
node347	k__Bacteria;p__Proteobacteria;c__Alphaproteobacteria;o__Rhizobiales;f__Beijerinckiaceae;g__Bosea
node340	k__Bacteria;p__Proteobacteria;c__Alphaproteobacteria;o__Rhizobiales;f__Beijerinckiaceae;g__Bosea
node617	k__Bacteria;p__Proteobacteria;c__Alphaproteobacteria;o__Rhodobacterales;f__Rhodobacteraceae;g__Gemmobacter
node1399	k__Bacteria
node214	k__Bacteria;p__Proteobacteria;c__Alphaproteobacteria;o__Rhizobiales;g__NA
node2841	k__Bacteria;p__Firmicutes;c__Bacilli
node1601	k__Bacteria;p__Proteobacteria;c__Gammaproteobacteria;o__Pseudomonadales;f__Moraxellaceae;g__Acinetobacter
node1600	k__Bacteria;p__Proteobacteria;c__Gammaproteobacteria;o__Pseudomonadales;f__Moraxellaceae;g__Acinetobacter
node1603	k__Bacteria;p__Proteobacteria;c__Gammaproteobacteria;o__Pseudomonadales;f__Moraxellaceae;g__Acinetobacter
node1602	k__Bacteria;p__Proteobacteria;c__Gammaproteobacteria;o__Pseudomonadales;f__Moraxellaceae
node1605	k__Bacteria;p__Proteobacteria;c__Gammaproteobacteria;o__Pseudomonadales;f__Moraxellaceae;g__Acinetobacter
node1604	k__Bacteria;p__Proteobacteria;c__Gammaproteobacteria;o__Pseudomonadales;f__Moraxellaceae;g__Enhydrobacter
node1607	k__Bacteria;p__Proteobacteria;c__Gammaproteobacteria;o__Pseudomonadales
node1606	k__Bacteria;p__Proteobacteria;c__Gammaproteobacteria;o__Pseudomonadales
node1609	k__Bacteria;p__Proteobacteria;c__Gammaproteobacteria;o__Pseudomonadales
node1608	k__Bacteria;p__Proteobacteria;c__Gammaproteobacteria;o__Pseudomonadales
node429	k__Bacteria;p__Proteobacteria;c__Alphaproteobacteria;o__Sphingomonadales;f__Sphingomonadaceae
node428	k__Bacteria;p__Proteobacteria;c__Alphaproteobacteria;o__Sphingomonadales;f__Sphingomonadaceae
node139	k__Bacteria;p__Proteobacteria;c__Alphaproteobacteria;o__Rhizobiales;f__Rhizobiaceae;g__Allorhizobium-Neorhizobium-Pararhizobium-Rhizobium
node138	k__Bacteria;p__Proteobacteria;c__Alphaproteobacteria;o__Rhizobiales;f__Rhizobiaceae;g__Allorhizobium-Neorhizobium-Pararhizobium-Rhizobium
node133	k__Bacteria;p__Proteobacteria;c__Alphaproteobacteria;o__Rhizobiales;f__Rhizobiaceae;g__Shinella
node420	k__Bacteria;p__Proteobacteria;c__Alphaproteobacteria;o__Sphingomonadales;f__Sphingomonadaceae;g__Sphingobium
node131	k__Bacteria;p__Proteobacteria;c__Alphaproteobacteria;o__Rhizobiales;f__Rhizobiaceae;g__Shinella
node130	k__Bacteria;p__Proteobacteria;c__Alphaproteobacteria;o__Rhizobiales;f__Rhizobiaceae
node425	k__Bacteria;p__Proteobacteria;c__Alphaproteobacteria;o__Sphingomonadales;f__Sphingomonadaceae;g__Sphingobium
node136	k__Bacteria;p__Proteobacteria;c__Alphaproteobacteria;o__Rhizobiales;f__Rhizobiaceae;g__Shinella
node427	k__Bacteria;p__Proteobacteria;c__Alphaproteobacteria;o__Sphingomonadales;f__Sphingomonadaceae;g__Sphingomonas
node134	k__Bacteria;p__Proteobacteria;c__Alphaproteobacteria;o__Rhizobiales;f__Rhizobiaceae;g__Shinella
node884	k__Bacteria;p__Proteobacteria;c__Gammaproteobacteria;o__Burkholderiales;f__Comamonadaceae;g__Leptothrix
node2295	k__Bacteria;p__Actinobacteriota;c__Coriobacteriia;o__Coriobacteriales;f__Eggerthellaceae;g__NA
node1090	k__Bacteria;p__Proteobacteria;c__Gammaproteobacteria;o__Burkholderiales
node2894	k__Bacteria;p__Firmicutes;c__Bacilli;o__Lactobacillales;f__Carnobacteriaceae
node213	k__Bacteria;p__Proteobacteria;c__Alphaproteobacteria;o__Rhizobiales;f__Rhizobiaceae;g__NA
node983	k__Bacteria;p__Proteobacteria;c__Gammaproteobacteria;o__Burkholderiales;f__Comamonadaceae
node1794	k__Bacteria
node1004	k__Bacteria;p__Proteobacteria;c__Gammaproteobacteria;o__Burkholderiales;f__Comamonadaceae
node2954	k__Bacteria;p__Firmicutes;c__Bacilli
node2406	k__Bacteria;p__Verrucomicrobiota;c__Verrucomicrobiae;o__Pedosphaerales;f__Pedosphaeraceae
node211	k__Bacteria;p__Proteobacteria;c__Alphaproteobacteria;o__Rhizobiales;f__Rhizobiales_Incertae_Sedis;g__NA
node3823	k__Bacteria;p__Bacteroidota;c__Bacteroidia;o__Bacteroidales
node3138	k__Bacteria;p__Firmicutes
node3746	k__Bacteria;p__Bacteroidota;c__Bacteroidia;o__Bacteroidales;f__Prevotellaceae;g__Prevotella
node3747	k__Bacteria;p__Bacteroidota;c__Bacteroidia;o__Bacteroidales;f__Prevotellaceae;g__Prevotella
node3744	k__Bacteria;p__Bacteroidota;c__Bacteroidia;o__Bacteroidales;f__Prevotellaceae;g__Prevotellaceae_UCG-001
node3745	k__Bacteria;p__Bacteroidota;c__Bacteroidia;o__Bacteroidales;f__Prevotellaceae;g__Prevotellaceae_UCG-001
node3290	k__Bacteria;p__Firmicutes;c__Clostridia;o__Lachnospirales;f__Lachnospiraceae;g__Lachnospiraceae_NK4A136_group
node3291	k__Bacteria;p__Firmicutes;c__Clostridia;o__Lachnospirales;f__Lachnospiraceae
node3292	k__Bacteria;p__Firmicutes;c__Clostridia;o__Lachnospirales;f__Lachnospiraceae
node3293	k__Bacteria;p__Firmicutes;c__Clostridia;o__Lachnospirales;f__Lachnospiraceae
node2243	k__Bacteria;p__Actinobacteriota;c__Actinobacteria;o__Actinomycetales;f__Actinomycetaceae;g__Actinomyces
node3298	k__Bacteria;p__Firmicutes;c__Clostridia;o__Lachnospirales;f__Lachnospiraceae
node3299	k__Bacteria;p__Firmicutes;c__Clostridia;o__Lachnospirales;f__Lachnospiraceae;g__Blautia
node3748	k__Bacteria;p__Bacteroidota;c__Bacteroidia;o__Bacteroidales;f__Prevotellaceae;g__Prevotella
node3749	k__Bacteria;p__Bacteroidota;c__Bacteroidia;o__Bacteroidales;f__Prevotellaceae;g__Prevotella
node2830	k__Bacteria;p__Firmicutes;c__Bacilli;o__Lactobacillales;f__Leuconostocaceae;g__Weissella
node3342	k__Bacteria;p__Firmicutes;c__Clostridia;o__Lachnospirales;f__Lachnospiraceae
node3343	k__Bacteria;p__Firmicutes;c__Clostridia;o__Lachnospirales;f__Lachnospiraceae;g__Lachnoclostridium
node3340	k__Bacteria;p__Firmicutes;c__Clostridia;o__Lachnospirales;f__Lachnospiraceae
node3341	k__Bacteria;p__Firmicutes;c__Clostridia;o__Lachnospirales;f__Lachnospiraceae
node3346	k__Bacteria;p__Firmicutes;c__Clostridia;o__Lachnospirales;f__Lachnospiraceae;g__Lachnospira
node3347	k__Bacteria;p__Firmicutes;c__Clostridia;o__Lachnospirales;f__Lachnospiraceae
node3344	k__Bacteria;p__Firmicutes;c__Clostridia;o__Lachnospirales;f__Lachnospiraceae
node3345	k__Bacteria;p__Firmicutes;c__Clostridia;o__Lachnospirales;f__Lachnospiraceae
node3348	k__Bacteria;p__Firmicutes;c__Clostridia;o__Lachnospirales;f__Lachnospiraceae
node3349	k__Bacteria;p__Firmicutes;c__Clostridia;o__Oscillospirales
node1753	k__Bacteria;p__Proteobacteria;c__Gammaproteobacteria;o__Vibrionales;f__Vibrionaceae;g__Vibrio
node2408	k__Bacteria;p__Verrucomicrobiota;c__Verrucomicrobiae;o__Pedosphaerales;f__Pedosphaeraceae
node3132	k__Bacteria;p__Firmicutes
node1212	k__Bacteria;p__Dependentiae;c__Babeliae;o__Babeliales;g__NA
node3908	k__Bacteria;p__Verrucomicrobiota;c__Chlamydiae;o__Chlamydiales;f__Parachlamydiaceae
node3909	k__Bacteria;p__Verrucomicrobiota;c__Chlamydiae;o__Chlamydiales;f__Parachlamydiaceae
node2146	k__Bacteria;p__Actinobacteriota;c__Actinobacteria;o__Micrococcales;f__Microbacteriaceae;g__NA
node3904	k__Bacteria;p__Verrucomicrobiota;c__Chlamydiae;o__Chlamydiales;f__Parachlamydiaceae
node3905	k__Bacteria;p__Verrucomicrobiota;c__Chlamydiae;o__Chlamydiales;f__Parachlamydiaceae
node3906	k__Bacteria;p__Verrucomicrobiota;c__Chlamydiae;o__Chlamydiales;f__Parachlamydiaceae
node3907	k__Bacteria;p__Verrucomicrobiota;c__Chlamydiae;o__Chlamydiales;f__Parachlamydiaceae
node3900	k__Bacteria;p__Verrucomicrobiota;c__Chlamydiae;o__Chlamydiales;f__Simkaniaceae
node3901	k__Bacteria;p__Verrucomicrobiota;c__Chlamydiae;o__Chlamydiales;f__Simkaniaceae
node3902	k__Bacteria;p__Verrucomicrobiota;c__Chlamydiae;o__Chlamydiales;f__Parachlamydiaceae
node3903	k__Bacteria;p__Verrucomicrobiota;c__Chlamydiae;o__Chlamydiales;f__Parachlamydiaceae
node1133	k__Bacteria;p__Proteobacteria;c__Gammaproteobacteria;o__Burkholderiales;g__NA
node1211	k__Bacteria;p__Dependentiae;c__Babeliae;o__Babeliales;g__NA
node54	k__Bacteria;p__Proteobacteria;c__Alphaproteobacteria;o__Rhodobacterales;f__Rhodobacteraceae;g__Pseudorhodobacter
node1216	k__Bacteria;p__Dependentiae;c__Babeliae;o__Babeliales;f__Babeliaceae;g__NA
node1131	k__Bacteria;p__Proteobacteria;c__Gammaproteobacteria;o__Burkholderiales
node1217	k__Bacteria;p__Dependentiae;c__Babeliae;o__Babeliales;f__Babeliaceae;g__NA
node1130	k__Bacteria;p__Proteobacteria;c__Gammaproteobacteria;o__Burkholderiales
node1214	k__Bacteria;p__Dependentiae;c__Babeliae;o__Babeliales;g__NA
node2509	k__Bacteria
node2508	k__Bacteria
node2507	k__Bacteria;p__Firmicutes
node1137	k__Bacteria;p__Proteobacteria;c__Gammaproteobacteria;o__Burkholderiales;f__Oxalobacteraceae
node2505	k__Bacteria;p__Firmicutes
node1215	k__Bacteria;p__Dependentiae;c__Babeliae;o__Babeliales;f__Babeliaceae;g__NA
node2503	k__Bacteria;p__Firmicutes
node2502	k__Bacteria;p__Firmicutes
node2501	k__Bacteria;p__Firmicutes
node1640	k__Bacteria;p__Proteobacteria;c__Gammaproteobacteria;o__Legionellales;f__Legionellaceae;g__Legionella
node1135	k__Bacteria;p__Proteobacteria;c__Gammaproteobacteria;o__Burkholderiales;f__Comamonadaceae;g__Delftia
node2920	k__Bacteria;p__Firmicutes;c__Bacilli;o__Bacillales;f__Bacillaceae;g__Oceanobacillus
node1134	k__Bacteria;p__Proteobacteria;c__Gammaproteobacteria;o__Burkholderiales;f__Comamonadaceae;g__Delftia
node2888	k__Bacteria;p__Firmicutes
node2727	k__Bacteria
node2726	k__Bacteria
node2725	k__Bacteria
node2724	k__Bacteria
node2723	k__Bacteria
node2722	k__Bacteria;p__Fusobacteriota;c__Fusobacteriia;o__Fusobacteriales;f__Fusobacteriaceae;g__Cetobacterium
node3638	k__Bacteria;p__Bacteroidota;c__Bacteroidia;o__Flavobacteriales;f__Flavobacteriaceae;g__Flavobacterium
node3639	k__Bacteria;p__Bacteroidota;c__Bacteroidia;o__Flavobacteriales;f__Flavobacteriaceae;g__Flavobacterium
node3636	k__Bacteria;p__Bacteroidota;c__Bacteroidia;o__Flavobacteriales;f__Flavobacteriaceae;g__Flavobacterium
node3637	k__Bacteria;p__Bacteroidota;c__Bacteroidia;o__Flavobacteriales;f__Flavobacteriaceae;g__Flavobacterium
node3634	k__Bacteria;p__Bacteroidota;c__Bacteroidia;o__Flavobacteriales;f__Flavobacteriaceae;g__Flavobacterium
node3635	k__Bacteria;p__Bacteroidota;c__Bacteroidia;o__Flavobacteriales;f__Flavobacteriaceae;g__Flavobacterium
node3632	k__Bacteria;p__Bacteroidota;c__Bacteroidia;o__Flavobacteriales;f__Flavobacteriaceae;g__Flavobacterium
node3633	k__Bacteria;p__Bacteroidota;c__Bacteroidia;o__Flavobacteriales;f__Flavobacteriaceae;g__Flavobacterium
node2729	k__Bacteria;p__Firmicutes;c__Bacilli;o__Entomoplasmatales;f__Spiroplasmataceae;g__Spiroplasma
node3631	k__Bacteria;p__Bacteroidota;c__Bacteroidia;o__Flavobacteriales;f__Flavobacteriaceae;g__Flavobacterium
node505	k__Bacteria;p__Proteobacteria;c__Alphaproteobacteria;o__Sphingomonadales;f__Sphingomonadaceae;g__NA
node2149	k__Bacteria;p__Actinobacteriota;c__Actinobacteria;o__Bifidobacteriales;f__Bifidobacteriaceae
node1023	k__Bacteria;p__Proteobacteria;c__Gammaproteobacteria;o__Burkholderiales;f__Comamonadaceae;g__Hydrogenophaga
node502	k__Bacteria;p__Proteobacteria;c__Alphaproteobacteria;o__Sphingomonadales;f__Sphingomonadaceae
node2926	k__Bacteria;p__Firmicutes;c__Bacilli
node503	k__Bacteria;p__Proteobacteria;c__Alphaproteobacteria;o__Sphingomonadales;f__Sphingomonadaceae
node1522	k__Bacteria;p__Proteobacteria;c__Gammaproteobacteria;o__Pseudomonadales;f__Moraxellaceae;g__Perlucidibaca
node93	k__Bacteria;p__Proteobacteria;c__Alphaproteobacteria
node501	k__Bacteria;p__Proteobacteria;c__Alphaproteobacteria;o__Sphingomonadales;f__Sphingomonadaceae;g__Novosphingobium
node2345	k__Bacteria
node2344	k__Bacteria
node2431	k__Bacteria;p__Planctomycetota;c__Planctomycetes;o__Pirellulales;f__Pirellulaceae
node2346	k__Bacteria
node2341	k__Bacteria;p__Firmicutes;c__Clostridia;o__Clostridiales;f__Clostridiaceae
node2436	k__Bacteria;p__Planctomycetota;c__Planctomycetes;o__Pirellulales;f__Pirellulaceae
node2343	k__Bacteria;p__Firmicutes;c__Clostridia;o__Clostridiales;f__Clostridiaceae;g__Clostridium_sensu_stricto_9
node2342	k__Bacteria;p__Firmicutes;c__Clostridia;o__Clostridiales;f__Clostridiaceae;g__Clostridium_sensu_stricto_9
node3122	k__Bacteria
node3123	k__Bacteria;p__Chloroflexi;c__Anaerolineae;o__Caldilineales;f__Caldilineaceae
node2439	k__Bacteria;p__Planctomycetota;c__Planctomycetes;o__Pirellulales;f__Pirellulaceae;g__NA
node3121	k__Bacteria
node2349	k__Bacteria;p__Cyanobacteria;c__Cyanobacteriia;o__Cyanobacteriales
node3127	k__Bacteria;p__Firmicutes;c__Bacilli;o__Lactobacillales;f__Carnobacteriaceae
node3124	k__Bacteria;p__Firmicutes;c__Bacilli;o__Lactobacillales;f__Carnobacteriaceae;g__Atopostipes
node3125	k__Bacteria;p__Firmicutes;c__Bacilli;o__Lactobacillales;f__Carnobacteriaceae;g__Atopostipes
node3773	k__Bacteria;p__Bacteroidota;c__Bacteroidia;o__Bacteroidales;f__Prevotellaceae;g__Prevotella
node2659	k__Bacteria;p__Fusobacteriota;c__Fusobacteriia;o__Fusobacteriales;f__Fusobacteriaceae;g__Cetobacterium
node2658	k__Bacteria;p__Fusobacteriota;c__Fusobacteriia;o__Fusobacteriales;f__Fusobacteriaceae
node3804	k__Bacteria;p__Bacteroidota;c__Bacteroidia
node2653	k__Bacteria;p__Fusobacteriota;c__Fusobacteriia;o__Fusobacteriales;f__Fusobacteriaceae;g__Cetobacterium
node461	k__Bacteria;p__Proteobacteria;c__Alphaproteobacteria;g__NA
node2651	k__Bacteria;p__Fusobacteriota;c__Fusobacteriia;o__Fusobacteriales;f__Fusobacteriaceae;g__Cetobacterium
node2650	k__Bacteria;p__Fusobacteriota;c__Fusobacteriia;o__Fusobacteriales;f__Fusobacteriaceae;g__Cetobacterium
node2657	k__Bacteria;p__Fusobacteriota;c__Fusobacteriia;o__Fusobacteriales;f__Fusobacteriaceae
node2656	k__Bacteria;p__Fusobacteriota;c__Fusobacteriia;o__Fusobacteriales;f__Fusobacteriaceae
node2655	k__Bacteria;p__Fusobacteriota;c__Fusobacteriia;o__Fusobacteriales;f__Fusobacteriaceae
node2654	k__Bacteria;p__Fusobacteriota;c__Fusobacteriia;o__Fusobacteriales;f__Fusobacteriaceae;g__Cetobacterium
node3770	k__Bacteria;p__Bacteroidota;c__Bacteroidia;o__Bacteroidales;f__Prevotellaceae;g__NA
node1485	k__Bacteria;p__Proteobacteria;c__Gammaproteobacteria;o__Pseudomonadales
node3801	k__Bacteria;p__Bacteroidota;c__Bacteroidia
node1484	k__Bacteria;p__Proteobacteria;c__Gammaproteobacteria;o__Pseudomonadales;f__Pseudomonadaceae;g__Pseudomonas
node3800	k__Bacteria;p__Bacteroidota;c__Bacteroidia
node3803	k__Bacteria;p__Bacteroidota;c__Bacteroidia
node3774	k__Bacteria;p__Bacteroidota;c__Bacteroidia;o__Bacteroidales;f__Prevotellaceae;g__Prevotella
node2239	k__Bacteria;p__Actinobacteriota;c__Actinobacteria;o__Actinomycetales;f__Actinomycetaceae
node2238	k__Bacteria;p__Actinobacteriota;c__Actinobacteria
node1852	k__Bacteria;p__Proteobacteria;c__Gammaproteobacteria;o__Enterobacterales;f__Enterobacteriaceae;g__Plesiomonas
node1853	k__Bacteria;p__Proteobacteria;c__Gammaproteobacteria;o__Enterobacterales;f__Enterobacteriaceae;g__Plesiomonas
node1854	k__Bacteria;p__Proteobacteria;c__Gammaproteobacteria;o__Enterobacterales;f__Enterobacteriaceae;g__Plesiomonas
node1855	k__Bacteria;p__Proteobacteria;c__Gammaproteobacteria;o__Enterobacterales;f__Enterobacteriaceae;g__Plesiomonas
node1856	k__Bacteria;p__Proteobacteria;c__Gammaproteobacteria;o__Enterobacterales;f__Enterobacteriaceae;g__Plesiomonas
node1857	k__Bacteria;p__Proteobacteria;c__Gammaproteobacteria;o__Enterobacterales;f__Enterobacteriaceae;g__Plesiomonas
node2231	k__Bacteria;p__Actinobacteriota;c__Actinobacteria
node1859	k__Bacteria;p__Proteobacteria;c__Gammaproteobacteria;o__Enterobacterales;f__Enterobacteriaceae;g__Plesiomonas
node2233	k__Bacteria;p__Actinobacteriota;c__Actinobacteria;o__Pseudonocardiales;f__Pseudonocardiaceae;g__Pseudonocardia
node2232	k__Bacteria;p__Actinobacteriota;c__Actinobacteria;o__Pseudonocardiales;f__Pseudonocardiaceae;g__Pseudonocardia
node2235	k__Bacteria;p__Actinobacteriota;c__Actinobacteria;o__Pseudonocardiales;f__Pseudonocardiaceae;g__Pseudonocardia
node2234	k__Bacteria;p__Actinobacteriota;c__Actinobacteria;o__Pseudonocardiales;f__Pseudonocardiaceae;g__Pseudonocardia
node2237	k__Bacteria;p__Actinobacteriota;c__Actinobacteria;o__Pseudonocardiales;f__Pseudonocardiaceae;g__Pseudonocardia
node2236	k__Bacteria;p__Actinobacteriota;c__Actinobacteria;o__Pseudonocardiales;f__Pseudonocardiaceae;g__Pseudonocardia
node170	k__Bacteria;p__Proteobacteria;c__Alphaproteobacteria
node1458	k__Bacteria;p__Proteobacteria;c__Gammaproteobacteria;o__Diplorickettsiales;f__Diplorickettsiaceae;g__NA
node1459	k__Bacteria;p__Proteobacteria;c__Gammaproteobacteria
node360	k__Bacteria;p__Proteobacteria;c__Alphaproteobacteria;o__Rhizobiales;f__Beijerinckiaceae;g__Methylobacterium-Methylorubrum
node1455	k__Bacteria;p__Proteobacteria;c__Gammaproteobacteria;o__Diplorickettsiales;f__Diplorickettsiaceae;g__NA
node1456	k__Bacteria;p__Proteobacteria;c__Gammaproteobacteria;o__Diplorickettsiales;f__Diplorickettsiaceae;g__NA
node1457	k__Bacteria;p__Proteobacteria;c__Gammaproteobacteria;o__Diplorickettsiales;f__Diplorickettsiaceae;g__NA
node1450	k__Bacteria;p__Proteobacteria;c__Gammaproteobacteria;o__Coxiellales;f__Coxiellaceae;g__Coxiella
node1451	k__Bacteria;p__Proteobacteria;c__Gammaproteobacteria
node1452	k__Bacteria;p__Proteobacteria;c__Gammaproteobacteria;o__Diplorickettsiales;f__Diplorickettsiaceae
node1453	k__Bacteria;p__Proteobacteria;c__Gammaproteobacteria;o__Diplorickettsiales;f__Diplorickettsiaceae
node300	k__Bacteria;p__Proteobacteria;c__Alphaproteobacteria;o__Rhizobiales;f__Xanthobacteraceae
node301	k__Bacteria;p__Proteobacteria;c__Alphaproteobacteria;o__Rhizobiales;f__Xanthobacteraceae
node302	k__Bacteria;p__Proteobacteria;c__Alphaproteobacteria;o__Rhizobiales;f__Xanthobacteraceae
node1299	k__Bacteria;p__Proteobacteria;c__Gammaproteobacteria;o__Xanthomonadales;f__Xanthomonadaceae
node304	k__Bacteria;p__Proteobacteria;c__Alphaproteobacteria;o__Rickettsiales;f__Rickettsiales_fa;g__NA
node305	k__Bacteria;p__Proteobacteria;c__Alphaproteobacteria;o__Rhizobiales;f__Xanthobacteraceae
node306	k__Bacteria;p__Proteobacteria;c__Alphaproteobacteria;o__Rhizobiales;f__Xanthobacteraceae
node914	k__Bacteria;p__Proteobacteria;c__Gammaproteobacteria;o__Burkholderiales;f__TRA3-20;g__NA
node1292	k__Bacteria;p__Proteobacteria;c__Gammaproteobacteria;o__Xanthomonadales;f__Xanthomonadaceae;g__Pseudoxanthomonas
node1293	k__Bacteria;p__Proteobacteria;c__Gammaproteobacteria;o__Xanthomonadales;f__Xanthomonadaceae;g__Pseudoxanthomonas
node1290	k__Bacteria;p__Proteobacteria;c__Gammaproteobacteria;o__Xanthomonadales;f__Xanthomonadaceae;g__Pseudoxanthomonas
node1291	k__Bacteria;p__Proteobacteria;c__Gammaproteobacteria;o__Xanthomonadales;f__Xanthomonadaceae;g__Pseudoxanthomonas
node1296	k__Bacteria;p__Proteobacteria;c__Gammaproteobacteria;o__Xanthomonadales
node1297	k__Bacteria;p__Proteobacteria;c__Gammaproteobacteria;o__Xanthomonadales;f__Rhodanobacteraceae
node1294	k__Bacteria;p__Proteobacteria;c__Gammaproteobacteria;o__Xanthomonadales;f__Xanthomonadaceae
node1295	k__Bacteria;p__Proteobacteria;c__Gammaproteobacteria;o__Xanthomonadales
node916	k__Bacteria;p__Proteobacteria;c__Gammaproteobacteria;o__Burkholderiales;f__TRA3-20;g__NA
node911	k__Bacteria;p__Proteobacteria;c__Gammaproteobacteria;o__Burkholderiales;f__Chromobacteriaceae;g__Crenobacter
node910	k__Bacteria;p__Proteobacteria;c__Gammaproteobacteria;o__Burkholderiales
node913	k__Bacteria;p__Proteobacteria;c__Gammaproteobacteria;o__Burkholderiales;f__Chromobacteriaceae;g__Crenobacter
node660	k__Bacteria;p__Proteobacteria;c__Alphaproteobacteria;o__Rhodobacterales;f__Rhodobacteraceae
node11	k__Bacteria;p__Proteobacteria;c__Alphaproteobacteria
node10	k__Bacteria;p__Proteobacteria;c__Alphaproteobacteria
node13	k__Bacteria;p__Proteobacteria;c__Alphaproteobacteria
node1967	k__Bacteria;p__Proteobacteria;c__Gammaproteobacteria;o__Aeromonadales;f__Aeromonadaceae;g__Aeromonas
node15	k__Bacteria;p__Proteobacteria;c__Alphaproteobacteria;o__Holosporales;f__Holosporaceae;g__NA
node14	k__Bacteria;p__Proteobacteria;c__Alphaproteobacteria
node17	k__Bacteria;p__Proteobacteria;c__Alphaproteobacteria;o__Holosporales;f__Holosporaceae;g__NA
node16	k__Bacteria;p__Proteobacteria;c__Alphaproteobacteria;o__Holosporales;f__Holosporaceae;g__NA
node19	k__Bacteria;p__Proteobacteria;c__Alphaproteobacteria;o__Holosporales;f__Holosporaceae;g__NA
node18	k__Bacteria;p__Proteobacteria;c__Alphaproteobacteria;o__Holosporales;f__Holosporaceae;g__NA
node2029	k__Bacteria;p__Proteobacteria;c__Gammaproteobacteria;o__Aeromonadales;f__Aeromonadaceae;g__Aeromonas
node4000	k__Bacteria;p__Proteobacteria;c__Alphaproteobacteria;o__Rhodobacterales;f__Rhodobacteraceae;g__Rhodobacter
node4001	k__Bacteria;p__Proteobacteria;c__Alphaproteobacteria;o__Rhodobacterales;f__Rhodobacteraceae
node4002	k__Bacteria;p__Proteobacteria;c__Alphaproteobacteria;o__Rhodobacterales;f__Rhodobacteraceae
node4003	k__Bacteria;p__Proteobacteria;c__Alphaproteobacteria;o__Rhodobacterales;f__Rhodobacteraceae
node4004	k__Bacteria;p__Proteobacteria;c__Alphaproteobacteria;o__Rhodobacterales;f__Rhodobacteraceae
node4005	k__Bacteria;p__Proteobacteria;c__Alphaproteobacteria;o__Rhodobacterales;f__Rhodobacteraceae
node4006	k__Bacteria;p__Proteobacteria;c__Alphaproteobacteria;o__Rhodobacterales;f__Rhodobacteraceae
node4007	k__Bacteria;p__Proteobacteria;c__Alphaproteobacteria;o__Rhodobacterales;f__Rhodobacteraceae
node1076	k__Bacteria;p__Proteobacteria;c__Gammaproteobacteria;o__Burkholderiales;f__Oxalobacteraceae;g__Pseudoduganella
node4009	k__Bacteria;p__Proteobacteria;c__Alphaproteobacteria;o__Rhodobacterales;f__Rhodobacteraceae
node1074	k__Bacteria;p__Proteobacteria;c__Gammaproteobacteria;o__Burkholderiales;f__Oxalobacteraceae
node1075	k__Bacteria;p__Proteobacteria;c__Gammaproteobacteria;o__Burkholderiales;f__Oxalobacteraceae;g__Pseudoduganella
node1072	k__Bacteria;p__Proteobacteria;c__Gammaproteobacteria;o__Burkholderiales
node1073	k__Bacteria;p__Proteobacteria;c__Gammaproteobacteria;o__Burkholderiales;f__Oxalobacteraceae
node1070	k__Bacteria;p__Proteobacteria;c__Gammaproteobacteria;o__Burkholderiales;f__Chromobacteriaceae;g__Crenobacter
node1071	k__Bacteria;p__Proteobacteria;c__Gammaproteobacteria;o__Burkholderiales
node548	k__Bacteria;p__Proteobacteria;c__Alphaproteobacteria;o__Rhizobiales;f__Hyphomicrobiaceae;g__Pedomicrobium
node549	k__Bacteria;p__Proteobacteria;c__Alphaproteobacteria;o__Rhizobiales;f__Hyphomicrobiaceae;g__Pedomicrobium
node238	k__Bacteria;p__Proteobacteria;c__Alphaproteobacteria;o__Rhizobiales
node239	k__Bacteria;p__Proteobacteria;c__Alphaproteobacteria;o__Rhizobiales
node234	k__Bacteria;p__Proteobacteria;c__Alphaproteobacteria;o__Rhizobiales;f__Hyphomicrobiaceae;g__Hyphomicrobium
node235	k__Bacteria;p__Proteobacteria;c__Alphaproteobacteria;o__Rhizobiales
node236	k__Bacteria;p__Proteobacteria;c__Alphaproteobacteria;o__Rhizobiales;f__Hyphomicrobiaceae
node237	k__Bacteria;p__Proteobacteria;c__Alphaproteobacteria;o__Rhizobiales
node546	k__Bacteria;p__Proteobacteria;c__Alphaproteobacteria;o__Rhizobiales;f__Hyphomicrobiaceae;g__Pedomicrobium
node547	k__Bacteria;p__Proteobacteria;c__Alphaproteobacteria;o__Rhizobiales;f__Hyphomicrobiaceae;g__Pedomicrobium
node544	k__Bacteria;p__Proteobacteria;c__Alphaproteobacteria;o__Rhizobiales
node545	k__Bacteria;p__Proteobacteria;c__Alphaproteobacteria;o__Rhizobiales;f__Hyphomicrobiaceae;g__Pedomicrobium
node1840	k__Bacteria;p__Proteobacteria;c__Gammaproteobacteria;o__Enterobacterales;f__Enterobacteriaceae;g__Plesiomonas
node1847	k__Bacteria;p__Proteobacteria;c__Gammaproteobacteria;o__Enterobacterales;f__Enterobacteriaceae;g__Plesiomonas
node2092	k__Bacteria
node1758	k__Bacteria;p__Proteobacteria;c__Gammaproteobacteria;o__Vibrionales;f__Vibrionaceae;g__Thaumasiovibrio
node2249	k__Bacteria;p__Actinobacteriota;c__Actinobacteria
node1662	k__Bacteria;p__Proteobacteria;c__Gammaproteobacteria;o__Alteromonadales;f__Shewanellaceae;g__Shewanella
node2244	k__Bacteria;p__Actinobacteriota;c__Actinobacteria;o__Propionibacteriales
node2245	k__Bacteria;p__Actinobacteriota;c__Actinobacteria;o__Propionibacteriales;f__Propionibacteriaceae;g__Cutibacterium
node1849	k__Bacteria;p__Proteobacteria;c__Gammaproteobacteria;o__Enterobacterales;f__Enterobacteriaceae;g__Plesiomonas
node436	k__Bacteria;p__Proteobacteria;c__Alphaproteobacteria;o__Sphingomonadales;f__Sphingomonadaceae
node1675	k__Bacteria;p__Proteobacteria;c__Gammaproteobacteria;o__Alteromonadales;f__Shewanellaceae;g__Shewanella
node1676	k__Bacteria;p__Proteobacteria;c__Gammaproteobacteria;o__Alteromonadales;f__Shewanellaceae;g__Shewanella
node2247	k__Bacteria;p__Actinobacteriota;c__Actinobacteria
node432	k__Bacteria;p__Proteobacteria;c__Alphaproteobacteria;o__Sphingomonadales;f__Sphingomonadaceae
node433	k__Bacteria;p__Proteobacteria;c__Alphaproteobacteria;o__Sphingomonadales;f__Sphingomonadaceae
node430	k__Bacteria;p__Proteobacteria;c__Alphaproteobacteria;o__Sphingomonadales;f__Sphingomonadaceae
node431	k__Bacteria;p__Proteobacteria;c__Alphaproteobacteria;o__Sphingomonadales;f__Sphingomonadaceae
node2240	k__Bacteria;p__Actinobacteriota;c__Actinobacteria;o__Actinomycetales;f__Actinomycetaceae;g__Actinomyces
node1678	k__Bacteria;p__Proteobacteria;c__Gammaproteobacteria;o__Alteromonadales;f__Shewanellaceae;g__Shewanella
node1679	k__Bacteria;p__Proteobacteria;c__Gammaproteobacteria;o__Alteromonadales;f__Shewanellaceae;g__Shewanella
node438	k__Bacteria;p__Proteobacteria;c__Alphaproteobacteria;o__Sphingomonadales;f__Sphingomonadaceae;g__NA
node2241	k__Bacteria;p__Actinobacteriota;c__Actinobacteria;o__Actinomycetales;f__Actinomycetaceae
node128	k__Bacteria;p__Proteobacteria;c__Alphaproteobacteria;o__Rhizobiales;f__Rhizobiaceae
node129	k__Bacteria;p__Proteobacteria;c__Alphaproteobacteria;o__Rhizobiales;f__Rhizobiaceae
node944	k__Bacteria;p__Proteobacteria;c__Gammaproteobacteria
node945	k__Bacteria;p__Proteobacteria;c__Gammaproteobacteria;o__Burkholderiales;f__Rhodocyclaceae;g__Thauera
node1298	k__Bacteria;p__Proteobacteria;c__Gammaproteobacteria;o__Xanthomonadales;f__Xanthomonadaceae
node943	k__Bacteria;p__Proteobacteria;c__Gammaproteobacteria;o__Burkholderiales;f__Rhodocyclaceae;g__Thauera
node940	k__Bacteria;p__Proteobacteria;c__Gammaproteobacteria;o__Burkholderiales
node941	k__Bacteria;p__Proteobacteria;c__Gammaproteobacteria;o__Burkholderiales;f__Sutterellaceae;g__NA
node120	k__Bacteria;p__Proteobacteria;c__Alphaproteobacteria
node121	k__Bacteria;p__Proteobacteria;c__Alphaproteobacteria;o__Rhizobiales;f__Rhizobiaceae;g__Allorhizobium-Neorhizobium-Pararhizobium-Rhizobium
node122	k__Bacteria;p__Proteobacteria;c__Alphaproteobacteria
node123	k__Bacteria;p__Proteobacteria;c__Alphaproteobacteria
node124	k__Bacteria;p__Proteobacteria;c__Alphaproteobacteria;o__Rhizobiales;f__Rhizobiaceae
node125	k__Bacteria;p__Proteobacteria;c__Alphaproteobacteria;o__Rhizobiales;f__Rhizobiaceae;g__Ensifer
node948	k__Bacteria;p__Proteobacteria;c__Gammaproteobacteria;o__Burkholderiales
node949	k__Bacteria;p__Proteobacteria;c__Gammaproteobacteria;o__Burkholderiales
node1708	k__Bacteria;p__Proteobacteria;c__Gammaproteobacteria
node1709	k__Bacteria;p__Proteobacteria;c__Gammaproteobacteria
node215	k__Bacteria;p__Proteobacteria;c__Alphaproteobacteria;o__Rhizobiales;g__NA
node1700	k__Bacteria;p__Proteobacteria;c__Gammaproteobacteria;o__Enterobacterales;f__Enterobacteriaceae;g__Escherichia/Shigella
node2687	k__Bacteria;p__Fusobacteriota;c__Fusobacteriia;o__Fusobacteriales;f__Fusobacteriaceae
node1702	k__Bacteria;p__Proteobacteria;c__Gammaproteobacteria;o__Enterobacterales;f__Enterobacteriaceae;g__Escherichia/Shigella
node1703	k__Bacteria;p__Proteobacteria;c__Gammaproteobacteria
node1704	k__Bacteria;p__Proteobacteria;c__Gammaproteobacteria;o__Vibrionales;f__Vibrionaceae;g__Vibrio
node1705	k__Bacteria;p__Proteobacteria;c__Gammaproteobacteria;o__Vibrionales;f__Vibrionaceae;g__Vibrio
node1706	k__Bacteria;p__Proteobacteria;c__Gammaproteobacteria;o__Vibrionales;f__Vibrionaceae;g__Vibrio
node1707	k__Bacteria;p__Proteobacteria;c__Gammaproteobacteria;o__Vibrionales;f__Vibrionaceae;g__Vibrio
node1446	k__Bacteria;p__Proteobacteria;c__Gammaproteobacteria
node368	k__Bacteria;p__Proteobacteria;c__Alphaproteobacteria;o__Rhizobiales;f__Beijerinckiaceae
node1638	k__Bacteria;p__Proteobacteria;c__Gammaproteobacteria;o__Legionellales;f__Legionellaceae;g__Legionella
node1639	k__Bacteria;p__Proteobacteria;c__Gammaproteobacteria;o__Legionellales;f__Legionellaceae;g__Legionella
node1733	k__Bacteria
node1732	k__Bacteria;p__Proteobacteria;c__Gammaproteobacteria;o__Pasteurellales;f__Pasteurellaceae;g__Haemophilus
node369	k__Bacteria;p__Proteobacteria;c__Alphaproteobacteria;o__Rhizobiales;f__Beijerinckiaceae
node1734	k__Bacteria
node1537	k__Bacteria;p__Proteobacteria;c__Gammaproteobacteria
node1631	k__Bacteria;p__Proteobacteria
node339	k__Bacteria;p__Proteobacteria;c__Alphaproteobacteria;o__Rhizobiales;f__Beijerinckiaceae;g__Bosea
node1570	k__Bacteria;p__Proteobacteria;c__Gammaproteobacteria;o__Pseudomonadales;f__Pseudomonadaceae;g__Pseudomonas
node1632	k__Bacteria;p__Proteobacteria
node338	k__Bacteria;p__Proteobacteria;c__Alphaproteobacteria;o__Rhizobiales;f__Rhizobiales_Incertae_Sedis
node3287	k__Bacteria;p__Firmicutes;c__Clostridia;o__Lachnospirales;f__Lachnospiraceae;g__Lachnospiraceae_NK4A136_group
node3500	k__Bacteria;p__Bacteroidota;c__Bacteroidia;o__Flavobacteriales;f__Crocinitomicaceae;g__Fluviicola
node3285	k__Bacteria;p__Firmicutes;c__Clostridia;o__Lachnospirales;f__Lachnospiraceae;g__Lachnospiraceae_NK4A136_group
node1633	k__Bacteria;p__Proteobacteria;c__Gammaproteobacteria;o__Legionellales;f__Legionellaceae;g__Legionella
node3283	k__Bacteria;p__Firmicutes;c__Clostridia;o__Lachnospirales;f__Lachnospiraceae
node3282	k__Bacteria;p__Firmicutes;c__Clostridia;o__Lachnospirales;f__Lachnospiraceae
node3281	k__Bacteria;p__Firmicutes;c__Clostridia;o__Lachnospirales;f__Lachnospiraceae
node3116	k__Bacteria;p__Firmicutes;c__Clostridia;o__Oscillospirales;f__Oscillospiraceae;g__UCG-002
node3502	k__Bacteria;p__Bacteroidota;c__Bacteroidia;o__Flavobacteriales;f__Crocinitomicaceae;g__Fluviicola
node3289	k__Bacteria;p__Firmicutes;c__Clostridia;o__Lachnospirales;f__Lachnospiraceae;g__Lachnospiraceae_NK4A136_group
node3288	k__Bacteria;p__Firmicutes;c__Clostridia;o__Lachnospirales;f__Lachnospiraceae;g__Lachnospiraceae_NK4A136_group
node335	k__Bacteria;p__Proteobacteria;c__Alphaproteobacteria;o__Rhizobiales
node3481	k__Bacteria;p__Bacteroidota;c__Bacteroidia;o__Chitinophagales;f__Chitinophagaceae;g__Edaphobaculum
node2584	k__Bacteria;p__Proteobacteria;c__Gammaproteobacteria
node1284	k__Bacteria;p__Proteobacteria;c__Gammaproteobacteria;o__Xanthomonadales;f__Xanthomonadaceae;g__Xanthomonas
node2583	k__Bacteria;p__Proteobacteria;c__Gammaproteobacteria;o__Legionellales;f__Legionellaceae;g__Legionella
node1287	k__Bacteria;p__Proteobacteria;c__Gammaproteobacteria;o__Xanthomonadales;f__Xanthomonadaceae
node2582	k__Bacteria;p__Proteobacteria;c__Gammaproteobacteria
node3355	k__Bacteria;p__Firmicutes;c__Clostridia;o__Oscillospirales;f__Oscillospiraceae
node3354	k__Bacteria;p__Firmicutes;c__Clostridia
node3357	k__Bacteria;p__Firmicutes;c__Clostridia;o__Oscillospirales;f__Oscillospiraceae;g__NK4A214_group
node3356	k__Bacteria;p__Firmicutes;c__Clostridia;o__Oscillospirales;f__Oscillospiraceae;g__NK4A214_group
node3351	k__Bacteria;p__Firmicutes;c__Clostridia;o__Oscillospirales
node3350	k__Bacteria;p__Firmicutes;c__Clostridia;o__Oscillospirales
node3353	k__Bacteria;p__Firmicutes;c__Clostridia
node3352	k__Bacteria;p__Firmicutes;c__Clostridia
node331	k__Bacteria;p__Proteobacteria;c__Alphaproteobacteria;o__Rhizobiales;f__Beijerinckiaceae;g__Bosea
node2580	k__Bacteria;p__Proteobacteria;c__Gammaproteobacteria
node3359	k__Bacteria;p__Firmicutes;c__Clostridia;o__Oscillospirales;f__Oscillospiraceae;g__NK4A214_group
node3358	k__Bacteria;p__Firmicutes;c__Clostridia;o__Oscillospirales;f__Oscillospiraceae;g__NK4A214_group
node1280	k__Bacteria;p__Proteobacteria;c__Gammaproteobacteria;o__Xanthomonadales;f__Xanthomonadaceae
node3508	k__Bacteria;p__Bacteroidota;c__Bacteroidia;o__Chitinophagales;f__Saprospiraceae;g__NA
node333	k__Bacteria;p__Proteobacteria;c__Alphaproteobacteria;o__Rhizobiales;f__Beijerinckiaceae;g__Bosea
node3057	k__Bacteria;p__Firmicutes;c__Bacilli;o__Bacillales;f__Bacillaceae;g__Pontibacillus
node160	k__Bacteria;p__Proteobacteria;c__Alphaproteobacteria;o__Caulobacterales;f__Caulobacteraceae
node332	k__Bacteria;p__Proteobacteria;c__Alphaproteobacteria;o__Rhizobiales;f__Beijerinckiaceae;g__Bosea
node161	k__Bacteria;p__Proteobacteria;c__Alphaproteobacteria;o__Caulobacterales;f__Caulobacteraceae;g__Caulobacter
node2089	k__Bacteria;p__Firmicutes;c__Clostridia;o__Oscillospirales;f__Ruminococcaceae;g__Subdoligranulum
node3919	k__Bacteria;p__Verrucomicrobiota;c__Chlamydiae;o__Chlamydiales;f__Parachlamydiaceae;g__Candidatus_Protochlamydia
node3918	k__Bacteria;p__Verrucomicrobiota;c__Chlamydiae;o__Chlamydiales;f__Parachlamydiaceae;g__Neochlamydia
node3917	k__Bacteria;p__Verrucomicrobiota;c__Chlamydiae;o__Chlamydiales;f__Parachlamydiaceae;g__Neochlamydia
node3916	k__Bacteria;p__Verrucomicrobiota;c__Chlamydiae;o__Chlamydiales;f__Parachlamydiaceae
node3915	k__Bacteria;p__Verrucomicrobiota;c__Chlamydiae;o__Chlamydiales;f__Parachlamydiaceae
node3914	k__Bacteria;p__Verrucomicrobiota;c__Chlamydiae;o__Chlamydiales;f__Parachlamydiaceae;g__Candidatus_Protochlamydia
node3913	k__Bacteria;p__Verrucomicrobiota;c__Chlamydiae;o__Chlamydiales;f__Parachlamydiaceae;g__Candidatus_Protochlamydia
node3912	k__Bacteria;p__Verrucomicrobiota;c__Chlamydiae;o__Chlamydiales;f__Parachlamydiaceae
node3911	k__Bacteria;p__Verrucomicrobiota;c__Chlamydiae;o__Chlamydiales
node3910	k__Bacteria;p__Verrucomicrobiota;c__Chlamydiae;o__Chlamydiales
node3119	k__Bacteria;p__Firmicutes;c__Clostridia;o__Oscillospirales;f__Oscillospiraceae;g__UCG-002
node3051	k__Bacteria;p__Firmicutes;c__Clostridia;o__Oscillospirales;f__Oscillospiraceae
node1533	k__Bacteria;p__Proteobacteria;c__Gammaproteobacteria;o__Coxiellales;f__Coxiellaceae;g__Coxiella
node107	k__Bacteria;p__Proteobacteria;c__Alphaproteobacteria;o__Rhizobiales
node2532	k__Bacteria;p__Proteobacteria;c__Gammaproteobacteria;o__Enterobacterales;f__Enterobacteriaceae;g__Klebsiella
node2533	k__Bacteria;p__Proteobacteria;c__Gammaproteobacteria
node2530	k__Bacteria
node2531	k__Bacteria
node2536	k__Bacteria;p__Proteobacteria;c__Gammaproteobacteria
node2537	k__Bacteria;p__Proteobacteria;c__Gammaproteobacteria
node2534	k__Bacteria;p__Proteobacteria;c__Gammaproteobacteria
node2535	k__Bacteria;p__Proteobacteria;c__Gammaproteobacteria
node2538	k__Bacteria;p__Proteobacteria;c__Gammaproteobacteria
node2539	k__Bacteria;p__Proteobacteria;c__Gammaproteobacteria
node3759	k__Bacteria;p__Bacteroidota;c__Bacteroidia;o__Bacteroidales;f__Prevotellaceae;g__Prevotella
node3758	k__Bacteria;p__Bacteroidota;c__Bacteroidia;o__Bacteroidales;f__Prevotellaceae;g__Prevotella
node3386	k__Bacteria;p__Campilobacterota;c__Campylobacteria;o__Campylobacterales;f__Helicobacteraceae;g__Helicobacter
node3751	k__Bacteria;p__Bacteroidota;c__Bacteroidia;o__Bacteroidales;f__Prevotellaceae;g__Prevotella
node3750	k__Bacteria;p__Bacteroidota;c__Bacteroidia;o__Bacteroidales;f__Prevotellaceae;g__Prevotella
node3753	k__Bacteria;p__Bacteroidota;c__Bacteroidia;o__Bacteroidales;f__Prevotellaceae;g__Prevotella
node3752	k__Bacteria;p__Bacteroidota;c__Bacteroidia;o__Bacteroidales;f__Prevotellaceae;g__Prevotella
node3755	k__Bacteria;p__Bacteroidota;c__Bacteroidia;o__Bacteroidales;f__Prevotellaceae;g__Prevotella
node1741	k__Bacteria;p__Proteobacteria;c__Gammaproteobacteria;o__Vibrionales;f__Vibrionaceae
node3757	k__Bacteria;p__Bacteroidota;c__Bacteroidia;o__Bacteroidales;f__Prevotellaceae;g__Prevotella
node3756	k__Bacteria;p__Bacteroidota;c__Bacteroidia;o__Bacteroidales;f__Prevotellaceae;g__Prevotella
node3621	k__Bacteria;p__Bacteroidota;c__Bacteroidia;o__Flavobacteriales;f__Flavobacteriaceae;g__Flavobacterium
node3620	k__Bacteria;p__Bacteroidota;c__Bacteroidia;o__Flavobacteriales;f__Flavobacteriaceae;g__Flavobacterium
node2088	k__Bacteria;p__Firmicutes;c__Clostridia;o__Oscillospirales;f__Ruminococcaceae;g__Faecalibacterium
node3622	k__Bacteria;p__Bacteroidota;c__Bacteroidia;o__Flavobacteriales;f__Flavobacteriaceae;g__Flavobacterium
node3625	k__Bacteria;p__Bacteroidota;c__Bacteroidia;o__Flavobacteriales;f__Flavobacteriaceae;g__Flavobacterium
node3624	k__Bacteria;p__Bacteroidota;c__Bacteroidia;o__Flavobacteriales;f__Flavobacteriaceae;g__Flavobacterium
node3627	k__Bacteria;p__Bacteroidota;c__Bacteroidia;o__Flavobacteriales;f__Flavobacteriaceae;g__Flavobacterium
node3626	k__Bacteria;p__Bacteroidota;c__Bacteroidia;o__Flavobacteriales;f__Flavobacteriaceae;g__Flavobacterium
node2082	k__Bacteria;p__Armatimonadota;c__Fimbriimonadia;o__Fimbriimonadales;f__Fimbriimonadaceae;g__NA
node2083	k__Bacteria;p__Armatimonadota;c__Fimbriimonadia;o__Fimbriimonadales;f__Fimbriimonadaceae;g__NA
node2080	k__Bacteria
node2081	k__Bacteria
node2086	k__Bacteria;p__Firmicutes;c__Clostridia;o__Oscillospirales;f__Ruminococcaceae
node2087	k__Bacteria;p__Firmicutes;c__Clostridia;o__Oscillospirales;f__Ruminococcaceae;g__Subdoligranulum
node2084	k__Bacteria;p__Armatimonadota;c__Fimbriimonadia;o__Fimbriimonadales;f__Fimbriimonadaceae;g__NA
node2085	k__Bacteria;p__Firmicutes;c__Clostridia;o__Oscillospirales;f__Ruminococcaceae
node1837	k__Bacteria;p__Proteobacteria;c__Gammaproteobacteria;o__Enterobacterales;f__Enterobacteriaceae;g__Plesiomonas
node3390	k__Bacteria
node3934	k__Bacteria;p__Myxococcota;c__Myxococcia;o__Myxococcales;f__Myxococcaceae;g__P3OB-42
node825	k__Bacteria;p__Proteobacteria;c__Gammaproteobacteria;o__Burkholderiales
node2407	k__Bacteria;p__Verrucomicrobiota;c__Verrucomicrobiae;o__Pedosphaerales;f__Pedosphaeraceae
node2404	k__Bacteria;p__Verrucomicrobiota;c__Verrucomicrobiae;o__Pedosphaerales;f__Pedosphaeraceae
node2405	k__Bacteria;p__Verrucomicrobiota;c__Verrucomicrobiae;o__Pedosphaerales;f__Pedosphaeraceae
node2402	k__Bacteria;p__Verrucomicrobiota;c__Verrucomicrobiae;o__Verrucomicrobiales;f__Verrucomicrobiaceae
node2403	k__Bacteria;p__Verrucomicrobiota;c__Verrucomicrobiae
node2400	k__Bacteria;p__Verrucomicrobiota;c__Verrucomicrobiae;o__Verrucomicrobiales
node2401	k__Bacteria;p__Verrucomicrobiota;c__Verrucomicrobiae;o__Verrucomicrobiales;f__Verrucomicrobiaceae
node3135	k__Bacteria;p__Firmicutes
node3134	k__Bacteria;p__Firmicutes
node3137	k__Bacteria;p__Firmicutes
node3136	k__Bacteria;p__Firmicutes
node3131	k__Bacteria
node3130	k__Bacteria
node3133	k__Bacteria;p__Firmicutes
node2409	k__Bacteria;p__Verrucomicrobiota;c__Verrucomicrobiae;o__Chthoniobacterales
node2882	k__Bacteria;p__Firmicutes;c__Bacilli;o__Exiguobacterales;f__Exiguobacteraceae;g__Exiguobacterium
node2883	k__Bacteria;p__Firmicutes;c__Bacilli;o__Exiguobacterales;f__Exiguobacteraceae;g__Exiguobacterium
node2880	k__Bacteria;p__Firmicutes;c__Bacilli;o__Exiguobacterales;f__Exiguobacteraceae;g__Exiguobacterium
node2881	k__Bacteria;p__Firmicutes;c__Bacilli;o__Exiguobacterales;f__Exiguobacteraceae;g__Exiguobacterium
node2886	k__Bacteria;p__Firmicutes;c__Bacilli
node2887	k__Bacteria;p__Firmicutes;c__Bacilli
node2668	k__Bacteria;p__Fusobacteriota;c__Fusobacteriia;o__Fusobacteriales;f__Fusobacteriaceae
node2669	k__Bacteria;p__Fusobacteriota;c__Fusobacteriia;o__Fusobacteriales;f__Fusobacteriaceae;g__Cetobacterium
node2666	k__Bacteria;p__Fusobacteriota;c__Fusobacteriia;o__Fusobacteriales;f__Fusobacteriaceae
node2667	k__Bacteria;p__Fusobacteriota;c__Fusobacteriia;o__Fusobacteriales;f__Fusobacteriaceae
node2664	k__Bacteria;p__Fusobacteriota;c__Fusobacteriia;o__Fusobacteriales;f__Fusobacteriaceae
node2889	k__Bacteria;p__Firmicutes
node2662	k__Bacteria;p__Fusobacteriota;c__Fusobacteriia;o__Fusobacteriales;f__Fusobacteriaceae;g__Cetobacterium
node2663	k__Bacteria;p__Fusobacteriota;c__Fusobacteriia;o__Fusobacteriales;f__Fusobacteriaceae;g__Cetobacterium
node2660	k__Bacteria;p__Fusobacteriota;c__Fusobacteriia;o__Fusobacteriales;f__Fusobacteriaceae
node2661	k__Bacteria;p__Fusobacteriota;c__Fusobacteriia;o__Fusobacteriales;f__Fusobacteriaceae;g__Cetobacterium
node2398	k__Bacteria;p__Verrucomicrobiota;c__Verrucomicrobiae;o__Verrucomicrobiales
node2399	k__Bacteria;p__Verrucomicrobiota;c__Verrucomicrobiae;o__Verrucomicrobiales
node2396	k__Bacteria;p__Verrucomicrobiota;c__Verrucomicrobiae;o__Verrucomicrobiales;f__Verrucomicrobiaceae
node2397	k__Bacteria;p__Verrucomicrobiota;c__Verrucomicrobiae;o__Verrucomicrobiales;f__Verrucomicrobiaceae
node2394	k__Bacteria;p__Verrucomicrobiota;c__Verrucomicrobiae
node2395	k__Bacteria;p__Verrucomicrobiota;c__Verrucomicrobiae;o__Verrucomicrobiales;f__Verrucomicrobiaceae
node2392	k__Bacteria;p__Verrucomicrobiota;c__Verrucomicrobiae;o__Verrucomicrobiales;f__Rubritaleaceae;g__Haloferula
node2393	k__Bacteria;p__Verrucomicrobiota;c__Verrucomicrobiae;o__Verrucomicrobiales;f__Rubritaleaceae;g__Haloferula
node2390	k__Bacteria;p__Verrucomicrobiota;c__Verrucomicrobiae;o__Verrucomicrobiales;f__Rubritaleaceae;g__Luteolibacter
node2450	k__Bacteria;p__Planctomycetota;c__Planctomycetes;o__Planctomycetales;f__Schlesneriaceae;g__Schlesneria
node1843	k__Bacteria;p__Proteobacteria;c__Gammaproteobacteria;o__Enterobacterales;f__Enterobacteriaceae;g__Plesiomonas
node1842	k__Bacteria;p__Proteobacteria;c__Gammaproteobacteria;o__Enterobacterales;f__Enterobacteriaceae;g__Plesiomonas
node2718	k__Bacteria;p__Fusobacteriota;c__Fusobacteriia;o__Fusobacteriales;f__Fusobacteriaceae;g__Fusobacterium
node2719	k__Bacteria;p__Fusobacteriota;c__Fusobacteriia;o__Fusobacteriales;f__Fusobacteriaceae;g__Fusobacterium
node2248	k__Bacteria;p__Actinobacteriota;c__Actinobacteria;o__Propionibacteriales;f__Nocardioidaceae;g__Nocardioides
node1846	k__Bacteria;p__Proteobacteria;c__Gammaproteobacteria;o__Enterobacterales;f__Enterobacteriaceae;g__Plesiomonas
node1845	k__Bacteria;p__Proteobacteria;c__Gammaproteobacteria;o__Enterobacterales;f__Enterobacteriaceae;g__Plesiomonas
node1844	k__Bacteria;p__Proteobacteria;c__Gammaproteobacteria;o__Enterobacterales;f__Enterobacteriaceae;g__Plesiomonas
node2712	k__Bacteria
node2713	k__Bacteria;p__Fusobacteriota;c__Fusobacteriia;o__Fusobacteriales;f__Fusobacteriaceae
node2246	k__Bacteria;p__Actinobacteriota;c__Actinobacteria;o__Propionibacteriales;f__Nocardioidaceae
node2711	k__Bacteria
node2716	k__Bacteria;p__Fusobacteriota;c__Fusobacteriia;o__Fusobacteriales;f__Fusobacteriaceae
node2717	k__Bacteria;p__Fusobacteriota;c__Fusobacteriia;o__Fusobacteriales;f__Fusobacteriaceae;g__Fusobacterium
node2242	k__Bacteria;p__Actinobacteriota;c__Actinobacteria;o__Actinomycetales;f__Actinomycetaceae
node2715	k__Bacteria;p__Fusobacteriota;c__Fusobacteriia;o__Fusobacteriales;f__Fusobacteriaceae
node3187	k__Bacteria;p__Firmicutes;c__Bacilli;o__Erysipelotrichales
node1449	k__Bacteria;p__Proteobacteria;c__Gammaproteobacteria;o__Coxiellales;f__Coxiellaceae;g__Coxiella
node1448	k__Bacteria;p__Proteobacteria;c__Gammaproteobacteria;o__Coxiellales;f__Coxiellaceae;g__Coxiella
node1447	k__Bacteria;p__Proteobacteria;c__Gammaproteobacteria
node2459	k__Bacteria;p__Planctomycetota;c__Planctomycetes;o__Planctomycetales;f__Rubinisphaeraceae;g__NA
node1445	k__Bacteria;p__Proteobacteria;c__Gammaproteobacteria
node1444	k__Bacteria;p__Proteobacteria;c__Gammaproteobacteria
node1443	k__Bacteria;p__Proteobacteria;c__Gammaproteobacteria
node1442	k__Bacteria;p__Proteobacteria;c__Gammaproteobacteria;o__Salinisphaerales;f__Solimonadaceae;g__NA
node1441	k__Bacteria;p__Proteobacteria;c__Gammaproteobacteria;o__Salinisphaerales;f__Solimonadaceae;g__NA
node1440	k__Bacteria;p__Proteobacteria;c__Gammaproteobacteria;o__Salinisphaerales;f__Solimonadaceae;g__NA
node2438	k__Bacteria;p__Planctomycetota;c__Planctomycetes;o__Pirellulales;f__Pirellulaceae;g__NA
node1289	k__Bacteria;p__Proteobacteria;c__Gammaproteobacteria;o__Xanthomonadales;f__Xanthomonadaceae;g__Pseudoxanthomonas
node1288	k__Bacteria;p__Proteobacteria;c__Gammaproteobacteria;o__Xanthomonadales;f__Xanthomonadaceae;g__Pseudoxanthomonas
node2570	k__Bacteria;p__Proteobacteria;c__Gammaproteobacteria
node1285	k__Bacteria;p__Proteobacteria;c__Gammaproteobacteria;o__Xanthomonadales;f__Xanthomonadaceae;g__Pseudoxanthomonas
node334	k__Bacteria;p__Proteobacteria;c__Alphaproteobacteria;o__Rhizobiales;f__Beijerinckiaceae;g__Bosea
node337	k__Bacteria;p__Proteobacteria;c__Alphaproteobacteria;o__Rhizobiales
node1286	k__Bacteria;p__Proteobacteria;c__Gammaproteobacteria;o__Xanthomonadales;f__Xanthomonadaceae;g__Pseudoxanthomonas
node1281	k__Bacteria;p__Proteobacteria;c__Gammaproteobacteria;o__Xanthomonadales;f__Xanthomonadaceae
node330	k__Bacteria;p__Proteobacteria;c__Alphaproteobacteria;o__Rhizobiales;f__Beijerinckiaceae
node1283	k__Bacteria;p__Proteobacteria;c__Gammaproteobacteria;o__Xanthomonadales;f__Xanthomonadaceae
node1282	k__Bacteria;p__Proteobacteria;c__Gammaproteobacteria;o__Xanthomonadales;f__Xanthomonadaceae
node1347	k__Bacteria;p__Proteobacteria;c__Gammaproteobacteria;o__Oceanospirillales;f__Halomonadaceae;g__Halomonas
node561	k__Bacteria;p__Proteobacteria;c__Alphaproteobacteria
node2897	k__Bacteria;p__Firmicutes;c__Bacilli;o__Lactobacillales;f__Carnobacteriaceae;g__Carnobacterium
node526	k__Bacteria;p__Proteobacteria;c__Alphaproteobacteria;o__Sphingomonadales;f__Sphingomonadaceae;g__Sphingopyxis
node3933	k__Bacteria;p__Myxococcota;c__Myxococcia;o__Myxococcales;f__Myxococcaceae;g__P3OB-42
node3117	k__Bacteria;p__Firmicutes
node28	k__Bacteria;p__Proteobacteria;c__Alphaproteobacteria;o__Paracaedibacterales;f__Paracaedibacteraceae;g__NA
node29	k__Bacteria;p__Proteobacteria;c__Alphaproteobacteria;o__Paracaedibacterales;f__Paracaedibacteraceae;g__NA
node24	k__Bacteria;p__Proteobacteria;c__Alphaproteobacteria
node25	k__Bacteria;p__Proteobacteria;c__Alphaproteobacteria;o__Paracaedibacterales;f__Paracaedibacteraceae;g__Candidatus_Paracaedibacter
node26	k__Bacteria;p__Proteobacteria;c__Alphaproteobacteria;o__Paracaedibacterales;f__Paracaedibacteraceae;g__NA
node27	k__Bacteria;p__Proteobacteria;c__Alphaproteobacteria;o__Paracaedibacterales;f__Paracaedibacteraceae;g__NA
node20	k__Bacteria;p__Proteobacteria;c__Alphaproteobacteria;o__Holosporales;f__Holosporaceae;g__NA
node1839	k__Bacteria;p__Proteobacteria;c__Gammaproteobacteria;o__Enterobacterales;f__Enterobacteriaceae;g__Plesiomonas
node22	k__Bacteria;p__Proteobacteria;c__Alphaproteobacteria;o__Paracaedibacterales;f__Paracaedibacteraceae
node23	k__Bacteria;p__Proteobacteria;c__Alphaproteobacteria;o__Paracaedibacterales;f__Paracaedibacteraceae
node4013	k__Bacteria;p__Proteobacteria;c__Alphaproteobacteria;o__Rhodobacterales;f__Rhodobacteraceae;g__Rhodobacter
node4012	k__Bacteria;p__Proteobacteria;c__Alphaproteobacteria;o__Rhodobacterales;f__Rhodobacteraceae;g__Rhodobacter
node1063	k__Bacteria;p__Proteobacteria;c__Gammaproteobacteria;o__Burkholderiales
node4010	k__Bacteria;p__Proteobacteria;c__Alphaproteobacteria;o__Rhodobacterales;f__Rhodobacteraceae;g__Rhodobacter
node4017	k__Bacteria;p__Proteobacteria;c__Alphaproteobacteria
node1064	k__Bacteria;p__Proteobacteria;c__Gammaproteobacteria;o__Burkholderiales
node1067	k__Bacteria;p__Proteobacteria;c__Gammaproteobacteria;o__Burkholderiales
node4014	k__Bacteria;p__Proteobacteria;c__Alphaproteobacteria;o__Rhodobacterales;f__Rhodobacteraceae
node1069	k__Bacteria;p__Proteobacteria;c__Gammaproteobacteria;o__Burkholderiales
node527	k__Bacteria;p__Proteobacteria;c__Alphaproteobacteria;o__Sphingomonadales;f__Sphingomonadaceae;g__Sphingomonas
node4019	k__Bacteria;p__Proteobacteria;c__Alphaproteobacteria;o__Rickettsiales;f__Rickettsiaceae
node4018	k__Bacteria;p__Proteobacteria;c__Alphaproteobacteria;o__Rickettsiales;f__Rickettsiaceae
node2868	k__Bacteria;p__Firmicutes;c__Bacilli
node208	k__Bacteria;p__Proteobacteria;c__Alphaproteobacteria;o__Rhizobiales;g__NA
node1060	k__Bacteria;p__Proteobacteria;c__Gammaproteobacteria;o__Burkholderiales;f__Burkholderiaceae;g__Limnobacter
node2860	k__Bacteria;p__Firmicutes;c__Bacilli;o__Lactobacillales;f__Lactobacillaceae;g__Lactobacillus
node2861	k__Bacteria;p__Firmicutes;c__Bacilli;o__Lactobacillales;f__Lactobacillaceae;g__Lactobacillus
node2862	k__Bacteria;p__Firmicutes;c__Bacilli;o__Lactobacillales;f__Lactobacillaceae;g__Lactobacillus
node2863	k__Bacteria;p__Firmicutes;c__Bacilli;o__Lactobacillales;f__Lactobacillaceae;g__Lactobacillus
node2864	k__Bacteria;p__Firmicutes;c__Bacilli
node4011	k__Bacteria;p__Proteobacteria;c__Alphaproteobacteria;o__Rhodobacterales;f__Rhodobacteraceae;g__Rhodobacter
node2866	k__Bacteria;p__Firmicutes;c__Bacilli
node2867	k__Bacteria;p__Firmicutes;c__Bacilli
node1062	k__Bacteria;p__Proteobacteria;c__Gammaproteobacteria;o__Burkholderiales
node1677	k__Bacteria;p__Proteobacteria;c__Gammaproteobacteria;o__Alteromonadales;f__Shewanellaceae;g__Shewanella
node1065	k__Bacteria;p__Proteobacteria;c__Gammaproteobacteria;o__Burkholderiales
node3473	k__Bacteria;p__Bacteroidota;c__Bacteroidia;o__Chitinophagales;f__Chitinophagaceae;g__Ferruginibacter
node4016	k__Bacteria;p__Proteobacteria;c__Alphaproteobacteria
node591	k__Bacteria;p__Proteobacteria;c__Alphaproteobacteria;o__Rhodobacterales;f__Rhodobacteraceae;g__NA
node590	k__Bacteria;p__Proteobacteria;c__Alphaproteobacteria;o__Rhodobacterales;f__Rhodobacteraceae;g__NA
node593	k__Bacteria;p__Proteobacteria;c__Alphaproteobacteria;o__Rhodobacterales;f__Rhodobacteraceae
node592	k__Bacteria;p__Proteobacteria;c__Alphaproteobacteria;o__Rhodobacterales;f__Rhodobacteraceae
node595	k__Bacteria;p__Proteobacteria;c__Alphaproteobacteria;o__Rhodobacterales;f__Rhodobacteraceae;g__NA
node4015	k__Bacteria;p__Proteobacteria;c__Alphaproteobacteria;o__Rhodobacterales;f__Rhodobacteraceae
node597	k__Bacteria;p__Proteobacteria;c__Alphaproteobacteria;o__Rhodobacterales;f__Rhodobacteraceae;g__NA
node596	k__Bacteria;p__Proteobacteria;c__Alphaproteobacteria;o__Rhodobacterales;f__Rhodobacteraceae;g__NA
node847	k__Bacteria;p__Proteobacteria;c__Gammaproteobacteria;o__Burkholderiales
node598	k__Bacteria;p__Proteobacteria;c__Alphaproteobacteria;o__Rhodobacterales;f__Rhodobacteraceae;g__NA
node845	k__Bacteria;p__Proteobacteria;c__Gammaproteobacteria;o__Burkholderiales
node1066	k__Bacteria;p__Proteobacteria;c__Gammaproteobacteria;o__Burkholderiales
node843	k__Bacteria;p__Proteobacteria;c__Gammaproteobacteria;o__Burkholderiales
node2224	k__Bacteria;p__Actinobacteriota;c__Actinobacteria;o__Corynebacteriales;f__Mycobacteriaceae;g__Mycobacterium
node841	k__Bacteria;p__Proteobacteria;c__Gammaproteobacteria;o__Burkholderiales
node840	k__Bacteria;p__Proteobacteria;c__Gammaproteobacteria;o__Burkholderiales
node3608	k__Bacteria;p__Bacteroidota;c__Bacteroidia;o__Sphingobacteriales;f__FFCH9454;g__NA
node1670	k__Bacteria;p__Proteobacteria;c__Gammaproteobacteria;o__Alteromonadales;f__Shewanellaceae;g__Shewanella
node1068	k__Bacteria;p__Proteobacteria;c__Gammaproteobacteria;o__Burkholderiales;f__Burkholderiaceae;g__Limnobacter
node3609	k__Bacteria;p__Bacteroidota;c__Bacteroidia;o__Sphingobacteriales;f__FFCH9454;g__NA
node2730	k__Bacteria;p__Firmicutes;c__Bacilli;o__Entomoplasmatales;f__Spiroplasmataceae;g__Spiroplasma
node2223	k__Bacteria;p__Actinobacteriota;c__Actinobacteria;o__Corynebacteriales;f__Mycobacteriaceae;g__Mycobacterium
node1667	k__Bacteria;p__Proteobacteria;c__Gammaproteobacteria;o__Alteromonadales;f__Shewanellaceae;g__Shewanella
node114	k__Bacteria;p__Proteobacteria;c__Alphaproteobacteria
node1665	k__Bacteria;p__Proteobacteria;c__Gammaproteobacteria;o__Alteromonadales;f__Shewanellaceae;g__Shewanella
node1664	k__Bacteria;p__Proteobacteria;c__Gammaproteobacteria;o__Alteromonadales;f__Shewanellaceae;g__Shewanella
node111	k__Bacteria;p__Proteobacteria;c__Alphaproteobacteria
node110	k__Bacteria;p__Proteobacteria;c__Alphaproteobacteria
node1661	k__Bacteria;p__Proteobacteria;c__Gammaproteobacteria;o__Alteromonadales;f__Shewanellaceae;g__Shewanella
node1660	k__Bacteria;p__Proteobacteria;c__Gammaproteobacteria;o__Alteromonadales;f__Shewanellaceae;g__Shewanella
node2017	k__Bacteria;p__Proteobacteria;c__Gammaproteobacteria;o__Aeromonadales;f__Aeromonadaceae;g__Aeromonas
node449	k__Bacteria;p__Proteobacteria;c__Alphaproteobacteria;o__Sphingomonadales;f__Sphingomonadaceae
node448	k__Bacteria;p__Proteobacteria;c__Alphaproteobacteria;o__Sphingomonadales;f__Sphingomonadaceae;g__NA
node119	k__Bacteria;p__Proteobacteria;c__Alphaproteobacteria
node118	k__Bacteria;p__Proteobacteria;c__Alphaproteobacteria;o__Rhizobiales;f__Rhizobiaceae
node1669	k__Bacteria;p__Proteobacteria;c__Gammaproteobacteria;o__Alteromonadales;f__Shewanellaceae;g__Shewanella
node1668	k__Bacteria;p__Proteobacteria;c__Gammaproteobacteria;o__Alteromonadales;f__Shewanellaceae;g__Shewanella
node685	k__Bacteria;p__Proteobacteria;c__Alphaproteobacteria;o__Rhodobacterales;f__Rhodobacteraceae;g__Rhodobacter
node684	k__Bacteria;p__Proteobacteria;c__Alphaproteobacteria;o__Rhodobacterales;f__Rhodobacteraceae
node687	k__Bacteria;p__Proteobacteria;c__Alphaproteobacteria;o__Rhodobacterales;f__Rhodobacteraceae
node930	k__Bacteria;p__Proteobacteria;c__Gammaproteobacteria;o__Burkholderiales
node681	k__Bacteria;p__Proteobacteria;c__Alphaproteobacteria;o__Rhodobacterales;f__Rhodobacteraceae
node680	k__Bacteria;p__Proteobacteria;c__Alphaproteobacteria;o__Rhodobacterales;f__Rhodobacteraceae;g__Paracoccus
node683	k__Bacteria;p__Proteobacteria;c__Alphaproteobacteria;o__Rhodobacterales;f__Rhodobacteraceae
node682	k__Bacteria;p__Proteobacteria;c__Alphaproteobacteria;o__Rhodobacterales;f__Rhodobacteraceae
node939	k__Bacteria;p__Proteobacteria;c__Gammaproteobacteria;o__Burkholderiales
node938	k__Bacteria;p__Proteobacteria;c__Gammaproteobacteria;o__Burkholderiales
node689	k__Bacteria;p__Proteobacteria;c__Alphaproteobacteria;o__Rhodobacterales;f__Rhodobacteraceae
node688	k__Bacteria;p__Proteobacteria;c__Alphaproteobacteria;o__Rhodobacterales;f__Rhodobacteraceae;g__Defluviimonas
node712	k__Bacteria;p__Proteobacteria;c__Alphaproteobacteria;o__Reyranellales;f__Reyranellaceae;g__Reyranella
node209	k__Bacteria;p__Proteobacteria;c__Alphaproteobacteria;o__Rhizobiales;g__NA
node2869	k__Bacteria;p__Firmicutes;c__Bacilli
node3607	k__Bacteria;p__Bacteroidota;c__Bacteroidia;o__Sphingobacteriales;g__NA
node3606	k__Bacteria;p__Bacteroidota;c__Bacteroidia;o__Sphingobacteriales;f__env.OPS_17;g__NA
node2228	k__Bacteria;p__Actinobacteriota;c__Actinobacteria;o__Corynebacteriales
node2229	k__Bacteria;p__Actinobacteriota;c__Actinobacteria;o__Corynebacteriales
node1719	k__Bacteria;p__Proteobacteria;c__Gammaproteobacteria;o__Enterobacterales;f__Enterobacteriaceae;g__Cedecea
node1718	k__Bacteria;p__Proteobacteria;c__Gammaproteobacteria;o__Enterobacterales;f__Enterobacteriaceae
node3324	k__Bacteria;p__Firmicutes;c__Clostridia;o__Lachnospirales;f__Lachnospiraceae;g__NA
node1713	k__Bacteria;p__Proteobacteria;c__Gammaproteobacteria;o__Enterobacterales;f__Enterobacteriaceae;g__Cedecea
node1712	k__Bacteria;p__Proteobacteria;c__Gammaproteobacteria;o__Enterobacterales;f__Enterobacteriaceae
node1711	k__Bacteria;p__Proteobacteria;c__Gammaproteobacteria;o__Enterobacterales;f__Enterobacteriaceae
node1710	k__Bacteria;p__Proteobacteria;c__Gammaproteobacteria
node1717	k__Bacteria;p__Proteobacteria;c__Gammaproteobacteria;o__Enterobacterales;f__Enterobacteriaceae;g__Cedecea
node1716	k__Bacteria;p__Proteobacteria;c__Gammaproteobacteria;o__Enterobacterales;f__Enterobacteriaceae;g__Cedecea
node1715	k__Bacteria;p__Proteobacteria;c__Gammaproteobacteria;o__Enterobacterales;f__Enterobacteriaceae;g__Cedecea
node1673	k__Bacteria;p__Proteobacteria;c__Gammaproteobacteria;o__Alteromonadales;f__Shewanellaceae;g__Shewanella
node201	k__Bacteria;p__Proteobacteria;c__Alphaproteobacteria;o__Rhizobiales;f__Rhizobiaceae
node610	k__Bacteria;p__Proteobacteria;c__Alphaproteobacteria;o__Rhodobacterales;f__Rhodobacteraceae;g__Rhodobacter
node3807	k__Bacteria;p__Bacteroidota;c__Bacteroidia;o__Bacteroidales
node203	k__Bacteria;p__Proteobacteria;c__Alphaproteobacteria;o__Rhizobiales
node202	k__Bacteria;p__Proteobacteria;c__Alphaproteobacteria;o__Rhizobiales;f__Rhizobiaceae;g__Martelella
node205	k__Bacteria;p__Proteobacteria;c__Alphaproteobacteria;o__Rhizobiales;f__Rhizobiaceae
node3938	k__Bacteria;p__Myxococcota;c__Polyangia;o__Polyangiales;f__Phaselicystidaceae;g__Phaselicystis
node2865	k__Bacteria;p__Firmicutes;c__Bacilli
node207	k__Bacteria;p__Proteobacteria;c__Alphaproteobacteria;o__Rhizobiales
node206	k__Bacteria;p__Proteobacteria;c__Alphaproteobacteria;o__Rhizobiales;f__Rhizobiaceae
node2965	k__Bacteria
node3451	k__Bacteria;p__Bacteroidota;c__Bacteroidia;o__Bacteroidales;f__Marinifilaceae;g__Marinifilum
node674	k__Bacteria;p__Proteobacteria;c__Alphaproteobacteria;o__Rhodobacterales;f__Rhodobacteraceae;g__Ruegeria
node407	k__Bacteria;p__Proteobacteria;c__Alphaproteobacteria;o__Sphingomonadales;f__Sphingomonadaceae;g__Sphingomonas
node200	k__Bacteria;p__Proteobacteria;c__Alphaproteobacteria;o__Caulobacterales;f__Caulobacteraceae;g__Brevundimonas
node3984	k__Bacteria;p__Bdellovibrionota;c__Bdellovibrionia;o__Bdellovibrionales;f__Bdellovibrionaceae;g__Bdellovibrio
node1833	k__Bacteria;p__Proteobacteria;c__Gammaproteobacteria;o__Enterobacterales;f__Enterobacteriaceae;g__Plesiomonas
node3986	k__Bacteria;p__Chloroflexi;c__Chloroflexia;o__Chloroflexales;f__Herpetosiphonaceae;g__Herpetosiphon
node2964	k__Bacteria;p__Firmicutes;c__Bacilli;o__Lactobacillales;f__Lactobacillaceae;g__Lactobacillus
node675	k__Bacteria;p__Proteobacteria;c__Alphaproteobacteria;o__Rhodobacterales;f__Rhodobacteraceae;g__Ruegeria
node406	k__Bacteria;p__Proteobacteria;c__Alphaproteobacteria;o__Sphingomonadales;f__Sphingomonadaceae;g__Sphingomonas
node1836	k__Bacteria;p__Proteobacteria;c__Gammaproteobacteria;o__Enterobacterales;f__Enterobacteriaceae;g__Plesiomonas
node3686	k__Bacteria;p__Bacteroidota;c__Bacteroidia;o__Flavobacteriales;f__Flavobacteriaceae;g__Flavobacterium
node3981	k__Bacteria;p__Bdellovibrionota;c__Bdellovibrionia;o__Bdellovibrionales;f__Bdellovibrionaceae;g__Bdellovibrio
node1834	k__Bacteria;p__Proteobacteria;c__Gammaproteobacteria;o__Enterobacterales;f__Enterobacteriaceae;g__Plesiomonas
node1835	k__Bacteria;p__Proteobacteria;c__Gammaproteobacteria;o__Enterobacterales;f__Enterobacteriaceae;g__Plesiomonas
node2967	k__Bacteria;p__Chloroflexi;c__Anaerolineae;o__Caldilineales;f__Caldilineaceae;g__NA
node1730	k__Bacteria;p__Proteobacteria;c__Gammaproteobacteria;o__Pasteurellales;f__Pasteurellaceae;g__Haemophilus
node3027	k__Bacteria;p__Bacteroidota;c__Bacteroidia;o__Cytophagales;f__Spirosomaceae;g__Runella
node3430	k__Bacteria;p__Bacteroidota;c__Bacteroidia;o__Sphingobacteriales;f__Sphingobacteriaceae
node3431	k__Bacteria;p__Bacteroidota;c__Bacteroidia;o__Sphingobacteriales;f__Sphingobacteriaceae
node3920	k__Bacteria;p__Verrucomicrobiota;c__Chlamydiae;o__Chlamydiales;f__Parachlamydiaceae
node3921	k__Bacteria;p__Verrucomicrobiota;c__Chlamydiae;o__Chlamydiales;f__Parachlamydiaceae;g__Neochlamydia
node3926	k__Bacteria;p__Bdellovibrionota;c__Bdellovibrionia;o__Bacteriovoracales;f__Bacteriovoracaceae;g__NA
node3435	k__Bacteria;p__Bacteroidota;c__Bacteroidia;o__Sphingobacteriales;f__Sphingobacteriaceae;g__Nubsella
node3436	k__Bacteria;p__Bacteroidota;c__Bacteroidia;o__Sphingobacteriales;f__Sphingobacteriaceae;g__Nubsella
node3437	k__Bacteria;p__Bacteroidota;c__Bacteroidia;o__Sphingobacteriales;f__Sphingobacteriaceae;g__Nubsella
node3438	k__Bacteria;p__Bacteroidota;c__Bacteroidia;o__Sphingobacteriales;f__Sphingobacteriaceae;g__Nubsella
node3439	k__Bacteria;p__Bacteroidota;c__Bacteroidia;o__Sphingobacteriales;f__Sphingobacteriaceae;g__NA
node3928	k__Bacteria
node3929	k__Bacteria
node3382	k__Bacteria;p__Campilobacterota;c__Campylobacteria;o__Campylobacterales;f__Helicobacteraceae;g__Helicobacter
node3383	k__Bacteria;p__Campilobacterota;c__Campylobacteria;o__Campylobacterales;f__Helicobacteraceae;g__Helicobacter
node3380	k__Bacteria
node3381	k__Bacteria
node1165	k__Bacteria;p__Proteobacteria;c__Gammaproteobacteria;o__Burkholderiales;f__Burkholderiaceae;g__Pandoraea
node926	k__Bacteria;p__Proteobacteria;c__Gammaproteobacteria;o__Burkholderiales
node594	k__Bacteria;p__Proteobacteria;c__Alphaproteobacteria;o__Rhodobacterales;f__Rhodobacteraceae;g__NA
node2525	k__Bacteria;p__Proteobacteria;c__Gammaproteobacteria
node2524	k__Bacteria
node2527	k__Bacteria;p__Proteobacteria;c__Gammaproteobacteria
node2526	k__Bacteria;p__Proteobacteria;c__Gammaproteobacteria
node2521	k__Bacteria
node849	k__Bacteria;p__Proteobacteria;c__Gammaproteobacteria;o__Burkholderiales
node2523	k__Bacteria;p__Firmicutes;c__Bacilli;o__Erysipelotrichales;f__Erysipelotrichaceae
node3691	k__Bacteria;p__Bacteroidota;c__Bacteroidia;o__Flavobacteriales;f__Flavobacteriaceae;g__Flavobacterium
node2961	k__Bacteria;p__Firmicutes;c__Bacilli
node848	k__Bacteria;p__Proteobacteria;c__Gammaproteobacteria;o__Burkholderiales
node2529	k__Bacteria
node2528	k__Bacteria;p__Proteobacteria;c__Gammaproteobacteria
node599	k__Bacteria;p__Proteobacteria;c__Alphaproteobacteria;o__Rhodobacterales;f__Rhodobacteraceae;g__NA
node2423	k__Bacteria;p__Planctomycetota;c__Planctomycetes;o__Gemmatales;f__Gemmataceae;g__Gemmata
node3728	k__Bacteria;p__Bacteroidota;c__Bacteroidia;o__Bacteroidales
node3729	k__Bacteria;p__Bacteroidota;c__Bacteroidia;o__Bacteroidales;f__Prevotellaceae
node846	k__Bacteria;p__Proteobacteria;c__Gammaproteobacteria;o__Burkholderiales
node3724	k__Bacteria;p__Bacteroidota;c__Bacteroidia
node2424	k__Bacteria;p__Planctomycetota;c__Planctomycetes;o__Gemmatales;f__Gemmataceae;g__NA
node3726	k__Bacteria;p__Bacteroidota;c__Bacteroidia;o__Bacteroidales;f__Bacteroidaceae;g__Bacteroides
node3727	k__Bacteria;p__Bacteroidota;c__Bacteroidia;o__Bacteroidales;f__Bacteroidaceae;g__Bacteroides
node3720	k__Bacteria;p__Bacteroidota;c__Bacteroidia
node3721	k__Bacteria;p__Bacteroidota;c__Bacteroidia
node3722	k__Bacteria;p__Bacteroidota;c__Bacteroidia
node3723	k__Bacteria;p__Bacteroidota;c__Bacteroidia;o__Bacteroidales;f__Bacteroidaceae;g__Bacteroides
node3654	k__Bacteria;p__Bacteroidota;c__Bacteroidia;o__Flavobacteriales;f__Flavobacteriaceae;g__Flavobacterium
node3655	k__Bacteria;p__Bacteroidota;c__Bacteroidia;o__Flavobacteriales;f__Flavobacteriaceae;g__Flavobacterium
node3656	k__Bacteria;p__Bacteroidota;c__Bacteroidia;o__Flavobacteriales;f__Flavobacteriaceae;g__Flavobacterium
node844	k__Bacteria;p__Proteobacteria;c__Gammaproteobacteria;o__Burkholderiales
node2099	k__Bacteria;p__Cyanobacteria;c__Vampirivibrionia;o__Obscuribacterales;f__Obscuribacteraceae
node2426	k__Bacteria;p__Planctomycetota;c__Planctomycetes
node3652	k__Bacteria;p__Bacteroidota;c__Bacteroidia;o__Flavobacteriales;f__Flavobacteriaceae;g__Flavobacterium
node3653	k__Bacteria;p__Bacteroidota;c__Bacteroidia;o__Flavobacteriales;f__Flavobacteriaceae;g__Flavobacterium
node2095	k__Bacteria;p__Cyanobacteria;c__Vampirivibrionia;o__Obscuribacterales;f__Obscuribacteraceae;g__Candidatus_Obscuribacter
node2094	k__Bacteria;p__Cyanobacteria;c__Vampirivibrionia;o__Obscuribacterales;f__Obscuribacteraceae
node2097	k__Bacteria;p__Cyanobacteria;c__Vampirivibrionia;o__Obscuribacterales;f__Obscuribacteraceae
node2427	k__Bacteria;p__Planctomycetota;c__Planctomycetes
node2091	k__Bacteria
node2090	k__Bacteria
node2093	k__Bacteria
node842	k__Bacteria;p__Proteobacteria;c__Gammaproteobacteria;o__Burkholderiales
node2051	k__Bacteria;p__Verrucomicrobiota;c__Verrucomicrobiae;o__Opitutales;f__Puniceicoccaceae;g__Cerasicoccus
node1433	k__Bacteria;p__Proteobacteria;c__Gammaproteobacteria
node2154	k__Bacteria;p__Actinobacteriota;c__Actinobacteria;o__Micrococcales;f__Microbacteriaceae
node2050	k__Bacteria;p__Verrucomicrobiota
node1368	k__Bacteria;p__Proteobacteria;c__Gammaproteobacteria;o__Oceanospirillales;f__Halomonadaceae;g__Halomonas
node2419	k__Bacteria;p__Planctomycetota;c__Planctomycetes;o__Gemmatales;f__Gemmataceae;g__NA
node2418	k__Bacteria;p__Planctomycetota;c__Planctomycetes;o__Gemmatales;f__Gemmataceae
node2963	k__Bacteria;p__Firmicutes;c__Bacilli;o__Lactobacillales;f__Lactobacillaceae;g__Lactobacillus
node2411	k__Bacteria;p__Planctomycetota;c__Planctomycetes
node2410	k__Bacteria;p__Verrucomicrobiota;c__Verrucomicrobiae;o__Chthoniobacterales
node2413	k__Bacteria;p__Planctomycetota;c__Phycisphaerae;o__Phycisphaerales;f__Phycisphaeraceae;g__SM1A02
node2412	k__Bacteria;p__Planctomycetota;c__Phycisphaerae
node2415	k__Bacteria;p__Planctomycetota;c__Planctomycetes;o__Gemmatales;f__Gemmataceae
node2414	k__Bacteria;p__Planctomycetota;c__Planctomycetes
node2417	k__Bacteria;p__Planctomycetota;c__Planctomycetes;o__Gemmatales;f__Gemmataceae
node2416	k__Bacteria;p__Planctomycetota;c__Planctomycetes;o__Gemmatales;f__Gemmataceae
node3650	k__Bacteria
node3685	k__Bacteria;p__Bacteroidota;c__Bacteroidia;o__Flavobacteriales;f__Flavobacteriaceae;g__Flavobacterium
node3922	k__Bacteria;p__Verrucomicrobiota;c__Chlamydiae;o__Chlamydiales;g__NA
node2671	k__Bacteria;p__Fusobacteriota;c__Fusobacteriia;o__Fusobacteriales;f__Fusobacteriaceae;g__Fusobacterium
node2670	k__Bacteria;p__Fusobacteriota;c__Fusobacteriia;o__Fusobacteriales;f__Fusobacteriaceae
node2673	k__Bacteria;p__Fusobacteriota;c__Fusobacteriia;o__Fusobacteriales;f__Fusobacteriaceae
node2672	k__Bacteria;p__Fusobacteriota;c__Fusobacteriia;o__Fusobacteriales;f__Fusobacteriaceae;g__Fusobacterium
node2675	k__Bacteria;p__Fusobacteriota;c__Fusobacteriia;o__Fusobacteriales;f__Fusobacteriaceae;g__Cetobacterium
node2674	k__Bacteria;p__Fusobacteriota;c__Fusobacteriia;o__Fusobacteriales;f__Fusobacteriaceae
node2677	k__Bacteria;p__Fusobacteriota;c__Fusobacteriia;o__Fusobacteriales;f__Fusobacteriaceae
node2676	k__Bacteria;p__Fusobacteriota;c__Fusobacteriia;o__Fusobacteriales;f__Fusobacteriaceae
node2679	k__Bacteria;p__Fusobacteriota;c__Fusobacteriia;o__Fusobacteriales;f__Fusobacteriaceae
node2678	k__Bacteria;p__Fusobacteriota;c__Fusobacteriia;o__Fusobacteriales;f__Fusobacteriaceae
node2899	k__Bacteria;p__Firmicutes;c__Bacilli
node2898	k__Bacteria;p__Firmicutes;c__Bacilli
node3651	k__Bacteria;p__Bacteroidota;c__Bacteroidia
node2381	k__Bacteria;p__Verrucomicrobiota;c__Verrucomicrobiae;o__Verrucomicrobiales;f__Rubritaleaceae;g__Luteolibacter
node2380	k__Bacteria;p__Verrucomicrobiota;c__Verrucomicrobiae;o__Verrucomicrobiales;f__Rubritaleaceae;g__Luteolibacter
node2383	k__Bacteria;p__Verrucomicrobiota;c__Verrucomicrobiae;o__Verrucomicrobiales;f__Rubritaleaceae;g__Luteolibacter
node2382	k__Bacteria;p__Verrucomicrobiota;c__Verrucomicrobiae;o__Verrucomicrobiales;f__Rubritaleaceae;g__Luteolibacter
node2385	k__Bacteria;p__Verrucomicrobiota;c__Verrucomicrobiae;o__Verrucomicrobiales;f__Rubritaleaceae;g__Luteolibacter
node2384	k__Bacteria;p__Verrucomicrobiota;c__Verrucomicrobiae;o__Verrucomicrobiales;f__Rubritaleaceae;g__Luteolibacter
node2387	k__Bacteria;p__Verrucomicrobiota;c__Verrucomicrobiae;o__Verrucomicrobiales;f__Rubritaleaceae;g__Luteolibacter
node2386	k__Bacteria;p__Verrucomicrobiota;c__Verrucomicrobiae;o__Verrucomicrobiales;f__Rubritaleaceae;g__Luteolibacter
node2389	k__Bacteria;p__Verrucomicrobiota;c__Verrucomicrobiae;o__Verrucomicrobiales;f__Rubritaleaceae;g__Luteolibacter
node2388	k__Bacteria;p__Verrucomicrobiota;c__Verrucomicrobiae;o__Verrucomicrobiales;f__Rubritaleaceae;g__Luteolibacter
node1239	k__Bacteria;p__Proteobacteria;c__Gammaproteobacteria;o__Burkholderiales;f__Chromobacteriaceae;g__Crenobacter
node1390	k__Bacteria;p__Proteobacteria;c__Gammaproteobacteria;o__Salinisphaerales;f__Solimonadaceae;g__Nevskia
node580	k__Bacteria;p__Proteobacteria;c__Alphaproteobacteria;o__Rhodobacterales;f__Rhodobacteraceae;g__Tabrizicola
node1997	k__Bacteria;p__Proteobacteria;c__Gammaproteobacteria;o__Aeromonadales;f__Aeromonadaceae;g__Aeromonas
node1996	k__Bacteria;p__Proteobacteria;c__Gammaproteobacteria;o__Aeromonadales;f__Aeromonadaceae;g__Aeromonas
node1876	k__Bacteria;p__Proteobacteria;c__Gammaproteobacteria;o__Enterobacterales;f__Enterobacteriaceae;g__Plesiomonas
node1234	k__Bacteria;p__Proteobacteria;c__Gammaproteobacteria;o__Burkholderiales;f__Chromobacteriaceae;g__Crenobacter
node1874	k__Bacteria;p__Proteobacteria;c__Gammaproteobacteria;o__Enterobacterales;f__Enterobacteriaceae;g__Plesiomonas
node1875	k__Bacteria;p__Proteobacteria;c__Gammaproteobacteria;o__Enterobacterales;f__Enterobacteriaceae;g__Plesiomonas
node2709	k__Bacteria;p__Fusobacteriota;c__Fusobacteriia;o__Fusobacteriales;f__Fusobacteriaceae;g__Cetobacterium
node2708	k__Bacteria;p__Fusobacteriota;c__Fusobacteriia;o__Fusobacteriales;f__Fusobacteriaceae;g__Cetobacterium
node2259	k__Bacteria;p__Actinobacteriota;c__Actinobacteria;o__Micrococcales;f__Microbacteriaceae
node2258	k__Bacteria;p__Actinobacteriota;c__Actinobacteria;o__Micrococcales;f__Microbacteriaceae
node2257	k__Bacteria;p__Actinobacteriota;c__Actinobacteria;o__Micrococcales;f__Microbacteriaceae
node2256	k__Bacteria;p__Actinobacteriota;c__Actinobacteria;o__Micrococcales
node2255	k__Bacteria;p__Actinobacteriota;c__Actinobacteria;o__Micrococcales
node2254	k__Bacteria;p__Actinobacteriota;c__Actinobacteria;o__Micrococcales
node2701	k__Bacteria;p__Fusobacteriota;c__Fusobacteriia;o__Fusobacteriales;f__Fusobacteriaceae;g__Cetobacterium
node2700	k__Bacteria;p__Fusobacteriota;c__Fusobacteriia;o__Fusobacteriales;f__Fusobacteriaceae
node2703	k__Bacteria;p__Fusobacteriota;c__Fusobacteriia;o__Fusobacteriales;f__Fusobacteriaceae;g__Cetobacterium
node2702	k__Bacteria;p__Fusobacteriota;c__Fusobacteriia;o__Fusobacteriales;f__Fusobacteriaceae;g__Cetobacterium
node1472	k__Bacteria;p__Proteobacteria;c__Gammaproteobacteria;o__Pseudomonadales
node1473	k__Bacteria;p__Proteobacteria;c__Gammaproteobacteria;o__Pseudomonadales
node1470	k__Bacteria;p__Proteobacteria;c__Gammaproteobacteria
node1471	k__Bacteria;p__Proteobacteria;c__Gammaproteobacteria;o__Pseudomonadales
node1476	k__Bacteria;p__Proteobacteria;c__Gammaproteobacteria;o__Pseudomonadales;f__Pseudomonadaceae;g__Pseudomonas
node1477	k__Bacteria;p__Proteobacteria;c__Gammaproteobacteria
node1474	k__Bacteria;p__Proteobacteria;c__Gammaproteobacteria;o__Pseudomonadales
node1666	k__Bacteria;p__Proteobacteria;c__Gammaproteobacteria;o__Alteromonadales;f__Shewanellaceae;g__Shewanella
node1339	k__Bacteria;p__Proteobacteria;c__Gammaproteobacteria
node1478	k__Bacteria;p__Proteobacteria;c__Gammaproteobacteria;o__Pseudomonadales;f__Pseudomonadaceae;g__Pseudomonas
node1479	k__Bacteria;p__Proteobacteria;c__Gammaproteobacteria;o__Pseudomonadales;f__Pseudomonadaceae;g__Pseudomonas
node441	k__Bacteria;p__Proteobacteria;c__Alphaproteobacteria;o__Sphingomonadales;f__Sphingomonadaceae
node2645	k__Bacteria;p__Fusobacteriota;c__Fusobacteriia;o__Fusobacteriales;f__Fusobacteriaceae;g__Cetobacterium
node1270	k__Bacteria;p__Proteobacteria;c__Gammaproteobacteria;o__Xanthomonadales;f__Xanthomonadaceae;g__Stenotrophomonas
node1271	k__Bacteria;p__Proteobacteria;c__Gammaproteobacteria;o__Xanthomonadales;f__Xanthomonadaceae;g__Stenotrophomonas
node1272	k__Bacteria;p__Proteobacteria;c__Gammaproteobacteria;o__Xanthomonadales;f__Xanthomonadaceae;g__Stenotrophomonas
node329	k__Bacteria;p__Proteobacteria;c__Alphaproteobacteria;o__Rhizobiales;f__Beijerinckiaceae
node1274	k__Bacteria;p__Proteobacteria;c__Gammaproteobacteria;o__Xanthomonadales;f__Xanthomonadaceae;g__Stenotrophomonas
node1275	k__Bacteria;p__Proteobacteria;c__Gammaproteobacteria;o__Xanthomonadales;f__Xanthomonadaceae;g__Stenotrophomonas
node1276	k__Bacteria;p__Proteobacteria;c__Gammaproteobacteria;o__Xanthomonadales;f__Xanthomonadaceae;g__Stenotrophomonas
node1277	k__Bacteria;p__Proteobacteria;c__Gammaproteobacteria;o__Xanthomonadales;f__Xanthomonadaceae;g__Stenotrophomonas
node1278	k__Bacteria;p__Proteobacteria;c__Gammaproteobacteria;o__Xanthomonadales;f__Xanthomonadaceae
node1663	k__Bacteria;p__Proteobacteria;c__Gammaproteobacteria;o__Alteromonadales;f__Shewanellaceae;g__Shewanella
node320	k__Bacteria;p__Proteobacteria;c__Alphaproteobacteria;o__Rhizobiales;f__Xanthobacteraceae;g__Pseudorhodoplanes
node321	k__Bacteria;p__Proteobacteria;c__Alphaproteobacteria;o__Rhizobiales;f__Xanthobacteraceae;g__Pseudorhodoplanes
node326	k__Bacteria;p__Proteobacteria;c__Alphaproteobacteria;o__Rhizobiales;f__Xanthobacteraceae;g__Bradyrhizobium
node327	k__Bacteria;p__Proteobacteria;c__Alphaproteobacteria;o__Rhizobiales;f__Xanthobacteraceae
node324	k__Bacteria;p__Proteobacteria;c__Alphaproteobacteria;o__Rhizobiales;f__Xanthobacteraceae;g__NA
node446	k__Bacteria;p__Proteobacteria;c__Alphaproteobacteria;o__Sphingomonadales;f__Sphingomonadaceae;g__Novosphingobium
node3155	k__Bacteria;p__Actinobacteriota;c__Thermoleophilia;o__Solirubrobacterales;g__NA
node445	k__Bacteria;p__Proteobacteria;c__Alphaproteobacteria;o__Sphingomonadales;f__Sphingomonadaceae
node444	k__Bacteria;p__Proteobacteria;c__Alphaproteobacteria;o__Sphingomonadales;f__Sphingomonadaceae
node796	k__Bacteria;p__Proteobacteria;c__Gammaproteobacteria;o__Burkholderiales;f__Chitinibacteraceae
node39	k__Bacteria;p__Proteobacteria;c__Alphaproteobacteria;o__Rhodobacterales;f__Rhodobacteraceae;g__Defluviimonas
node38	k__Bacteria;p__Proteobacteria;c__Alphaproteobacteria;o__Rhodobacterales;f__Rhodobacteraceae;g__Defluviimonas
node33	k__Bacteria;p__Proteobacteria;c__Alphaproteobacteria;o__Paracaedibacterales;f__Paracaedibacteraceae;g__NA
node32	k__Bacteria;p__Proteobacteria;c__Alphaproteobacteria;o__Paracaedibacterales;f__Paracaedibacteraceae;g__NA
node31	k__Bacteria;p__Proteobacteria;c__Alphaproteobacteria;o__Paracaedibacterales;f__Paracaedibacteraceae;g__NA
node30	k__Bacteria;p__Proteobacteria;c__Alphaproteobacteria;o__Paracaedibacterales;f__Paracaedibacteraceae;g__NA
node37	k__Bacteria;p__Proteobacteria;c__Alphaproteobacteria;o__Rhodobacterales;f__Rhodobacteraceae;g__Defluviimonas
node36	k__Bacteria;p__Proteobacteria;c__Alphaproteobacteria;o__Rhodobacterales;f__Rhodobacteraceae;g__Defluviimonas
node35	k__Bacteria;p__Proteobacteria;c__Alphaproteobacteria;o__Rhodobacterales;f__Rhodobacteraceae
node34	k__Bacteria;p__Proteobacteria;c__Alphaproteobacteria
node4026	k__Bacteria;p__Proteobacteria;c__Alphaproteobacteria;o__Rhodobacterales;f__Rhodobacteraceae;g__NA
node217	k__Bacteria;p__Proteobacteria;c__Alphaproteobacteria;o__Rhizobiales
node4024	k__Bacteria;p__Proteobacteria;c__Alphaproteobacteria;o__Rhodobacterales;f__Rhodobacteraceae;g__NA
node4025	k__Bacteria;p__Proteobacteria;c__Alphaproteobacteria;o__Rhodobacterales;f__Rhodobacteraceae;g__NA
node1010	k__Bacteria;p__Proteobacteria;c__Gammaproteobacteria;o__Burkholderiales
node643	k__Bacteria;p__Proteobacteria;c__Alphaproteobacteria;o__Rhodobacterales;f__Rhodobacteraceae
node4020	k__Bacteria;p__Proteobacteria;c__Alphaproteobacteria;o__Rickettsiales;f__Rickettsiaceae
node4021	k__Bacteria;p__Proteobacteria;c__Alphaproteobacteria;o__Rickettsiales;f__Rickettsiaceae;g__Rickettsia
node1018	k__Bacteria;p__Proteobacteria;c__Gammaproteobacteria;o__Burkholderiales
node1019	k__Bacteria;p__Proteobacteria;c__Gammaproteobacteria;o__Burkholderiales
node4028	k__Bacteria;p__Proteobacteria;c__Alphaproteobacteria;o__Rhodobacterales;f__Rhodobacteraceae;g__NA
node219	k__Bacteria;p__Proteobacteria;c__Alphaproteobacteria;o__Rhizobiales
node1384	k__Bacteria;p__Proteobacteria;c__Gammaproteobacteria
node933	k__Bacteria;p__Proteobacteria;c__Gammaproteobacteria;o__Burkholderiales
node2879	k__Bacteria;p__Firmicutes;c__Bacilli
node1387	k__Bacteria;p__Proteobacteria;c__Gammaproteobacteria;o__Salinisphaerales;f__Solimonadaceae;g__Nevskia
node1380	k__Bacteria;p__Proteobacteria;c__Gammaproteobacteria
node1381	k__Bacteria;p__Proteobacteria;c__Gammaproteobacteria
node1382	k__Bacteria;p__Proteobacteria;c__Gammaproteobacteria
node1383	k__Bacteria;p__Proteobacteria;c__Gammaproteobacteria
node2873	k__Bacteria;p__Firmicutes;c__Bacilli;o__Lactobacillales;f__Lactobacillaceae;g__Lactobacillus
node2872	k__Bacteria;p__Firmicutes;c__Bacilli;o__Lactobacillales
node2871	k__Bacteria;p__Firmicutes;c__Bacilli;o__Bacillales;f__Planococcaceae
node2870	k__Bacteria;p__Firmicutes;c__Bacilli
node2877	k__Bacteria;p__Firmicutes;c__Bacilli
node2876	k__Bacteria;p__Firmicutes;c__Bacilli
node2875	k__Bacteria;p__Firmicutes;c__Bacilli;o__Lactobacillales;f__Aerococcaceae;g__Aerococcus
node2874	k__Bacteria;p__Firmicutes;c__Bacilli;o__Lactobacillales
node3827	k__Bacteria;p__Bacteroidota;c__Bacteroidia;o__Bacteroidales;f__Muribaculaceae;g__NA
node686	k__Bacteria;p__Proteobacteria;c__Alphaproteobacteria;o__Rhodobacterales;f__Rhodobacteraceae;g__Rhodobacter
node3794	k__Bacteria;p__Bacteroidota;c__Bacteroidia;o__Bacteroidales;f__Bacteroidaceae;g__Bacteroides
node937	k__Bacteria;p__Proteobacteria;c__Gammaproteobacteria;o__Burkholderiales;f__Neisseriaceae;g__NA
node3797	k__Bacteria;p__Bacteroidota;c__Bacteroidia;o__Bacteroidales
node936	k__Bacteria;p__Proteobacteria;c__Gammaproteobacteria;o__Burkholderiales
node3824	k__Bacteria;p__Bacteroidota;c__Bacteroidia;o__Bacteroidales
node858	k__Bacteria;p__Proteobacteria;c__Gammaproteobacteria;o__Burkholderiales;f__Comamonadaceae
node859	k__Bacteria;p__Proteobacteria;c__Gammaproteobacteria;o__Burkholderiales;f__Comamonadaceae
node588	k__Bacteria;p__Proteobacteria;c__Alphaproteobacteria;o__Rhodobacterales;f__Rhodobacteraceae;g__NA
node589	k__Bacteria;p__Proteobacteria;c__Alphaproteobacteria;o__Rhodobacterales;f__Rhodobacteraceae;g__NA
node586	k__Bacteria;p__Proteobacteria;c__Alphaproteobacteria;o__Rhodobacterales;f__Rhodobacteraceae;g__NA
node587	k__Bacteria;p__Proteobacteria;c__Alphaproteobacteria;o__Rhodobacterales;f__Rhodobacteraceae;g__NA
node584	k__Bacteria;p__Proteobacteria;c__Alphaproteobacteria;o__Rhodobacterales;f__Rhodobacteraceae
node585	k__Bacteria;p__Proteobacteria;c__Alphaproteobacteria;o__Rhodobacterales;f__Rhodobacteraceae;g__NA
node582	k__Bacteria;p__Proteobacteria;c__Alphaproteobacteria;o__Rhodobacterales;f__Rhodobacteraceae
node583	k__Bacteria;p__Proteobacteria;c__Alphaproteobacteria;o__Rhodobacterales;f__Rhodobacteraceae
node852	k__Bacteria;p__Proteobacteria;c__Gammaproteobacteria;o__Burkholderiales;f__Neisseriaceae;g__NA
node581	k__Bacteria;p__Proteobacteria;c__Alphaproteobacteria;o__Rhodobacterales;f__Rhodobacteraceae;g__Tabrizicola
node1128	k__Bacteria;p__Proteobacteria;c__Gammaproteobacteria;o__Burkholderiales;f__Alcaligenaceae;g__Alcaligenes
node832	k__Bacteria;p__Proteobacteria;c__Gammaproteobacteria;o__Burkholderiales
node1658	k__Bacteria;p__Proteobacteria;c__Gammaproteobacteria;o__Alteromonadales;f__Shewanellaceae;g__Shewanella
node1659	k__Bacteria;p__Proteobacteria;c__Gammaproteobacteria;o__Alteromonadales;f__Shewanellaceae;g__Shewanella
node3793	k__Bacteria;p__Bacteroidota;c__Bacteroidia;o__Bacteroidales;f__Prevotellaceae;g__Prevotellaceae_UCG-003
node833	k__Bacteria;p__Proteobacteria;c__Gammaproteobacteria;o__Burkholderiales
node1652	k__Bacteria;p__Proteobacteria;c__Gammaproteobacteria;o__Alteromonadales;f__Shewanellaceae;g__Shewanella
node1121	k__Bacteria;p__Proteobacteria;c__Gammaproteobacteria;o__Burkholderiales
node1122	k__Bacteria;p__Proteobacteria;c__Gammaproteobacteria;o__Burkholderiales
node1123	k__Bacteria;p__Proteobacteria;c__Gammaproteobacteria;o__Burkholderiales;f__Alcaligenaceae;g__Alcaligenes
node1656	k__Bacteria;p__Proteobacteria;c__Gammaproteobacteria;o__Alteromonadales;f__Shewanellaceae;g__Shewanella
node1657	k__Bacteria;p__Proteobacteria;c__Gammaproteobacteria;o__Alteromonadales;f__Shewanellaceae;g__Shewanella
node1126	k__Bacteria;p__Proteobacteria;c__Gammaproteobacteria;o__Burkholderiales;f__Alcaligenaceae;g__Alcaligenes
node1655	k__Bacteria;p__Proteobacteria;c__Gammaproteobacteria;o__Alteromonadales;f__Shewanellaceae;g__Shewanella
node102	k__Bacteria;p__Proteobacteria;c__Alphaproteobacteria;o__Rhizobiales;f__Rhizobiales_Incertae_Sedis;g__NA
node103	k__Bacteria;p__Proteobacteria;c__Alphaproteobacteria;o__Rhizobiales;f__Rhizobiales_Incertae_Sedis;g__NA
node100	k__Bacteria;p__Proteobacteria;c__Alphaproteobacteria;o__Rhizobiales
node831	k__Bacteria;p__Proteobacteria;c__Gammaproteobacteria;o__Burkholderiales
node106	k__Bacteria;p__Proteobacteria;c__Alphaproteobacteria;o__Rhizobiales;f__Rhizobiales_Incertae_Sedis;g__NA
node1882	k__Bacteria;p__Proteobacteria;c__Gammaproteobacteria;o__Enterobacterales;f__Enterobacteriaceae;g__Plesiomonas
node456	k__Bacteria;p__Proteobacteria;c__Alphaproteobacteria;o__Sphingomonadales;f__Sphingomonadaceae
node457	k__Bacteria;p__Proteobacteria;c__Alphaproteobacteria;o__Sphingomonadales;f__Sphingomonadaceae
node458	k__Bacteria;p__Proteobacteria;c__Alphaproteobacteria;g__NA
node459	k__Bacteria;p__Proteobacteria;c__Alphaproteobacteria;g__NA
node1492	k__Bacteria;p__Proteobacteria;c__Gammaproteobacteria;o__Pseudomonadales;f__Pseudomonadaceae;g__Pseudomonas
node1493	k__Bacteria;p__Proteobacteria;c__Gammaproteobacteria;o__Pseudomonadales;f__Pseudomonadaceae;g__Pseudomonas
node1494	k__Bacteria;p__Proteobacteria;c__Gammaproteobacteria;o__Pseudomonadales;f__Pseudomonadaceae;g__Pseudomonas
node792	k__Bacteria;p__Proteobacteria;c__Gammaproteobacteria;o__Burkholderiales
node1496	k__Bacteria;p__Proteobacteria;c__Gammaproteobacteria;o__Pseudomonadales;f__Pseudomonadaceae;g__Pseudomonas
node1497	k__Bacteria;p__Proteobacteria;c__Gammaproteobacteria
node692	k__Bacteria;p__Proteobacteria;c__Alphaproteobacteria;o__Rhodobacterales;f__Rhodobacteraceae;g__Defluviimonas
node693	k__Bacteria
node922	k__Bacteria;p__Proteobacteria;c__Gammaproteobacteria;o__Burkholderiales
node691	k__Bacteria;p__Proteobacteria;c__Alphaproteobacteria;o__Rhodobacterales;f__Rhodobacteraceae;g__Defluviimonas
node696	k__Bacteria;p__Proteobacteria;c__Alphaproteobacteria
node697	k__Bacteria;p__Proteobacteria;c__Alphaproteobacteria
node694	k__Bacteria;p__Proteobacteria;c__Alphaproteobacteria;o__Rhodobacterales;f__Rhodobacteraceae;g__Defluviimonas
node695	k__Bacteria
node928	k__Bacteria;p__Proteobacteria;c__Gammaproteobacteria;o__Burkholderiales
node929	k__Bacteria;p__Proteobacteria;c__Gammaproteobacteria;o__Burkholderiales
node698	k__Bacteria;p__Proteobacteria;c__Alphaproteobacteria
node699	k__Bacteria;p__Proteobacteria;c__Alphaproteobacteria
node3659	k__Bacteria;p__Bacteroidota;c__Bacteroidia;o__Flavobacteriales;f__Flavobacteriaceae;g__Flavobacterium
node532	k__Bacteria;p__Proteobacteria;c__Alphaproteobacteria;o__Sphingomonadales;f__Sphingomonadaceae;g__Sphingomonas
node377	k__Bacteria;p__Proteobacteria;c__Alphaproteobacteria;o__Rhizobiales;f__Beijerinckiaceae;g__Methylobacterium-Methylorubrum
node791	k__Bacteria;p__Proteobacteria;c__Gammaproteobacteria;o__Burkholderiales;f__Chitinibacteraceae;g__Chitinibacter
node2884	k__Bacteria;p__Firmicutes;c__Bacilli;o__Exiguobacterales;f__Exiguobacteraceae;g__Exiguobacterium
node531	k__Bacteria;p__Proteobacteria;c__Alphaproteobacteria;o__Sphingomonadales;f__Sphingomonadaceae
node1728	k__Bacteria;p__Proteobacteria;c__Gammaproteobacteria;o__Pasteurellales;f__Pasteurellaceae
node1729	k__Bacteria;p__Proteobacteria;c__Gammaproteobacteria;o__Pasteurellales;f__Pasteurellaceae;g__Actinobacillus
node1726	k__Bacteria;p__Proteobacteria;c__Gammaproteobacteria;o__Pasteurellales;f__Pasteurellaceae
node1727	k__Bacteria;p__Proteobacteria;c__Gammaproteobacteria;o__Pasteurellales;f__Pasteurellaceae
node1724	k__Bacteria;p__Proteobacteria;c__Gammaproteobacteria;o__Pasteurellales;f__Pasteurellaceae
node1725	k__Bacteria;p__Proteobacteria;c__Gammaproteobacteria;o__Pasteurellales;f__Pasteurellaceae
[truncated: 2,055 more rows]

## Sheet: ST1D - sample covariates
	Study	Facility	Sex	Age	Strain	Diet	Exposure	Exp.Type	Exp.Cat	Phelps_2017Experiment	Phelps_2017Sample	Phelps_2017Flask	Phelps_2017Replicate	Phelps_2017Status	Phelps_2017Number.Larvae	Phelps_2017Day.of.Isolation	Phelps_2017DNA.Isolation.Kit	Phelps_2017X.1	Gaulke_2019Seq_ID	Gaulke_2019Sample.ID	Gaulke_2019DaysPE	Gaulke_2019Exposure	Gaulke_2019Sex	Gaulke_2019Weight_.mg.	Gaulke_2019Length_.mm.	Gaulke_2019Total	Gaulke_2019Mature	Gaulke_2019Immature	Gaulke_2019Dead	Gaulke_2019Worms.histo	Gaulke_2019Hyperplasia	Gaulke_2019Inflammation	Gaulke_2019condition_factor	Gaulke_2019tank	Gaulke_2019hist_total	Gaulke_2019daype_exp	Weitekamp_2019Experiment	Weitekamp_2019Sample	Weitekamp_2019Flask	Weitekamp_2019Replicate	Weitekamp_2019Status	Weitekamp_2019Dose	Weitekamp_2019Day.of.Isolation	Weitekamp_2019Number.Larvae	Weitekamp_2019DNA.Isolation.Kit	Weitekamp_2019X.1	Weitekamp_2019Exposure.Level	Pindling_2018Assay.Type	Pindling_2018AvgSpotLen
lane1-s011-index-TCCGACACAATT-Z0382	Gaulke_2019	OSU_NASH	NA	120	5D	gemma.brine	Control	Control	Control	NA	NA	NA	NA	NA	NA	NA	NA	NA	lane1-s011-index-TCCGACACAATT-Z0382	pNC2-4	0	Unexposed	NA	NA	NA	NA	NA	NA	NA	NA	NA	NA	NA	2	NA	0_Unexposed	NA	NA	NA	NA	NA	NA	NA	NA	NA	NA	NA	NA	NA
lane1-s217-index-CTCGGCAATTAT-Z0586	Gaulke_2019	OSU_NASH	F	206	5D	gemma.brine	Control	Control	Control	NA	NA	NA	NA	NA	NA	NA	NA	NA	lane1-s217-index-CTCGGCAATTAT-Z0586	NC1-32	86	Unexposed	F	280	26	5	0	5	0	0	0	0	1.593	1	0	86_Unexposed	NA	NA	NA	NA	NA	NA	NA	NA	NA	NA	NA	NA	NA
CC-BPA-11uM-38-8B-MB80-10dpf-S38	Catron_2018	EPA	NA	10			Exposed	BPA	Toxicant	NA	NA	NA	NA	NA	NA	NA	NA	NA	NA	NA	NA	NA	NA	NA	NA	NA	NA	NA	NA	NA	NA	NA	NA	NA	NA	NA	NA	NA	NA	NA	NA	NA	NA	NA	NA	NA	NA	NA	NA
lane1-s060-index-GTCAATTGACCG-Z0430	Gaulke_2019	OSU_NASH	F	127	5D	gemma.brine	Exposed	Parasite	Biological	NA	NA	NA	NA	NA	NA	NA	NA	NA	lane1-s060-index-GTCAATTGACCG-Z0430	PC3-2	7	Exposed	F	406	27	0	0	0	0	0	0	0	2.063	6	0	7_Exposed	NA	NA	NA	NA	NA	NA	NA	NA	NA	NA	NA	NA	NA
lane1-s034-index-CTGCTAACGCAA-Z0405	Gaulke_2019	OSU_NASH	F	127	5D	gemma.brine	Control	Control	Control	NA	NA	NA	NA	NA	NA	NA	NA	NA	lane1-s034-index-CTGCTAACGCAA-Z0405	NC1-2	7	Unexposed	F	372	27.5	0	0	0	0	0	0	0	1.789	1	0	7_Unexposed	NA	NA	NA	NA	NA	NA	NA	NA	NA	NA	NA	NA	NA
lane1-s214-index-ATGCGTAGTGCG-Z0583	Gaulke_2019	OSU_NASH	F	179	5D	gemma.brine	Exposed	Parasite	Biological	NA	NA	NA	NA	NA	NA	NA	NA	NA	lane1-s214-index-ATGCGTAGTGCG-Z0583	PC3-29	59	Exposed	F	282	25	1	0	1	0	0	1	2	1.805	6	3	59_Exposed	NA	NA	NA	NA	NA	NA	NA	NA	NA	NA	NA	NA	NA
SRR5176303	Stagaman_2017	UO	NA	75	Tübingen_Rag1-/-	brine.shrimp	Control	Control	Control	NA	NA	NA	NA	NA	NA	NA	NA	NA	NA	NA	NA	NA	NA	NA	NA	NA	NA	NA	NA	NA	NA	NA	NA	NA	NA	NA	NA	NA	NA	NA	NA	NA	NA	NA	NA	NA	NA	NA	NA
SRR5176302	Stagaman_2017	UO	NA	75	Tübingen_Rag1-/-	brine.shrimp	Control	Control	Control	NA	NA	NA	NA	NA	NA	NA	NA	NA	NA	NA	NA	NA	NA	NA	NA	NA	NA	NA	NA	NA	NA	NA	NA	NA	NA	NA	NA	NA	NA	NA	NA	NA	NA	NA	NA	NA	NA	NA	NA
SRR5176301	Stagaman_2017	UO	NA	75	Tübingen_Rag1-/-	brine.shrimp	Control	Control	Control	NA	NA	NA	NA	NA	NA	NA	NA	NA	NA	NA	NA	NA	NA	NA	NA	NA	NA	NA	NA	NA	NA	NA	NA	NA	NA	NA	NA	NA	NA	NA	NA	NA	NA	NA	NA	NA	NA	NA	NA
CR-98-12-C-10-S22	Phelps_2017	EPA	NA	10	highly outbred EPA wildtype line	gemma.brine	Control	Control	Control	42	12C	12	C	CC	10	10 dpf	Zymo	NA	NA	NA	NA	NA	NA	NA	NA	NA	NA	NA	NA	NA	NA	NA	NA	NA	NA	NA	NA	NA	NA	NA	NA	NA	NA	NA	NA	NA	NA	NA	NA
SRR5176307	Stagaman_2017	UO	NA	75	Tübingen_Rag1-/-	brine.shrimp	Control	Control	Control	NA	NA	NA	NA	NA	NA	NA	NA	NA	NA	NA	NA	NA	NA	NA	NA	NA	NA	NA	NA	NA	NA	NA	NA	NA	NA	NA	NA	NA	NA	NA	NA	NA	NA	NA	NA	NA	NA	NA	NA
SRR5176306	Stagaman_2017	UO	NA	75	Tübingen_Rag1-/-	brine.shrimp	Control	Control	Control	NA	NA	NA	NA	NA	NA	NA	NA	NA	NA	NA	NA	NA	NA	NA	NA	NA	NA	NA	NA	NA	NA	NA	NA	NA	NA	NA	NA	NA	NA	NA	NA	NA	NA	NA	NA	NA	NA	NA	NA
lane1-s171-index-GATAGAAAGCCA-Z0541	Gaulke_2019	OSU_NASH	F	163	5D	gemma.brine	Exposed	Parasite	Biological	NA	NA	NA	NA	NA	NA	NA	NA	NA	lane1-s171-index-GATAGAAAGCCA-Z0541	PC1-22	43	Exposed	F	430	27	15	0	15	0	4	1	3	2.185	4	4	43_Exposed	NA	NA	NA	NA	NA	NA	NA	NA	NA	NA	NA	NA	NA
SRR5176284	Stagaman_2017	UO	NA	75	Tübingen_Rag1-/-	brine.shrimp	Control	Control	Control	NA	NA	NA	NA	NA	NA	NA	NA	NA	NA	NA	NA	NA	NA	NA	NA	NA	NA	NA	NA	NA	NA	NA	NA	NA	NA	NA	NA	NA	NA	NA	NA	NA	NA	NA	NA	NA	NA	NA	NA
lane1-s045-index-GTCTAATTCCGA-Z0415	Gaulke_2019	OSU_NASH	M	127	5D	gemma.brine	Control	Control	Control	NA	NA	NA	NA	NA	NA	NA	NA	NA	lane1-s045-index-GTCTAATTCCGA-Z0415	NC3-2	7	Unexposed	M	283	26	0	0	0	0	0	0	0	1.61	3	0	7_Unexposed	NA	NA	NA	NA	NA	NA	NA	NA	NA	NA	NA	NA	NA
lane1-s072-index-CGAGTTGTAGCG-Z0442	Gaulke_2019	OSU_NASH	F	130	5D	gemma.brine	Control	Control	Control	NA	NA	NA	NA	NA	NA	NA	NA	NA	lane1-s072-index-CGAGTTGTAGCG-Z0442	NC2-9	10	Unexposed	F	367	26	0	0	0	0	0	0	0	2.088	2	0	10_Unexposed	NA	NA	NA	NA	NA	NA	NA	NA	NA	NA	NA	NA	NA
CC-BPF-8uM-243-7C-MB87b-10dpf-S257	Catron_2018	EPA	NA	10			Exposed	BPF	Toxicant	NA	NA	NA	NA	NA	NA	NA	NA	NA	NA	NA	NA	NA	NA	NA	NA	NA	NA	NA	NA	NA	NA	NA	NA	NA	NA	NA	NA	NA	NA	NA	NA	NA	NA	NA	NA	NA	NA	NA	NA
lane1-s065-index-GTCCGAAACACT-Z0435	Gaulke_2019	OSU_NASH	F	130	5D	gemma.brine	Control	Control	Control	NA	NA	NA	NA	NA	NA	NA	NA	NA	lane1-s065-index-GTCCGAAACACT-Z0435	NC1-7	10	Unexposed	F	256	26.5	0	0	0	0	0	0	0	1.376	1	0	10_Unexposed	NA	NA	NA	NA	NA	NA	NA	NA	NA	NA	NA	NA	NA
lane1-s114-index-ACACGAGCCACA-Z0484	Gaulke_2019	OSU_NASH	M	141	5D	gemma.brine	Exposed	Parasite	Biological	NA	NA	NA	NA	NA	NA	NA	NA	NA	lane1-s114-index-ACACGAGCCACA-Z0484	PC2-11	21	Exposed	M	209	25	18	0	18	0	4	3	2	1.338	5	5	21_Exposed	NA	NA	NA	NA	NA	NA	NA	NA	NA	NA	NA	NA	NA
lane1-s139-index-GTCATTCACGAG-Z0509	Gaulke_2019	OSU_NASH	F	150	5D	gemma.brine	Control	Control	Control	NA	NA	NA	NA	NA	NA	NA	NA	NA	lane1-s139-index-GTCATTCACGAG-Z0509	NC3-20	30	Unexposed	F	277	26	0	0	0	0	0	0	0	1.576	3	0	30_Unexposed	NA	NA	NA	NA	NA	NA	NA	NA	NA	NA	NA	NA	NA
CC-BPB-09uM-68-5D-MB84a-10dpf-S70	Catron_2018	EPA	NA	10			Exposed	BPB	Toxicant	NA	NA	NA	NA	NA	NA	NA	NA	NA	NA	NA	NA	NA	NA	NA	NA	NA	NA	NA	NA	NA	NA	NA	NA	NA	NA	NA	NA	NA	NA	NA	NA	NA	NA	NA	NA	NA	NA	NA	NA
CC-BPA-11uM-37-8A-MB80-10dpf-S37	Catron_2018	EPA	NA	10			Exposed	BPA	Toxicant	NA	NA	NA	NA	NA	NA	NA	NA	NA	NA	NA	NA	NA	NA	NA	NA	NA	NA	NA	NA	NA	NA	NA	NA	NA	NA	NA	NA	NA	NA	NA	NA	NA	NA	NA	NA	NA	NA	NA	NA
lane1-s005-index-TTACTGTGCGAT-Z0376	Gaulke_2019	OSU_NASH	NA	120	5D	gemma.brine	Control	Control	Control	NA	NA	NA	NA	NA	NA	NA	NA	NA	lane1-s005-index-TTACTGTGCGAT-Z0376	pNC1-3	0	Unexposed	NA	NA	NA	NA	NA	NA	NA	NA	NA	NA	NA	1	NA	0_Unexposed	NA	NA	NA	NA	NA	NA	NA	NA	NA	NA	NA	NA	NA
lane1-s220-index-GGATGTAAGTAG-Z0589	Gaulke_2019	OSU_NASH	F	206	5D	gemma.brine	Control	Control	Control	NA	NA	NA	NA	NA	NA	NA	NA	NA	lane1-s220-index-GGATGTAAGTAG-Z0589	NC1-35	86	Unexposed	F	409	29	0	0	0	0	0	0	0	1.677	1	0	86_Unexposed	NA	NA	NA	NA	NA	NA	NA	NA	NA	NA	NA	NA	NA
lane1-s208-index-GACGAGTCAGTC-Z0578	Gaulke_2019	OSU_NASH	M	179	5D	gemma.brine	Exposed	Parasite	Biological	NA	NA	NA	NA	NA	NA	NA	NA	NA	lane1-s208-index-GACGAGTCAGTC-Z0578	PC2-29	59	Exposed	M	221	25	0	0	0	0	0	3	3	1.414	5	6	59_Exposed	NA	NA	NA	NA	NA	NA	NA	NA	NA	NA	NA	NA	NA
lane1-s156-index-CATCGGTCAAGG-Z0526	Gaulke_2019	OSU_NASH	M	163	5D	gemma.brine	Control	Control	Control	NA	NA	NA	NA	NA	NA	NA	NA	NA	lane1-s156-index-CATCGGTCAAGG-Z0526	NC1-22	43	Unexposed	M	311	26	0	0	0	0	0	0	0	1.769	1	0	43_Unexposed	NA	NA	NA	NA	NA	NA	NA	NA	NA	NA	NA	NA	NA
CC-BPAF-018uM-189-4C-MB87a-10dpf-S199	Catron_2018	EPA	NA	10			Exposed	BPAF	Toxicant	NA	NA	NA	NA	NA	NA	NA	NA	NA	NA	NA	NA	NA	NA	NA	NA	NA	NA	NA	NA	NA	NA	NA	NA	NA	NA	NA	NA	NA	NA	NA	NA	NA	NA	NA	NA	NA	NA	NA	NA
lane1-s105-index-ACGTGAGAGAAT-Z0475	Gaulke_2019	OSU_NASH	F	141	5D	gemma.brine	Control	Control	Control	NA	NA	NA	NA	NA	NA	NA	NA	NA	lane1-s105-index-ACGTGAGAGAAT-Z0475	NC3-12	21	Unexposed	F	260	25	0	0	0	0	0	0	0	1.664	3	0	21_Unexposed	NA	NA	NA	NA	NA	NA	NA	NA	NA	NA	NA	NA	NA
lane1-s188-index-CATCCAAATGCG-Z0558	Gaulke_2019	OSU_NASH	M	179	5D	gemma.brine	Control	Control	Control	NA	NA	NA	NA	NA	NA	NA	NA	NA	lane1-s188-index-CATCCAAATGCG-Z0558	NC1-29	59	Unexposed	M	306	26.5	0	0	0	0	0	0	0	1.644	1	0	59_Unexposed	NA	NA	NA	NA	NA	NA	NA	NA	NA	NA	NA	NA	NA
lane1-s142-index-GCGTGTTAAACC-Z0512	Gaulke_2019	OSU_NASH	F	150	5D	gemma.brine	Exposed	Parasite	Biological	NA	NA	NA	NA	NA	NA	NA	NA	NA	lane1-s142-index-GCGTGTTAAACC-Z0512	PC1-18	30	Exposed	F	188	24	32	0	32	0	11	2	2	1.36	4	4	30_Exposed	NA	NA	NA	NA	NA	NA	NA	NA	NA	NA	NA	NA	NA
CC-DMSO-01-19-3C-MB80-10dpf-S17	Catron_2018	EPA	NA	10			Control	Control	Control	NA	NA	NA	NA	NA	NA	NA	NA	NA	NA	NA	NA	NA	NA	NA	NA	NA	NA	NA	NA	NA	NA	NA	NA	NA	NA	NA	NA	NA	NA	NA	NA	NA	NA	NA	NA	NA	NA	NA	NA
lane1-s063-index-CCTCTCGTGATC-Z0433	Gaulke_2019	OSU_NASH	M	127	5D	gemma.brine	Exposed	Parasite	Biological	NA	NA	NA	NA	NA	NA	NA	NA	NA	lane1-s063-index-CCTCTCGTGATC-Z0433	PC3-5	7	Exposed	M	242	26	1	0	1	0	2	2	0	1.377	6	2	7_Exposed	NA	NA	NA	NA	NA	NA	NA	NA	NA	NA	NA	NA	NA
CR-97B-12-B-10-S49	Phelps_2017	EPA	NA	10	highly outbred EPA wildtype line	gemma.brine	Control	Control	Control	42	12B	12	B	CC	10	10 dpf	Zymo	NA	NA	NA	NA	NA	NA	NA	NA	NA	NA	NA	NA	NA	NA	NA	NA	NA	NA	NA	NA	NA	NA	NA	NA	NA	NA	NA	NA	NA	NA	NA	NA
lane1-s071-index-ACTATTGTCACG-Z0441	Gaulke_2019	OSU_NASH	F	130	5D	gemma.brine	Control	Control	Control	NA	NA	NA	NA	NA	NA	NA	NA	NA	lane1-s071-index-ACTATTGTCACG-Z0441	NC2-8	10	Unexposed	F	328	26.5	0	0	0	0	0	0	0	1.763	2	0	10_Unexposed	NA	NA	NA	NA	NA	NA	NA	NA	NA	NA	NA	NA	NA
lane1-s203-index-AACGCCGAATGC-Z0573	Gaulke_2019	OSU_NASH	M	179	5D	gemma.brine	Exposed	Parasite	Biological	NA	NA	NA	NA	NA	NA	NA	NA	NA	lane1-s203-index-AACGCCGAATGC-Z0573	PC1-29	59	Exposed	M	359	29.5	1	1	0	0	6	3	2	1.398	4	5	59_Exposed	NA	NA	NA	NA	NA	NA	NA	NA	NA	NA	NA	NA	NA
AC1-TCS-016uM-28-MB96-8E-6dpf-S28	Weitekamp_2019	EPA	NA	6	highly outbred EPA wildtype line	gemma.brine	Exposed	Triclosan	Antibiotic	NA	NA	NA	NA	NA	NA	NA	NA	NA	NA	NA	NA	NA	NA	NA	NA	NA	NA	NA	NA	NA	NA	NA	NA	NA	NA	NA	MB96	8E	8	E	AC1:ZF	0.16 uM TCS	6	8	Zymo	NA	Low	NA	NA
CC-DMSO-01-82-MB96-10D-10dpf-S86	Weitekamp_2019	EPA	NA	10	highly outbred EPA wildtype line	gemma.brine	Control	Control	Control	NA	NA	NA	NA	NA	NA	NA	NA	NA	NA	NA	NA	NA	NA	NA	NA	NA	NA	NA	NA	NA	NA	NA	NA	NA	NA	NA	MB96	10D	10	D	CC	0.1% DMSO	10	8	Zymo	NA	Control	NA	NA
CC-DMSO-01-226-3B-MB87b-10dpf-S238	Catron_2018	EPA	NA	10			Control	Control	Control	NA	NA	NA	NA	NA	NA	NA	NA	NA	NA	NA	NA	NA	NA	NA	NA	NA	NA	NA	NA	NA	NA	NA	NA	NA	NA	NA	NA	NA	NA	NA	NA	NA	NA	NA	NA	NA	NA	NA	NA
lane1-s178-index-TGAGTTCGCTAT-Z0548	Gaulke_2019	OSU_NASH	M	163	5D	gemma.brine	Exposed	Parasite	Biological	NA	NA	NA	NA	NA	NA	NA	NA	NA	lane1-s178-index-TGAGTTCGCTAT-Z0548	PC2-24	43	Exposed	M	175	25	25	0	25	0	10	3	2	1.12	5	5	43_Exposed	NA	NA	NA	NA	NA	NA	NA	NA	NA	NA	NA	NA	NA
CC-DMSO-01-18-3B-MB80-10dpf-S16	Catron_2018	EPA	NA	10			Control	Control	Control	NA	NA	NA	NA	NA	NA	NA	NA	NA	NA	NA	NA	NA	NA	NA	NA	NA	NA	NA	NA	NA	NA	NA	NA	NA	NA	NA	NA	NA	NA	NA	NA	NA	NA	NA	NA	NA	NA	NA	NA
lane1-s124-index-CGTAACCAACCA-Z0494	Gaulke_2019	OSU_NASH	M	141	5D	gemma.brine	Exposed	Parasite	Biological	NA	NA	NA	NA	NA	NA	NA	NA	NA	lane1-s124-index-CGTAACCAACCA-Z0494	PC3-15	21	Exposed	M	195	24.5	20	0	20	0	6	2	2	1.326	6	4	21_Exposed	NA	NA	NA	NA	NA	NA	NA	NA	NA	NA	NA	NA	NA
lane1-s055-index-CTATTTGCGACA-Z0425	Gaulke_2019	OSU_NASH	F	127	5D	gemma.brine	Exposed	Parasite	Biological	NA	NA	NA	NA	NA	NA	NA	NA	NA	lane1-s055-index-CTATTTGCGACA-Z0425	PC2-2	7	Exposed	F	376	27	0	0	0	0	0	0	0	1.91	5	0	7_Exposed	NA	NA	NA	NA	NA	NA	NA	NA	NA	NA	NA	NA	NA
lane1-s036-index-TCTAGCGTAGTG-Z0407	Gaulke_2019	OSU_NASH	F	127	5D	gemma.brine	Control	Control	Control	NA	NA	NA	NA	NA	NA	NA	NA	NA	lane1-s036-index-TCTAGCGTAGTG-Z0407	NC1-4	7	Unexposed	F	458	28	0	0	0	0	0	0	0	2.086	1	0	7_Unexposed	NA	NA	NA	NA	NA	NA	NA	NA	NA	NA	NA	NA	NA
AC1-TCS-016uM-26-MB96-8C-6dpf-S26	Weitekamp_2019	EPA	NA	6	highly outbred EPA wildtype line	gemma.brine	Exposed	Triclosan	Antibiotic	NA	NA	NA	NA	NA	NA	NA	NA	NA	NA	NA	NA	NA	NA	NA	NA	NA	NA	NA	NA	NA	NA	NA	NA	NA	NA	NA	MB96	8C	8	C	AC1:ZF	0.16 uM TCS	6	8	Zymo	NA	Low	NA	NA
lane1-s082-index-CTACCGGATCAA-Z0452	Gaulke_2019	OSU_NASH	M	130	5D	gemma.brine	Exposed	Parasite	Biological	NA	NA	NA	NA	NA	NA	NA	NA	NA	lane1-s082-index-CTACCGGATCAA-Z0452	PC1-9	10	Exposed	M	297	26.5	0	0	0	0	0	0	0	1.596	4	0	10_Exposed	NA	NA	NA	NA	NA	NA	NA	NA	NA	NA	NA	NA	NA
lane1-s104-index-CAGCATGTGTTG-Z0474	Gaulke_2019	OSU_NASH	F	141	5D	gemma.brine	Control	Control	Control	NA	NA	NA	NA	NA	NA	NA	NA	NA	lane1-s104-index-CAGCATGTGTTG-Z0474	NC3-11	21	Unexposed	F	330	25	0	0	0	0	0	0	0	2.112	3	0	21_Unexposed	NA	NA	NA	NA	NA	NA	NA	NA	NA	NA	NA	NA	NA
CC-BPB-5uM-78-8B-MB84a-10dpf-S80	Catron_2018	EPA	NA	10			Exposed	BPB	Toxicant	NA	NA	NA	NA	NA	NA	NA	NA	NA	NA	NA	NA	NA	NA	NA	NA	NA	NA	NA	NA	NA	NA	NA	NA	NA	NA	NA	NA	NA	NA	NA	NA	NA	NA	NA	NA	NA	NA	NA	NA
CC-BPS-14uM-153-6A-MB85-10dpf-S161	Catron_2018	EPA	NA	10			Exposed	BPS	Toxicant	NA	NA	NA	NA	NA	NA	NA	NA	NA	NA	NA	NA	NA	NA	NA	NA	NA	NA	NA	NA	NA	NA	NA	NA	NA	NA	NA	NA	NA	NA	NA	NA	NA	NA	NA	NA	NA	NA	NA	NA
CC-BPF-15uM-245-8A-MB87b-10dpf-S259	Catron_2018	EPA	NA	10			Exposed	BPF	Toxicant	NA	NA	NA	NA	NA	NA	NA	NA	NA	NA	NA	NA	NA	NA	NA	NA	NA	NA	NA	NA	NA	NA	NA	NA	NA	NA	NA	NA	NA	NA	NA	NA	NA	NA	NA	NA	NA	NA	NA	NA
lane1-s064-index-GCCTGAATTTAC-Z0434	Gaulke_2019	OSU_NASH	F	130	5D	gemma.brine	Control	Control	Control	NA	NA	NA	NA	NA	NA	NA	NA	NA	lane1-s064-index-GCCTGAATTTAC-Z0434	NC1-6	10	Unexposed	F	416	29	0	0	0	0	0	0	0	1.706	1	0	10_Unexposed	NA	NA	NA	NA	NA	NA	NA	NA	NA	NA	NA	NA	NA
lane1-s228-index-GAAGTTGGAAGT-Z0597	Gaulke_2019	OSU_NASH	F	206	5D	gemma.brine	Control	Control	Control	NA	NA	NA	NA	NA	NA	NA	NA	NA	lane1-s228-index-GAAGTTGGAAGT-Z0597	NC3-33	86	Unexposed	F	493	29	0	0	0	0	0	0	0	2.021	3	0	86_Unexposed	NA	NA	NA	NA	NA	NA	NA	NA	NA	NA	NA	NA	NA
AC1-TCS-016uM-71-MB96-8C-10dpf-S75	Weitekamp_2019	EPA	NA	10	highly outbred EPA wildtype line	gemma.brine	Exposed	Triclosan	Antibiotic	NA	NA	NA	NA	NA	NA	NA	NA	NA	NA	NA	NA	NA	NA	NA	NA	NA	NA	NA	NA	NA	NA	NA	NA	NA	NA	NA	MB96	8C	8	C	AC1:ZF	0.16 uM TCS	10	8	Zymo	NA	Low	NA	NA
lane1-s205-index-TCTGCAGTTGGA-Z0575	Gaulke_2019	OSU_NASH	M	179	5D	gemma.brine	Exposed	Parasite	Biological	NA	NA	NA	NA	NA	NA	NA	NA	NA	lane1-s205-index-TCTGCAGTTGGA-Z0575	PC2-26	59	Exposed	M	285	28	2	2	0	0	0	1	1	1.298	5	2	59_Exposed	NA	NA	NA	NA	NA	NA	NA	NA	NA	NA	NA	NA	NA
CC-BPF-2uM-236-5D-MB87b-10dpf-S248	Catron_2018	EPA	NA	10			Exposed	BPF	Toxicant	NA	NA	NA	NA	NA	NA	NA	NA	NA	NA	NA	NA	NA	NA	NA	NA	NA	NA	NA	NA	NA	NA	NA	NA	NA	NA	NA	NA	NA	NA	NA	NA	NA	NA	NA	NA	NA	NA	NA	NA
SRR5176346	Stagaman_2017	UO	NA	75	Tübingen_Rag1-/-	brine.shrimp	Control	Control	Control	NA	NA	NA	NA	NA	NA	NA	NA	NA	NA	NA	NA	NA	NA	NA	NA	NA	NA	NA	NA	NA	NA	NA	NA	NA	NA	NA	NA	NA	NA	NA	NA	NA	NA	NA	NA	NA	NA	NA	NA
SRR5176344	Stagaman_2017	UO	NA	75	Tübingen_Rag1-/-	brine.shrimp	Control	Control	Control	NA	NA	NA	NA	NA	NA	NA	NA	NA	NA	NA	NA	NA	NA	NA	NA	NA	NA	NA	NA	NA	NA	NA	NA	NA	NA	NA	NA	NA	NA	NA	NA	NA	NA	NA	NA	NA	NA	NA	NA
SRR5176342	Stagaman_2017	UO	NA	75	Tübingen_Rag1-/-	brine.shrimp	Control	Control	Control	NA	NA	NA	NA	NA	NA	NA	NA	NA	NA	NA	NA	NA	NA	NA	NA	NA	NA	NA	NA	NA	NA	NA	NA	NA	NA	NA	NA	NA	NA	NA	NA	NA	NA	NA	NA	NA	NA	NA	NA
SRR5176341	Stagaman_2017	UO	NA	75	Tübingen_Rag1+/+	brine.shrimp	Control	Control	Control	NA	NA	NA	NA	NA	NA	NA	NA	NA	NA	NA	NA	NA	NA	NA	NA	NA	NA	NA	NA	NA	NA	NA	NA	NA	NA	NA	NA	NA	NA	NA	NA	NA	NA	NA	NA	NA	NA	NA	NA
AC1-DMSO-01-21-MB96-7C-6dpf-S21	Weitekamp_2019	EPA	NA	6	highly outbred EPA wildtype line	gemma.brine	Control	Control	Control	NA	NA	NA	NA	NA	NA	NA	NA	NA	NA	NA	NA	NA	NA	NA	NA	NA	NA	NA	NA	NA	NA	NA	NA	NA	NA	NA	MB96	7C	7	C	AC1:ZF	0.1% DMSO	6	8	Zymo	NA	Control	NA	NA
CC-BPS-4uM-145-4A-MB85-10dpf-S151	Catron_2018	EPA	NA	10			Exposed	BPS	Toxicant	NA	NA	NA	NA	NA	NA	NA	NA	NA	NA	NA	NA	NA	NA	NA	NA	NA	NA	NA	NA	NA	NA	NA	NA	NA	NA	NA	NA	NA	NA	NA	NA	NA	NA	NA	NA	NA	NA	NA	NA
CC-BPA-2uM-28-5D-MB80-10dpf-S26	Catron_2018	EPA	NA	10			Exposed	BPA	Toxicant	NA	NA	NA	NA	NA	NA	NA	NA	NA	NA	NA	NA	NA	NA	NA	NA	NA	NA	NA	NA	NA	NA	NA	NA	NA	NA	NA	NA	NA	NA	NA	NA	NA	NA	NA	NA	NA	NA	NA	NA
lane1-s168-index-AACGGCAGCATC-Z0538	Gaulke_2019	OSU_NASH	F	163	5D	gemma.brine	Control	Control	Control	NA	NA	NA	NA	NA	NA	NA	NA	NA	lane1-s168-index-AACGGCAGCATC-Z0538	NC3-24	43	Unexposed	F	249	25	0	0	0	0	0	0	0	1.594	3	0	43_Unexposed	NA	NA	NA	NA	NA	NA	NA	NA	NA	NA	NA	NA	NA
CC-BPS-7uM-149-5A-MB85-10dpf-S155	Catron_2018	EPA	NA	10			Exposed	BPS	Toxicant	NA	NA	NA	NA	NA	NA	NA	NA	NA	NA	NA	NA	NA	NA	NA	NA	NA	NA	NA	NA	NA	NA	NA	NA	NA	NA	NA	NA	NA	NA	NA	NA	NA	NA	NA	NA	NA	NA	NA	NA
CC-BPS-4uM-148-4D-MB85-10dpf-S154	Catron_2018	EPA	NA	10			Exposed	BPS	Toxicant	NA	NA	NA	NA	NA	NA	NA	NA	NA	NA	NA	NA	NA	NA	NA	NA	NA	NA	NA	NA	NA	NA	NA	NA	NA	NA	NA	NA	NA	NA	NA	NA	NA	NA	NA	NA	NA	NA	NA	NA
CC-DMSO-01-228-3D-MB87b-10dpf-S240	Catron_2018	EPA	NA	10			Control	Control	Control	NA	NA	NA	NA	NA	NA	NA	NA	NA	NA	NA	NA	NA	NA	NA	NA	NA	NA	NA	NA	NA	NA	NA	NA	NA	NA	NA	NA	NA	NA	NA	NA	NA	NA	NA	NA	NA	NA	NA	NA
lane1-s059-index-GGTGTCTATTGT-Z0429	Gaulke_2019	OSU_NASH	F	127	5D	gemma.brine	Exposed	Parasite	Biological	NA	NA	NA	NA	NA	NA	NA	NA	NA	lane1-s059-index-GGTGTCTATTGT-Z0429	PC3-1	7	Exposed	F	299	26	1	0	1	0	0	0	0	1.701	6	0	7_Exposed	NA	NA	NA	NA	NA	NA	NA	NA	NA	NA	NA	NA	NA
CC-DMSO-01-186-3D-MB87a-10dpf-S196	Catron_2018	EPA	NA	10			Control	Control	Control	NA	NA	NA	NA	NA	NA	NA	NA	NA	NA	NA	NA	NA	NA	NA	NA	NA	NA	NA	NA	NA	NA	NA	NA	NA	NA	NA	NA	NA	NA	NA	NA	NA	NA	NA	NA	NA	NA	NA	NA
lane1-s070-index-TGGCATACGGCA-Z0440	Gaulke_2019	OSU_NASH	F	130	5D	gemma.brine	Control	Control	Control	NA	NA	NA	NA	NA	NA	NA	NA	NA	lane1-s070-index-TGGCATACGGCA-Z0440	NC2-7	10	Unexposed	F	264	25	0	0	0	0	0	0	0	1.69	2	0	10_Unexposed	NA	NA	NA	NA	NA	NA	NA	NA	NA	NA	NA	NA	NA
CR-87-9-D-6-S12	Phelps_2017	EPA	NA	6	highly outbred EPA wildtype line	gemma.brine	Control	Control	Control	42	9D	9	D	CC	10	6 dpf	Zymo	NA	NA	NA	NA	NA	NA	NA	NA	NA	NA	NA	NA	NA	NA	NA	NA	NA	NA	NA	NA	NA	NA	NA	NA	NA	NA	NA	NA	NA	NA	NA	NA
lane1-s199-index-GTTTCTAGAGCT-Z0569	Gaulke_2019	OSU_NASH	M	179	5D	gemma.brine	Control	Control	Control	NA	NA	NA	NA	NA	NA	NA	NA	NA	lane1-s199-index-GTTTCTAGAGCT-Z0569	NC3-30	59	Unexposed	M	272	26.5	0	0	0	0	0	0	0	1.462	3	0	59_Unexposed	NA	NA	NA	NA	NA	NA	NA	NA	NA	NA	NA	NA	NA
lane1-s008-index-GAACCAAAGGAT-Z0379	Gaulke_2019	OSU_NASH	NA	120	5D	gemma.brine	Control	Control	Control	NA	NA	NA	NA	NA	NA	NA	NA	NA	lane1-s008-index-GAACCAAAGGAT-Z0379	pNC2-1	0	Unexposed	NA	NA	NA	NA	NA	NA	NA	NA	NA	NA	NA	2	NA	0_Unexposed	NA	NA	NA	NA	NA	NA	NA	NA	NA	NA	NA	NA	NA
CC-BPF-15uM-248-8D-MB87b-10dpf-S262	Catron_2018	EPA	NA	10			Exposed	BPF	Toxicant	NA	NA	NA	NA	NA	NA	NA	NA	NA	NA	NA	NA	NA	NA	NA	NA	NA	NA	NA	NA	NA	NA	NA	NA	NA	NA	NA	NA	NA	NA	NA	NA	NA	NA	NA	NA	NA	NA	NA	NA
lane1-s184-index-AGTTTGCAACGC-Z0554	Gaulke_2019	OSU_NASH	F	163	5D	gemma.brine	Exposed	Parasite	Biological	NA	NA	NA	NA	NA	NA	NA	NA	NA	lane1-s184-index-AGTTTGCAACGC-Z0554	PC3-25	43	Exposed	F	154	24	4	0	4	0	2	1	1	1.114	6	2	43_Exposed	NA	NA	NA	NA	NA	NA	NA	NA	NA	NA	NA	NA	NA
lane1-s083-index-AGCAAACACCCG-Z0453	Gaulke_2019	OSU_NASH	M	130	5D	gemma.brine	Exposed	Parasite	Biological	NA	NA	NA	NA	NA	NA	NA	NA	NA	lane1-s083-index-AGCAAACACCCG-Z0453	PC1-10	10	Exposed	M	265	25	1	0	1	0	0	1	0	1.696	4	1	10_Exposed	NA	NA	NA	NA	NA	NA	NA	NA	NA	NA	NA	NA	NA
lane1-s102-index-GCACTACCGAAT-Z0472	Gaulke_2019	OSU_NASH	M	141	5D	gemma.brine	Control	Control	Control	NA	NA	NA	NA	NA	NA	NA	NA	NA	lane1-s102-index-GCACTACCGAAT-Z0472	NC2-14	21	Unexposed	M	238	25.5	0	0	0	0	0	0	0	1.435	2	0	21_Unexposed	NA	NA	NA	NA	NA	NA	NA	NA	NA	NA	NA	NA	NA
lane1-s213-index-GGCTGTATGGGT-Z0582	Gaulke_2019	OSU_NASH	F	179	5D	gemma.brine	Exposed	Parasite	Biological	NA	NA	NA	NA	NA	NA	NA	NA	NA	lane1-s213-index-GGCTGTATGGGT-Z0582	PC3-28	59	Exposed	F	251	26	6	1	5	0	4	2	1	1.428	6	3	59_Exposed	NA	NA	NA	NA	NA	NA	NA	NA	NA	NA	NA	NA	NA
lane1-s159-index-TAAGGCCTATCG-Z0529	Gaulke_2019	OSU_NASH	F	163	5D	gemma.brine	Control	Control	Control	NA	NA	NA	NA	NA	NA	NA	NA	NA	lane1-s159-index-TAAGGCCTATCG-Z0529	NC1-25	43	Unexposed	F	276	26.5	0	0	0	0	0	0	0	1.483	1	0	43_Unexposed	NA	NA	NA	NA	NA	NA	NA	NA	NA	NA	NA	NA	NA
lane1-s094-index-CCAAGTCTTACA-Z0464	Gaulke_2019	OSU_NASH	M	141	5D	gemma.brine	Control	Control	Control	NA	NA	NA	NA	NA	NA	NA	NA	NA	lane1-s094-index-CCAAGTCTTACA-Z0464	NC1-11	21	Unexposed	M	272	26	0	0	0	0	0	0	0	1.548	1	0	21_Unexposed	NA	NA	NA	NA	NA	NA	NA	NA	NA	NA	NA	NA	NA
lane1-s090-index-ATGGACCGAACC-Z0460	Gaulke_2019	OSU_NASH	F	130	5D	gemma.brine	Exposed	Parasite	Biological	NA	NA	NA	NA	NA	NA	NA	NA	NA	lane1-s090-index-ATGGACCGAACC-Z0460	PC3-7	10	Exposed	F	512	29	2	0	2	0	0	1	0	2.099	6	1	10_Exposed	NA	NA	NA	NA	NA	NA	NA	NA	NA	NA	NA	NA	NA
lane1-s004-index-TATCGTTGACCA-Z0375	Gaulke_2019	OSU_NASH	NA	120	5D	gemma.brine	Control	Control	Control	NA	NA	NA	NA	NA	NA	NA	NA	NA	lane1-s004-index-TATCGTTGACCA-Z0375	pNC1-2	0	Unexposed	NA	NA	NA	NA	NA	NA	NA	NA	NA	NA	NA	1	NA	0_Unexposed	NA	NA	NA	NA	NA	NA	NA	NA	NA	NA	NA	NA	NA
SRR5176332	Stagaman_2017	UO	NA	75	Tübingen_Rag1+/+	brine.shrimp	Control	Control	Control	NA	NA	NA	NA	NA	NA	NA	NA	NA	NA	NA	NA	NA	NA	NA	NA	NA	NA	NA	NA	NA	NA	NA	NA	NA	NA	NA	NA	NA	NA	NA	NA	NA	NA	NA	NA	NA	NA	NA	NA
lane1-s202-index-TCCCAACTTCGC-Z0572	Gaulke_2019	OSU_NASH	M	179	5D	gemma.brine	Exposed	Parasite	Biological	NA	NA	NA	NA	NA	NA	NA	NA	NA	lane1-s202-index-TCCCAACTTCGC-Z0572	PC1-28	59	Exposed	M	141	23	3	0	3	0	0	2	3	1.159	4	5	59_Exposed	NA	NA	NA	NA	NA	NA	NA	NA	NA	NA	NA	NA	NA
SRR5176330	Stagaman_2017	UO	NA	75	Tübingen_Rag1-/-	brine.shrimp	Control	Control	Control	NA	NA	NA	NA	NA	NA	NA	NA	NA	NA	NA	NA	NA	NA	NA	NA	NA	NA	NA	NA	NA	NA	NA	NA	NA	NA	NA	NA	NA	NA	NA	NA	NA	NA	NA	NA	NA	NA	NA	NA
SRR5176331	Stagaman_2017	UO	NA	75	Tübingen_Rag1+/+	brine.shrimp	Control	Control	Control	NA	NA	NA	NA	NA	NA	NA	NA	NA	NA	NA	NA	NA	NA	NA	NA	NA	NA	NA	NA	NA	NA	NA	NA	NA	NA	NA	NA	NA	NA	NA	NA	NA	NA	NA	NA	NA	NA	NA	NA
SRR5176336	Stagaman_2017	UO	NA	75	Tübingen_Rag1-/-	brine.shrimp	Control	Control	Control	NA	NA	NA	NA	NA	NA	NA	NA	NA	NA	NA	NA	NA	NA	NA	NA	NA	NA	NA	NA	NA	NA	NA	NA	NA	NA	NA	NA	NA	NA	NA	NA	NA	NA	NA	NA	NA	NA	NA	NA
SRR5176337	Stagaman_2017	UO	NA	75	Tübingen_Rag1-/-	brine.shrimp	Control	Control	Control	NA	NA	NA	NA	NA	NA	NA	NA	NA	NA	NA	NA	NA	NA	NA	NA	NA	NA	NA	NA	NA	NA	NA	NA	NA	NA	NA	NA	NA	NA	NA	NA	NA	NA	NA	NA	NA	NA	NA	NA
SRR5176334	Stagaman_2017	UO	NA	75	Tübingen_Rag1+/-	brine.shrimp	Control	Control	Control	NA	NA	NA	NA	NA	NA	NA	NA	NA	NA	NA	NA	NA	NA	NA	NA	NA	NA	NA	NA	NA	NA	NA	NA	NA	NA	NA	NA	NA	NA	NA	NA	NA	NA	NA	NA	NA	NA	NA	NA
AC1-TCS-03uM-74-MB96-9A-10dpf-S78	Weitekamp_2019	EPA	NA	10	highly outbred EPA wildtype line	gemma.brine	Exposed	Triclosan	Antibiotic	NA	NA	NA	NA	NA	NA	NA	NA	NA	NA	NA	NA	NA	NA	NA	NA	NA	NA	NA	NA	NA	NA	NA	NA	NA	NA	NA	MB96	9A	9	A	AC1:ZF	0.3 uM TCS	10	8	Zymo	NA	High	NA	NA
SRR5176339	Stagaman_2017	UO	NA	75	Tübingen_Rag1+/+	brine.shrimp	Control	Control	Control	NA	NA	NA	NA	NA	NA	NA	NA	NA	NA	NA	NA	NA	NA	NA	NA	NA	NA	NA	NA	NA	NA	NA	NA	NA	NA	NA	NA	NA	NA	NA	NA	NA	NA	NA	NA	NA	NA	NA	NA
lane1-s130-index-ATGTACGGCGAC-Z0500	Gaulke_2019	OSU_NASH	F	150	5D	gemma.brine	Control	Control	Control	NA	NA	NA	NA	NA	NA	NA	NA	NA	lane1-s130-index-ATGTACGGCGAC-Z0500	NC2-16	30	Unexposed	F	307	26	0	0	0	0	0	0	0	1.747	2	0	30_Unexposed	NA	NA	NA	NA	NA	NA	NA	NA	NA	NA	NA	NA	NA
lane1-s186-index-AAGGTGTAAGGT-Z0556	Gaulke_2019	OSU_NASH	F	179	5D	gemma.brine	Control	Control	Control	NA	NA	NA	NA	NA	NA	NA	NA	NA	lane1-s186-index-AAGGTGTAAGGT-Z0556	NC1-27	59	Unexposed	F	259	26	0	0	0	0	0	0	0	1.474	1	0	59_Unexposed	NA	NA	NA	NA	NA	NA	NA	NA	NA	NA	NA	NA	NA
CC-BPF-4uM-237-6A-MB87b-10dpf-S249	Catron_2018	EPA	NA	10			Exposed	BPF	Toxicant	NA	NA	NA	NA	NA	NA	NA	NA	NA	NA	NA	NA	NA	NA	NA	NA	NA	NA	NA	NA	NA	NA	NA	NA	NA	NA	NA	NA	NA	NA	NA	NA	NA	NA	NA	NA	NA	NA	NA	NA
lane1-s115-index-CTCCTGAAAGTT-Z0485	Gaulke_2019	OSU_NASH	M	141	5D	gemma.brine	Exposed	Parasite	Biological	NA	NA	NA	NA	NA	NA	NA	NA	NA	lane1-s115-index-CTCCTGAAAGTT-Z0485	PC2-12	21	Exposed	M	95	17.5	4	0	4	0	0	1	0	1.773	5	1	21_Exposed	NA	NA	NA	NA	NA	NA	NA	NA	NA	NA	NA	NA	NA
CR-98B-12-C-10-S50	Phelps_2017	EPA	NA	10	highly outbred EPA wildtype line	gemma.brine	Control	Control	Control	42	12C	12	C	CC	10	10 dpf	Zymo	NA	NA	NA	NA	NA	NA	NA	NA	NA	NA	NA	NA	NA	NA	NA	NA	NA	NA	NA	NA	NA	NA	NA	NA	NA	NA	NA	NA	NA	NA	NA	NA
SRR3233707	Gaulke_2016	OSU_SARL	NA	180	5D	Gemma	Exposed	Triclosan	Antibiotic	NA	NA	NA	NA	NA	NA	NA	NA	NA	NA	NA	NA	NA	NA	NA	NA	NA	NA	NA	NA	NA	NA	NA	NA	NA	NA	NA	NA	NA	NA	NA	NA	NA	NA	NA	NA	NA	NA	NA	NA
SRR3233706	Gaulke_2016	OSU_SARL	NA	180	5D	Gemma	Exposed	Triclosan	Antibiotic	NA	NA	NA	NA	NA	NA	NA	NA	NA	NA	NA	NA	NA	NA	NA	NA	NA	NA	NA	NA	NA	NA	NA	NA	NA	NA	NA	NA	NA	NA	NA	NA	NA	NA	NA	NA	NA	NA	NA	NA
CC-BPS-7uM-152-5D-MB85-10dpf-S158	Catron_2018	EPA	NA	10			Exposed	BPS	Toxicant	NA	NA	NA	NA	NA	NA	NA	NA	NA	NA	NA	NA	NA	NA	NA	NA	NA	NA	NA	NA	NA	NA	NA	NA	NA	NA	NA	NA	NA	NA	NA	NA	NA	NA	NA	NA	NA	NA	NA	NA
CC-BPF-15uM-247-8C-MB87b-10dpf-S261	Catron_2018	EPA	NA	10			Exposed	BPF	Toxicant	NA	NA	NA	NA	NA	NA	NA	NA	NA	NA	NA	NA	NA	NA	NA	NA	NA	NA	NA	NA	NA	NA	NA	NA	NA	NA	NA	NA	NA	NA	NA	NA	NA	NA	NA	NA	NA	NA	NA	NA
SRR3233615	Gaulke_2016	OSU_SARL	NA	180	5D	Gemma	Control	Control	Control	NA	NA	NA	NA	NA	NA	NA	NA	NA	NA	NA	NA	NA	NA	NA	NA	NA	NA	NA	NA	NA	NA	NA	NA	NA	NA	NA	NA	NA	NA	NA	NA	NA	NA	NA	NA	NA	NA	NA	NA
lane1-s140-index-TAGAACTCACCT-Z0510	Gaulke_2019	OSU_NASH	F	150	5D	gemma.brine	Exposed	Parasite	Biological	NA	NA	NA	NA	NA	NA	NA	NA	NA	lane1-s140-index-TAGAACTCACCT-Z0510	PC1-16	30	Exposed	F	276	26	4	1	0	0	2	0	1	1.57	4	1	30_Exposed	NA	NA	NA	NA	NA	NA	NA	NA	NA	NA	NA	NA	NA
CC-BPS-25uM-157-7A-MB85-10dpf-S165	Catron_2018	EPA	NA	10			Exposed	BPS	Toxicant	NA	NA	NA	NA	NA	NA	NA	NA	NA	NA	NA	NA	NA	NA	NA	NA	NA	NA	NA	NA	NA	NA	NA	NA	NA	NA	NA	NA	NA	NA	NA	NA	NA	NA	NA	NA	NA	NA	NA	NA
SRR3233708	Gaulke_2016	OSU_SARL	NA	180	5D	Gemma	Exposed	Triclosan	Antibiotic	NA	NA	NA	NA	NA	NA	NA	NA	NA	NA	NA	NA	NA	NA	NA	NA	NA	NA	NA	NA	NA	NA	NA	NA	NA	NA	NA	NA	NA	NA	NA	NA	NA	NA	NA	NA	NA	NA	NA	NA
lane1-s079-index-CGGACTACAACT-Z0449	Gaulke_2019	OSU_NASH	M	130	5D	gemma.brine	Exposed	Parasite	Biological	NA	NA	NA	NA	NA	NA	NA	NA	NA	lane1-s079-index-CGGACTACAACT-Z0449	PC1-6	10	Exposed	M	227	25	6	0	6	0	3	1	0	1.453	4	1	10_Exposed	NA	NA	NA	NA	NA	NA	NA	NA	NA	NA	NA	NA	NA
lane1-s112-index-GAGGCCATCAGT-Z0482	Gaulke_2019	OSU_NASH	F	141	5D	gemma.brine	Exposed	Parasite	Biological	NA	NA	NA	NA	NA	NA	NA	NA	NA	lane1-s112-index-GAGGCCATCAGT-Z0482	PC1-14	21	Exposed	F	265	28.5	5	0	5	0	2	1	0	1.145	4	1	21_Exposed	NA	NA	NA	NA	NA	NA	NA	NA	NA	NA	NA	NA	NA
CC-BPF-4uM-240-6D-MB87b-10dpf-S252	Catron_2018	EPA	NA	10			Exposed	BPF	Toxicant	NA	NA	NA	NA	NA	NA	NA	NA	NA	NA	NA	NA	NA	NA	NA	NA	NA	NA	NA	NA	NA	NA	NA	NA	NA	NA	NA	NA	NA	NA	NA	NA	NA	NA	NA	NA	NA	NA	NA	NA
SRR3233686	Gaulke_2016	OSU_SARL	NA	180	5D	Gemma	Control	Control	Control	NA	NA	NA	NA	NA	NA	NA	NA	NA	NA	NA	NA	NA	NA	NA	NA	NA	NA	NA	NA	NA	NA	NA	NA	NA	NA	NA	NA	NA	NA	NA	NA	NA	NA	NA	NA	NA	NA	NA	NA
SRR3233687	Gaulke_2016	OSU_SARL	NA	180	5D	Gemma	Exposed	Triclosan	Antibiotic	NA	NA	NA	NA	NA	NA	NA	NA	NA	NA	NA	NA	NA	NA	NA	NA	NA	NA	NA	NA	NA	NA	NA	NA	NA	NA	NA	NA	NA	NA	NA	NA	NA	NA	NA	NA	NA	NA	NA	NA
SRR3233684	Gaulke_2016	OSU_SARL	NA	180	5D	Gemma	Control	Control	Control	NA	NA	NA	NA	NA	NA	NA	NA	NA	NA	NA	NA	NA	NA	NA	NA	NA	NA	NA	NA	NA	NA	NA	NA	NA	NA	NA	NA	NA	NA	NA	NA	NA	NA	NA	NA	NA	NA	NA	NA
SRR3233685	Gaulke_2016	OSU_SARL	NA	180	5D	Gemma	Exposed	Triclosan	Antibiotic	NA	NA	NA	NA	NA	NA	NA	NA	NA	NA	NA	NA	NA	NA	NA	NA	NA	NA	NA	NA	NA	NA	NA	NA	NA	NA	NA	NA	NA	NA	NA	NA	NA	NA	NA	NA	NA	NA	NA	NA
SRR3233683	Gaulke_2016	OSU_SARL	NA	180	5D	Gemma	Exposed	Triclosan	Antibiotic	NA	NA	NA	NA	NA	NA	NA	NA	NA	NA	NA	NA	NA	NA	NA	NA	NA	NA	NA	NA	NA	NA	NA	NA	NA	NA	NA	NA	NA	NA	NA	NA	NA	NA	NA	NA	NA	NA	NA	NA
SRR3233680	Gaulke_2016	OSU_SARL	NA	180	5D	Gemma	Exposed	Triclosan	Antibiotic	NA	NA	NA	NA	NA	NA	NA	NA	NA	NA	NA	NA	NA	NA	NA	NA	NA	NA	NA	NA	NA	NA	NA	NA	NA	NA	NA	NA	NA	NA	NA	NA	NA	NA	NA	NA	NA	NA	NA	NA
SRR3233681	Gaulke_2016	OSU_SARL	NA	180	5D	Gemma	Exposed	Triclosan	Antibiotic	NA	NA	NA	NA	NA	NA	NA	NA	NA	NA	NA	NA	NA	NA	NA	NA	NA	NA	NA	NA	NA	NA	NA	NA	NA	NA	NA	NA	NA	NA	NA	NA	NA	NA	NA	NA	NA	NA	NA	NA
CC-BPB-09uM-66-5B-MB84a-10dpf-S68	Catron_2018	EPA	NA	10			Exposed	BPB	Toxicant	NA	NA	NA	NA	NA	NA	NA	NA	NA	NA	NA	NA	NA	NA	NA	NA	NA	NA	NA	NA	NA	NA	NA	NA	NA	NA	NA	NA	NA	NA	NA	NA	NA	NA	NA	NA	NA	NA	NA	NA
CC-DMSO-01-142-3B-MB85-10dpf-S148	Catron_2018	EPA	NA	10			Control	Control	Control	NA	NA	NA	NA	NA	NA	NA	NA	NA	NA	NA	NA	NA	NA	NA	NA	NA	NA	NA	NA	NA	NA	NA	NA	NA	NA	NA	NA	NA	NA	NA	NA	NA	NA	NA	NA	NA	NA	NA	NA
SRR3233688	Gaulke_2016	OSU_SARL	NA	180	5D	Gemma	Exposed	Triclosan	Antibiotic	NA	NA	NA	NA	NA	NA	NA	NA	NA	NA	NA	NA	NA	NA	NA	NA	NA	NA	NA	NA	NA	NA	NA	NA	NA	NA	NA	NA	NA	NA	NA	NA	NA	NA	NA	NA	NA	NA	NA	NA
CC-BPB-05uM-61-4A-MB84a-10dpf-S61	Catron_2018	EPA	NA	10			Exposed	BPB	Toxicant	NA	NA	NA	NA	NA	NA	NA	NA	NA	NA	NA	NA	NA	NA	NA	NA	NA	NA	NA	NA	NA	NA	NA	NA	NA	NA	NA	NA	NA	NA	NA	NA	NA	NA	NA	NA	NA	NA	NA	NA
AC1-TCS-03uM-30-MB96-9B-6dpf-S30	Weitekamp_2019	EPA	NA	6	highly outbred EPA wildtype line	gemma.brine	Exposed	Triclosan	Antibiotic	NA	NA	NA	NA	NA	NA	NA	NA	NA	NA	NA	NA	NA	NA	NA	NA	NA	NA	NA	NA	NA	NA	NA	NA	NA	NA	NA	MB96	9B	9	B	AC1:ZF	0.3 uM TCS	6	8	Zymo	NA	High	NA	NA
CC-BPF-1uM-230-4B-MB87b-10dpf-S242	Catron_2018	EPA	NA	10			Exposed	BPF	Toxicant	NA	NA	NA	NA	NA	NA	NA	NA	NA	NA	NA	NA	NA	NA	NA	NA	NA	NA	NA	NA	NA	NA	NA	NA	NA	NA	NA	NA	NA	NA	NA	NA	NA	NA	NA	NA	NA	NA	NA	NA
AC1-TCS-03uM-29-MB96-9A-6dpf-S29	Weitekamp_2019	EPA	NA	6	highly outbred EPA wildtype line	gemma.brine	Exposed	Triclosan	Antibiotic	NA	NA	NA	NA	NA	NA	NA	NA	NA	NA	NA	NA	NA	NA	NA	NA	NA	NA	NA	NA	NA	NA	NA	NA	NA	NA	NA	MB96	9A	9	A	AC1:ZF	0.3 uM TCS	6	8	Zymo	NA	High	NA	NA
lane1-s106-index-CGTTTAGAGTCG-Z0476	Gaulke_2019	OSU_NASH	F	141	5D	gemma.brine	Control	Control	Control	NA	NA	NA	NA	NA	NA	NA	NA	NA	lane1-s106-index-CGTTTAGAGTCG-Z0476	NC3-13	21	Unexposed	F	290	27	0	0	0	0	0	0	0	1.473	3	0	21_Unexposed	NA	NA	NA	NA	NA	NA	NA	NA	NA	NA	NA	NA	NA
lane1-s100-index-TTCGCCCTTCAG-Z0470	Gaulke_2019	OSU_NASH	F	141	5D	gemma.brine	Control	Control	Control	NA	NA	NA	NA	NA	NA	NA	NA	NA	lane1-s100-index-TTCGCCCTTCAG-Z0470	NC2-12	21	Unexposed	F	232	23	0	0	0	0	0	0	0	1.907	2	0	21_Unexposed	NA	NA	NA	NA	NA	NA	NA	NA	NA	NA	NA	NA	NA
lane1-s193-index-GGCAACCTCAGA-Z0563	Gaulke_2019	OSU_NASH	M	179	5D	gemma.brine	Control	Control	Control	NA	NA	NA	NA	NA	NA	NA	NA	NA	lane1-s193-index-GGCAACCTCAGA-Z0563	NC2-29	59	Unexposed	M	361	29	0	0	0	0	0	0	0	1.48	2	0	59_Unexposed	NA	NA	NA	NA	NA	NA	NA	NA	NA	NA	NA	NA	NA
SRR3233679	Gaulke_2016	OSU_SARL	NA	180	5D	Gemma	Exposed	Triclosan	Antibiotic	NA	NA	NA	NA	NA	NA	NA	NA	NA	NA	NA	NA	NA	NA	NA	NA	NA	NA	NA	NA	NA	NA	NA	NA	NA	NA	NA	NA	NA	NA	NA	NA	NA	NA	NA	NA	NA	NA	NA	NA
SRR3233678	Gaulke_2016	OSU_SARL	NA	180	5D	Gemma	Exposed	Triclosan	Antibiotic	NA	NA	NA	NA	NA	NA	NA	NA	NA	NA	NA	NA	NA	NA	NA	NA	NA	NA	NA	NA	NA	NA	NA	NA	NA	NA	NA	NA	NA	NA	NA	NA	NA	NA	NA	NA	NA	NA	NA	NA
SRR3233673	Gaulke_2016	OSU_SARL	NA	180	5D	Gemma	Exposed	Triclosan	Antibiotic	NA	NA	NA	NA	NA	NA	NA	NA	NA	NA	NA	NA	NA	NA	NA	NA	NA	NA	NA	NA	NA	NA	NA	NA	NA	NA	NA	NA	NA	NA	NA	NA	NA	NA	NA	NA	NA	NA	NA	NA
SRR3233672	Gaulke_2016	OSU_SARL	NA	180	5D	Gemma	Exposed	Triclosan	Antibiotic	NA	NA	NA	NA	NA	NA	NA	NA	NA	NA	NA	NA	NA	NA	NA	NA	NA	NA	NA	NA	NA	NA	NA	NA	NA	NA	NA	NA	NA	NA	NA	NA	NA	NA	NA	NA	NA	NA	NA	NA
SRR3233671	Gaulke_2016	OSU_SARL	NA	180	5D	Gemma	Control	Control	Control	NA	NA	NA	NA	NA	NA	NA	NA	NA	NA	NA	NA	NA	NA	NA	NA	NA	NA	NA	NA	NA	NA	NA	NA	NA	NA	NA	NA	NA	NA	NA	NA	NA	NA	NA	NA	NA	NA	NA	NA
SRR3233670	Gaulke_2016	OSU_SARL	NA	180	5D	Gemma	Exposed	Triclosan	Antibiotic	NA	NA	NA	NA	NA	NA	NA	NA	NA	NA	NA	NA	NA	NA	NA	NA	NA	NA	NA	NA	NA	NA	NA	NA	NA	NA	NA	NA	NA	NA	NA	NA	NA	NA	NA	NA	NA	NA	NA	NA
SRR3233677	Gaulke_2016	OSU_SARL	NA	180	5D	Gemma	Exposed	Triclosan	Antibiotic	NA	NA	NA	NA	NA	NA	NA	NA	NA	NA	NA	NA	NA	NA	NA	NA	NA	NA	NA	NA	NA	NA	NA	NA	NA	NA	NA	NA	NA	NA	NA	NA	NA	NA	NA	NA	NA	NA	NA	NA
SRR3233676	Gaulke_2016	OSU_SARL	NA	180	5D	Gemma	Control	Control	Control	NA	NA	NA	NA	NA	NA	NA	NA	NA	NA	NA	NA	NA	NA	NA	NA	NA	NA	NA	NA	NA	NA	NA	NA	NA	NA	NA	NA	NA	NA	NA	NA	NA	NA	NA	NA	NA	NA	NA	NA
SRR3233675	Gaulke_2016	OSU_SARL	NA	180	5D	Gemma	Exposed	Triclosan	Antibiotic	NA	NA	NA	NA	NA	NA	NA	NA	NA	NA	NA	NA	NA	NA	NA	NA	NA	NA	NA	NA	NA	NA	NA	NA	NA	NA	NA	NA	NA	NA	NA	NA	NA	NA	NA	NA	NA	NA	NA	NA
SRR6973985	Pindling_2018	BARD_COLLEGE	NA	10	Et20	rotifers.paramecia.RotiFeast	Control	Control	Control	NA	NA	NA	NA	NA	NA	NA	NA	NA	NA	NA	NA	NA	NA	NA	NA	NA	NA	NA	NA	NA	NA	NA	NA	NA	NA	NA	NA	NA	NA	NA	NA	NA	NA	NA	NA	NA	NA	AMPLICON	500
SRR6973984	Pindling_2018	BARD_COLLEGE	NA	10	Et20	rotifers.paramecia.RotiFeast	Exposed	Streptomycin	Antibiotic	NA	NA	NA	NA	NA	NA	NA	NA	NA	NA	NA	NA	NA	NA	NA	NA	NA	NA	NA	NA	NA	NA	NA	NA	NA	NA	NA	NA	NA	NA	NA	NA	NA	NA	NA	NA	NA	NA	AMPLICON	500
SRR6973987	Pindling_2018	BARD_COLLEGE	NA	10	Et20	rotifers.paramecia.RotiFeast	Control	Control	Control	NA	NA	NA	NA	NA	NA	NA	NA	NA	NA	NA	NA	NA	NA	NA	NA	NA	NA	NA	NA	NA	NA	NA	NA	NA	NA	NA	NA	NA	NA	NA	NA	NA	NA	NA	NA	NA	NA	AMPLICON	500
SRR6973986	Pindling_2018	BARD_COLLEGE	NA	10	Et20	rotifers.paramecia.RotiFeast	Control	Control	Control	NA	NA	NA	NA	NA	NA	NA	NA	NA	NA	NA	NA	NA	NA	NA	NA	NA	NA	NA	NA	NA	NA	NA	NA	NA	NA	NA	NA	NA	NA	NA	NA	NA	NA	NA	NA	NA	NA	AMPLICON	500
SRR6973981	Pindling_2018	BARD_COLLEGE	NA	10	Et20	rotifers.paramecia.RotiFeast	Exposed	Streptomycin	Antibiotic	NA	NA	NA	NA	NA	NA	NA	NA	NA	NA	NA	NA	NA	NA	NA	NA	NA	NA	NA	NA	NA	NA	NA	NA	NA	NA	NA	NA	NA	NA	NA	NA	NA	NA	NA	NA	NA	NA	AMPLICON	500
SRR6973980	Pindling_2018	BARD_COLLEGE	NA	10	Et20	rotifers.paramecia.RotiFeast	Exposed	Streptomycin	Antibiotic	NA	NA	NA	NA	NA	NA	NA	NA	NA	NA	NA	NA	NA	NA	NA	NA	NA	NA	NA	NA	NA	NA	NA	NA	NA	NA	NA	NA	NA	NA	NA	NA	NA	NA	NA	NA	NA	NA	AMPLICON	500
SRR6973983	Pindling_2018	BARD_COLLEGE	NA	10	Et20	rotifers.paramecia.RotiFeast	Exposed	Streptomycin	Antibiotic	NA	NA	NA	NA	NA	NA	NA	NA	NA	NA	NA	NA	NA	NA	NA	NA	NA	NA	NA	NA	NA	NA	NA	NA	NA	NA	NA	NA	NA	NA	NA	NA	NA	NA	NA	NA	NA	NA	AMPLICON	500
SRR6973982	Pindling_2018	BARD_COLLEGE	NA	10	Et20	rotifers.paramecia.RotiFeast	Exposed	Streptomycin	Antibiotic	NA	NA	NA	NA	NA	NA	NA	NA	NA	NA	NA	NA	NA	NA	NA	NA	NA	NA	NA	NA	NA	NA	NA	NA	NA	NA	NA	NA	NA	NA	NA	NA	NA	NA	NA	NA	NA	NA	AMPLICON	500
lane1-s075-index-TACTAATCTGCG-Z0445	Gaulke_2019	OSU_NASH	M	130	5D	gemma.brine	Control	Control	Control	NA	NA	NA	NA	NA	NA	NA	NA	NA	lane1-s075-index-TACTAATCTGCG-Z0445	NC3-7	10	Unexposed	M	231	25	0	0	0	0	0	0	0	1.478	3	0	10_Unexposed	NA	NA	NA	NA	NA	NA	NA	NA	NA	NA	NA	NA	NA
CC-DMSO-01-79-MB96-10A-10dpf-S83	Weitekamp_2019	EPA	NA	10	highly outbred EPA wildtype line	gemma.brine	Control	Control	Control	NA	NA	NA	NA	NA	NA	NA	NA	NA	NA	NA	NA	NA	NA	NA	NA	NA	NA	NA	NA	NA	NA	NA	NA	NA	NA	NA	MB96	10A	10	A	CC	0.1% DMSO	10	8	Zymo	NA	Control	NA	NA
SRR6973989	Pindling_2018	BARD_COLLEGE	NA	10	Et20	rotifers.paramecia.RotiFeast	Control	Control	Control	NA	NA	NA	NA	NA	NA	NA	NA	NA	NA	NA	NA	NA	NA	NA	NA	NA	NA	NA	NA	NA	NA	NA	NA	NA	NA	NA	NA	NA	NA	NA	NA	NA	NA	NA	NA	NA	NA	AMPLICON	500
SRR6973988	Pindling_2018	BARD_COLLEGE	NA	10	Et20	rotifers.paramecia.RotiFeast	Control	Control	Control	NA	NA	NA	NA	NA	NA	NA	NA	NA	NA	NA	NA	NA	NA	NA	NA	NA	NA	NA	NA	NA	NA	NA	NA	NA	NA	NA	NA	NA	NA	NA	NA	NA	NA	NA	NA	NA	NA	AMPLICON	500
lane1-s007-index-CTAACCTCCGCT-Z0378	Gaulke_2019	OSU_NASH	NA	120	5D	gemma.brine	Control	Control	Control	NA	NA	NA	NA	NA	NA	NA	NA	NA	lane1-s007-index-CTAACCTCCGCT-Z0378	pNC1-5	0	Unexposed	NA	NA	NA	NA	NA	NA	NA	NA	NA	NA	NA	1	NA	0_Unexposed	NA	NA	NA	NA	NA	NA	NA	NA	NA	NA	NA	NA	NA
lane1-s003-index-ACACCTGGTGAT-Z0374	Gaulke_2019	OSU_NASH	NA	120	5D	gemma.brine	Control	Control	Control	NA	NA	NA	NA	NA	NA	NA	NA	NA	lane1-s003-index-ACACCTGGTGAT-Z0374	pNC1-1	0	Unexposed	NA	NA	NA	NA	NA	NA	NA	NA	NA	NA	NA	1	NA	0_Unexposed	NA	NA	NA	NA	NA	NA	NA	NA	NA	NA	NA	NA	NA
CC-TCS-03uM-43-MB96-12B-6dpf-S45	Weitekamp_2019	EPA	NA	6	highly outbred EPA wildtype line	gemma.brine	Exposed	Triclosan	Antibiotic	NA	NA	NA	NA	NA	NA	NA	NA	NA	NA	NA	NA	NA	NA	NA	NA	NA	NA	NA	NA	NA	NA	NA	NA	NA	NA	NA	MB96	12B	12	B	CC	0.3 uM TCS	6	8	Zymo	NA	High	NA	NA
lane1-s237-index-CAAGCATGCCTA-Z0606	Gaulke_2019	OSU_NASH	M	206	5D	gemma.brine	Exposed	Parasite	Biological	NA	NA	NA	NA	NA	NA	NA	NA	NA	lane1-s237-index-CAAGCATGCCTA-Z0606	PC2-33	86	Exposed	M	136	24	2	0	2	0	2	3	0	0.984	5	3	86_Exposed	NA	NA	NA	NA	NA	NA	NA	NA	NA	NA	NA	NA	NA
lane1-s169-index-CTGGCCTAGGAA-Z0539	Gaulke_2019	OSU_NASH	F	163	5D	gemma.brine	Control	Control	Control	NA	NA	NA	NA	NA	NA	NA	NA	NA	lane1-s169-index-CTGGCCTAGGAA-Z0539	NC3-25	43	Unexposed	F	268	25	0	0	0	0	0	0	0	1.715	3	0	43_Unexposed	NA	NA	NA	NA	NA	NA	NA	NA	NA	NA	NA	NA	NA
CC-BPAF-1uM-202-7D-MB87a-10dpf-S212	Catron_2018	EPA	NA	10			Exposed	BPAF	Toxicant	NA	NA	NA	NA	NA	NA	NA	NA	NA	NA	NA	NA	NA	NA	NA	NA	NA	NA	NA	NA	NA	NA	NA	NA	NA	NA	NA	NA	NA	NA	NA	NA	NA	NA	NA	NA	NA	NA	NA	NA
CC-BPA-11uM-40-8D-MB80-10dpf-S40	Catron_2018	EPA	NA	10			Exposed	BPA	Toxicant	NA	NA	NA	NA	NA	NA	NA	NA	NA	NA	NA	NA	NA	NA	NA	NA	NA	NA	NA	NA	NA	NA	NA	NA	NA	NA	NA	NA	NA	NA	NA	NA	NA	NA	NA	NA	NA	NA	NA	NA
CC-BPA-6uM-33-7A-MB80-10dpf-S33	Catron_2018	EPA	NA	10			Exposed	BPA	Toxicant	NA	NA	NA	NA	NA	NA	NA	NA	NA	NA	NA	NA	NA	NA	NA	NA	NA	NA	NA	NA	NA	NA	NA	NA	NA	NA	NA	NA	NA	NA	NA	NA	NA	NA	NA	NA	NA	NA	NA	NA
lane1-s085-index-GATTGGTTGCAC-Z0455	Gaulke_2019	OSU_NASH	F	130	5D	gemma.brine	Exposed	Parasite	Biological	NA	NA	NA	NA	NA	NA	NA	NA	NA	lane1-s085-index-GATTGGTTGCAC-Z0455	PC2-7	10	Exposed	F	260	25	2	0	2	0	9	2	1	1.664	5	3	10_Exposed	NA	NA	NA	NA	NA	NA	NA	NA	NA	NA	NA	NA	NA
lane1-s073-index-CGACTGTCTTAA-Z0443	Gaulke_2019	OSU_NASH	F	130	5D	gemma.brine	Control	Control	Control	NA	NA	NA	NA	NA	NA	NA	NA	NA	lane1-s073-index-CGACTGTCTTAA-Z0443	NC2-10	10	Unexposed	F	345	25	0	0	0	0	0	0	0	2.208	2	0	10_Unexposed	NA	NA	NA	NA	NA	NA	NA	NA	NA	NA	NA	NA	NA
lane1-s009-index-GTATGCGCTGTA-Z0380	Gaulke_2019	OSU_NASH	NA	120	5D	gemma.brine	Control	Control	Control	NA	NA	NA	NA	NA	NA	NA	NA	NA	lane1-s009-index-GTATGCGCTGTA-Z0380	pNC2-2	0	Unexposed	NA	NA	NA	NA	NA	NA	NA	NA	NA	NA	NA	2	NA	0_Unexposed	NA	NA	NA	NA	NA	NA	NA	NA	NA	NA	NA	NA	NA
lane1-s053-index-GAGGCTCATCAT-Z0423	Gaulke_2019	OSU_NASH	F	127	5D	gemma.brine	Exposed	Parasite	Biological	NA	NA	NA	NA	NA	NA	NA	NA	NA	lane1-s053-index-GAGGCTCATCAT-Z0423	PC1-5	7	Exposed	F	352	26.5	0	0	0	0	4	0	0	1.891	4	0	7_Exposed	NA	NA	NA	NA	NA	NA	NA	NA	NA	NA	NA	NA	NA
CC-TCS-016uM-40-MB96-11C-6dpf-S42	Weitekamp_2019	EPA	NA	6	highly outbred EPA wildtype line	gemma.brine	Exposed	Triclosan	Antibiotic	NA	NA	NA	NA	NA	NA	NA	NA	NA	NA	NA	NA	NA	NA	NA	NA	NA	NA	NA	NA	NA	NA	NA	NA	NA	NA	NA	MB96	11C	11	C	CC	0.16 uM TCS	6	8	Zymo	NA	Low	NA	NA
lane1-s149-index-AGAACACGTCTC-Z0519	Gaulke_2019	OSU_NASH	M	150	5D	gemma.brine	Exposed	Parasite	Biological	NA	NA	NA	NA	NA	NA	NA	NA	NA	lane1-s149-index-AGAACACGTCTC-Z0519	PC2-20	30	Exposed	M	230	26.5	6	3	3	0	7	0	1	1.236	5	1	30_Exposed	NA	NA	NA	NA	NA	NA	NA	NA	NA	NA	NA	NA	NA
lane1-s236-index-GACGGAACCCAT-Z0605	Gaulke_2019	OSU_NASH	M	206	5D	gemma.brine	Exposed	Parasite	Biological	NA	NA	NA	NA	NA	NA	NA	NA	NA	lane1-s236-index-GACGGAACCCAT-Z0605	PC2-32	86	Exposed	M	236	25	1	0	1	0	4	0	0	1.51	5	0	86_Exposed	NA	NA	NA	NA	NA	NA	NA	NA	NA	NA	NA	NA	NA
lane1-s081-index-TGGCACCGATTA-Z0451	Gaulke_2019	OSU_NASH	F	130	5D	gemma.brine	Exposed	Parasite	Biological	NA	NA	NA	NA	NA	NA	NA	NA	NA	lane1-s081-index-TGGCACCGATTA-Z0451	PC1-8	10	Exposed	F	382	28	0	0	0	0	2	1	0	1.74	4	1	10_Exposed	NA	NA	NA	NA	NA	NA	NA	NA	NA	NA	NA	NA	NA
lane1-s215-index-TCTTAACGACTG-Z0584	Gaulke_2019	OSU_NASH	M	179	5D	gemma.brine	Exposed	Parasite	Biological	NA	NA	NA	NA	NA	NA	NA	NA	NA	lane1-s215-index-TCTTAACGACTG-Z0584	PC3-30	59	Exposed	M	125	23	9	2	7	0	NA	NA	NA	1.027	6	NA	59_Exposed	NA	NA	NA	NA	NA	NA	NA	NA	NA	NA	NA	NA	NA
lane1-s192-index-ACGTAGCATTTC-Z0562	Gaulke_2019	OSU_NASH	M	179	5D	gemma.brine	Control	Control	Control	NA	NA	NA	NA	NA	NA	NA	NA	NA	lane1-s192-index-ACGTAGCATTTC-Z0562	NC2-28	59	Unexposed	M	266	27	0	0	0	0	0	0	0	1.351	2	0	59_Unexposed	NA	NA	NA	NA	NA	NA	NA	NA	NA	NA	NA	NA	NA
lane1-s206-index-TACGGGTCTTTA-Z0576	Gaulke_2019	OSU_NASH	F	179	5D	gemma.brine	Exposed	Parasite	Biological	NA	NA	NA	NA	NA	NA	NA	NA	NA	lane1-s206-index-TACGGGTCTTTA-Z0576	PC2-27	59	Exposed	F	209	25	1	0	1	0	9	1	1	1.338	5	2	59_Exposed	NA	NA	NA	NA	NA	NA	NA	NA	NA	NA	NA	NA	NA
lane1-s204-index-TGCACAATGGCG-Z0574	Gaulke_2019	OSU_NASH	NA	179	5D	gemma.brine	Exposed	Parasite	Biological	NA	NA	NA	NA	NA	NA	NA	NA	NA	lane1-s204-index-TGCACAATGGCG-Z0574	PC1-30	59	Exposed	NA	82	22	10	1	6	3	1	3	2	0.77	4	5	59_Exposed	NA	NA	NA	NA	NA	NA	NA	NA	NA	NA	NA	NA	NA
lane1-s164-index-TACGTCCCGTTC-Z0534	Gaulke_2019	OSU_NASH	M	163	5D	gemma.brine	Control	Control	Control	NA	NA	NA	NA	NA	NA	NA	NA	NA	lane1-s164-index-TACGTCCCGTTC-Z0534	NC2-25	43	Unexposed	M	285	28	0	0	0	0	0	0	0	1.298	2	0	43_Unexposed	NA	NA	NA	NA	NA	NA	NA	NA	NA	NA	NA	NA	NA
SRR5176379	Stagaman_2017	UO	NA	75	Tübingen_Rag1+/+	brine.shrimp	Control	Control	Control	NA	NA	NA	NA	NA	NA	NA	NA	NA	NA	NA	NA	NA	NA	NA	NA	NA	NA	NA	NA	NA	NA	NA	NA	NA	NA	NA	NA	NA	NA	NA	NA	NA	NA	NA	NA	NA	NA	NA	NA
SRR5176374	Stagaman_2017	UO	NA	75	Tübingen_Rag1+/+	brine.shrimp	Control	Control	Control	NA	NA	NA	NA	NA	NA	NA	NA	NA	NA	NA	NA	NA	NA	NA	NA	NA	NA	NA	NA	NA	NA	NA	NA	NA	NA	NA	NA	NA	NA	NA	NA	NA	NA	NA	NA	NA	NA	NA	NA
SRR5176375	Stagaman_2017	UO	NA	75	Tübingen_Rag1+/+	brine.shrimp	Control	Control	Control	NA	NA	NA	NA	NA	NA	NA	NA	NA	NA	NA	NA	NA	NA	NA	NA	NA	NA	NA	NA	NA	NA	NA	NA	NA	NA	NA	NA	NA	NA	NA	NA	NA	NA	NA	NA	NA	NA	NA	NA
lane1-s194-index-GAGAGAATGATC-Z0564	Gaulke_2019	OSU_NASH	F	179	5D	gemma.brine	Control	Control	Control	NA	NA	NA	NA	NA	NA	NA	NA	NA	lane1-s194-index-GAGAGAATGATC-Z0564	NC2-30	59	Unexposed	F	490	29	0	0	0	0	0	0	0	2.009	2	0	59_Unexposed	NA	NA	NA	NA	NA	NA	NA	NA	NA	NA	NA	NA	NA
CC-BPAF-1uM-203-8A-MB87a-10dpf-S213	Catron_2018	EPA	NA	10			Exposed	BPAF	Toxicant	NA	NA	NA	NA	NA	NA	NA	NA	NA	NA	NA	NA	NA	NA	NA	NA	NA	NA	NA	NA	NA	NA	NA	NA	NA	NA	NA	NA	NA	NA	NA	NA	NA	NA	NA	NA	NA	NA	NA	NA
AC1-TCS-03uM-31-MB96-9C-6dpf-S33	Weitekamp_2019	EPA	NA	6	highly outbred EPA wildtype line	gemma.brine	Exposed	Triclosan	Antibiotic	NA	NA	NA	NA	NA	NA	NA	NA	NA	NA	NA	NA	NA	NA	NA	NA	NA	NA	NA	NA	NA	NA	NA	NA	NA	NA	NA	MB96	9C	9	C	AC1:ZF	0.3 uM TCS	6	8	Zymo	NA	High	NA	NA
lane1-s068-index-TAAGGTAAGGTG-Z0438	Gaulke_2019	OSU_NASH	F	130	5D	gemma.brine	Control	Control	Control	NA	NA	NA	NA	NA	NA	NA	NA	NA	lane1-s068-index-TAAGGTAAGGTG-Z0438	NC1-10	10	Unexposed	F	357	28	0	0	0	0	0	0	0	1.626	1	0	10_Unexposed	NA	NA	NA	NA	NA	NA	NA	NA	NA	NA	NA	NA	NA
lane1-s189-index-CGCACATGTTAT-Z0559	Gaulke_2019	OSU_NASH	M	179	5D	gemma.brine	Control	Control	Control	NA	NA	NA	NA	NA	NA	NA	NA	NA	lane1-s189-index-CGCACATGTTAT-Z0559	NC1-30	59	Unexposed	M	258	25.5	0	0	0	0	0	0	0	1.556	1	0	59_Unexposed	NA	NA	NA	NA	NA	NA	NA	NA	NA	NA	NA	NA	NA
lane1-s098-index-TAACTCTGATGC-Z0468	Gaulke_2019	OSU_NASH	F	141	5D	gemma.brine	Control	Control	Control	NA	NA	NA	NA	NA	NA	NA	NA	NA	lane1-s098-index-TAACTCTGATGC-Z0468	NC1-15	21	Unexposed	F	417	28.5	0	0	0	0	0	0	0	1.801	1	0	21_Unexposed	NA	NA	NA	NA	NA	NA	NA	NA	NA	NA	NA	NA	NA
CC-TCS-03uM-90-MB96-12D-10dpf-S94	Weitekamp_2019	EPA	NA	10	highly outbred EPA wildtype line	gemma.brine	Exposed	Triclosan	Antibiotic	NA	NA	NA	NA	NA	NA	NA	NA	NA	NA	NA	NA	NA	NA	NA	NA	NA	NA	NA	NA	NA	NA	NA	NA	NA	NA	NA	MB96	12D	12	D	CC	0.3 uM TCS	10	8	Zymo	NA	High	NA	NA
lane1-s201-index-AACCACACATCG-Z0571	Gaulke_2019	OSU_NASH	M	179	5D	gemma.brine	Exposed	Parasite	Biological	NA	NA	NA	NA	NA	NA	NA	NA	NA	lane1-s201-index-AACCACACATCG-Z0571	PC1-27	59	Exposed	M	185	24.5	10	0	10	0	0	3	3	1.258	4	6	59_Exposed	NA	NA	NA	NA	NA	NA	NA	NA	NA	NA	NA	NA	NA
CC-BPB-1uM-70-6B-MB84a-10dpf-S72	Catron_2018	EPA	NA	10			Exposed	BPB	Toxicant	NA	NA	NA	NA	NA	NA	NA	NA	NA	NA	NA	NA	NA	NA	NA	NA	NA	NA	NA	NA	NA	NA	NA	NA	NA	NA	NA	NA	NA	NA	NA	NA	NA	NA	NA	NA	NA	NA	NA	NA
SRR5176290	Stagaman_2017	UO	NA	75	Tübingen_Rag1-/-	brine.shrimp	Control	Control	Control	NA	NA	NA	NA	NA	NA	NA	NA	NA	NA	NA	NA	NA	NA	NA	NA	NA	NA	NA	NA	NA	NA	NA	NA	NA	NA	NA	NA	NA	NA	NA	NA	NA	NA	NA	NA	NA	NA	NA	NA
lane1-s091-index-AAGATGGATCAG-Z0461	Gaulke_2019	OSU_NASH	F	130	5D	gemma.brine	Exposed	Parasite	Biological	NA	NA	NA	NA	NA	NA	NA	NA	NA	lane1-s091-index-AAGATGGATCAG-Z0461	PC3-8	10	Exposed	F	224	25.5	0	0	0	0	0	0	0	1.351	6	0	10_Exposed	NA	NA	NA	NA	NA	NA	NA	NA	NA	NA	NA	NA	NA
SRR5176292	Stagaman_2017	UO	NA	75	Tübingen_Rag1-/-	brine.shrimp	Control	Control	Control	NA	NA	NA	NA	NA	NA	NA	NA	NA	NA	NA	NA	NA	NA	NA	NA	NA	NA	NA	NA	NA	NA	NA	NA	NA	NA	NA	NA	NA	NA	NA	NA	NA	NA	NA	NA	NA	NA	NA	NA
lane1-s224-index-ATGAGACTCCAC-Z0593	Gaulke_2019	OSU_NASH	F	206	5D	gemma.brine	Control	Control	Control	NA	NA	NA	NA	NA	NA	NA	NA	NA	lane1-s224-index-ATGAGACTCCAC-Z0593	NC2-34	86	Unexposed	F	293	27	0	0	0	0	0	0	0	1.489	2	0	86_Unexposed	NA	NA	NA	NA	NA	NA	NA	NA	NA	NA	NA	NA	NA
lane1-s218-index-CGATAACATGCC-Z0587	Gaulke_2019	OSU_NASH	F	206	5D	gemma.brine	Control	Control	Control	NA	NA	NA	NA	NA	NA	NA	NA	NA	lane1-s218-index-CGATAACATGCC-Z0587	NC1-33	86	Unexposed	F	372	28	0	0	0	0	0	0	0	1.695	1	0	86_Unexposed	NA	NA	NA	NA	NA	NA	NA	NA	NA	NA	NA	NA	NA
SRR5176296	Stagaman_2017	UO	NA	75	Tübingen_Rag1-/-	brine.shrimp	Control	Control	Control	NA	NA	NA	NA	NA	NA	NA	NA	NA	NA	NA	NA	NA	NA	NA	NA	NA	NA	NA	NA	NA	NA	NA	NA	NA	NA	NA	NA	NA	NA	NA	NA	NA	NA	NA	NA	NA	NA	NA	NA
CC-BPF-1uM-229-4A-MB87b-10dpf-S241	Catron_2018	EPA	NA	10			Exposed	BPF	Toxicant	NA	NA	NA	NA	NA	NA	NA	NA	NA	NA	NA	NA	NA	NA	NA	NA	NA	NA	NA	NA	NA	NA	NA	NA	NA	NA	NA	NA	NA	NA	NA	NA	NA	NA	NA	NA	NA	NA	NA	NA
lane1-s099-index-TACGATGACCAC-Z0469	Gaulke_2019	OSU_NASH	F	141	5D	gemma.brine	Control	Control	Control	NA	NA	NA	NA	NA	NA	NA	NA	NA	lane1-s099-index-TACGATGACCAC-Z0469	NC2-11	21	Unexposed	F	318	26.5	0	0	0	0	0	0	0	1.709	2	0	21_Unexposed	NA	NA	NA	NA	NA	NA	NA	NA	NA	NA	NA	NA	NA
lane1-s101-index-ATTCTGTGAGCG-Z0471	Gaulke_2019	OSU_NASH	F	141	5D	gemma.brine	Control	Control	Control	NA	NA	NA	NA	NA	NA	NA	NA	NA	lane1-s101-index-ATTCTGTGAGCG-Z0471	NC2-13	21	Unexposed	F	241	25	0	0	0	0	0	0	0	1.542	2	0	21_Unexposed	NA	NA	NA	NA	NA	NA	NA	NA	NA	NA	NA	NA	NA
CC-TCS-016uM-38-MB96-11A-6dpf-S40	Weitekamp_2019	EPA	NA	6	highly outbred EPA wildtype line	gemma.brine	Exposed	Triclosan	Antibiotic	NA	NA	NA	NA	NA	NA	NA	NA	NA	NA	NA	NA	NA	NA	NA	NA	NA	NA	NA	NA	NA	NA	NA	NA	NA	NA	NA	MB96	11A	11	A	CC	0.16 uM TCS	6	8	Zymo	NA	Low	NA	NA
lane1-s134-index-TTCCGTAGGGAT-Z0504	Gaulke_2019	OSU_NASH	F	150	5D	gemma.brine	Control	Control	Control	NA	NA	NA	NA	NA	NA	NA	NA	NA	lane1-s134-index-TTCCGTAGGGAT-Z0504	NC2-20	30	Unexposed	F	424	29	0	0	0	0	0	0	0	1.738	2	0	30_Unexposed	NA	NA	NA	NA	NA	NA	NA	NA	NA	NA	NA	NA	NA
lane1-s160-index-CACGAGGTCATT-Z0530	Gaulke_2019	OSU_NASH	F	163	5D	gemma.brine	Control	Control	Control	NA	NA	NA	NA	NA	NA	NA	NA	NA	lane1-s160-index-CACGAGGTCATT-Z0530	NC2-21	43	Unexposed	F	240	25	0	0	0	0	0	0	0	1.536	2	0	43_Unexposed	NA	NA	NA	NA	NA	NA	NA	NA	NA	NA	NA	NA	NA
lane1-s183-index-CAACGGGTAGTC-Z0553	Gaulke_2019	OSU_NASH	F	163	5D	gemma.brine	Exposed	Parasite	Biological	NA	NA	NA	NA	NA	NA	NA	NA	NA	lane1-s183-index-CAACGGGTAGTC-Z0553	PC3-24	43	Exposed	F	208	26	15	3	12	0	11	3	3	1.183	6	6	43_Exposed	NA	NA	NA	NA	NA	NA	NA	NA	NA	NA	NA	NA	NA
lane1-s154-index-ACACAAAGGGAG-Z0524	Gaulke_2019	OSU_NASH	M	150	5D	gemma.brine	Exposed	Parasite	Biological	NA	NA	NA	NA	NA	NA	NA	NA	NA	lane1-s154-index-ACACAAAGGGAG-Z0524	PC3-20	30	Exposed	M	168	22.5	4	0	4	0	4	2	0	1.475	6	2	30_Exposed	NA	NA	NA	NA	NA	NA	NA	NA	NA	NA	NA	NA	NA
SRR4451688	Ma_2018	CHINA_CAS	F	132	AB	Artemia	Control	Control	Control	NA	NA	NA	NA	NA	NA	NA	NA	NA	NA	NA	NA	NA	NA	NA	NA	NA	NA	NA	NA	NA	NA	NA	NA	NA	NA	NA	NA	NA	NA	NA	NA	NA	NA	NA	NA	NA	NA	NA	NA
lane1-s141-index-AGATAGGACAGG-Z0511	Gaulke_2019	OSU_NASH	F	150	5D	gemma.brine	Exposed	Parasite	Biological	NA	NA	NA	NA	NA	NA	NA	NA	NA	lane1-s141-index-AGATAGGACAGG-Z0511	PC1-17	30	Exposed	F	269	25.5	11	1	10	0	4	1	2	1.622	4	3	30_Exposed	NA	NA	NA	NA	NA	NA	NA	NA	NA	NA	NA	NA	NA
CC-TCS-016uM-84-MB96-11B-10dpf-S88	Weitekamp_2019	EPA	NA	10	highly outbred EPA wildtype line	gemma.brine	Exposed	Triclosan	Antibiotic	NA	NA	NA	NA	NA	NA	NA	NA	NA	NA	NA	NA	NA	NA	NA	NA	NA	NA	NA	NA	NA	NA	NA	NA	NA	NA	NA	MB96	11B	11	B	CC	0.16 uM TCS	10	8	Zymo	NA	Low	NA	NA
lane1-s039-index-AAGAGATGTCGA-Z0410	Gaulke_2019	OSU_NASH	M	127	5D	gemma.brine	Control	Control	Control	NA	NA	NA	NA	NA	NA	NA	NA	NA	lane1-s039-index-AAGAGATGTCGA-Z0410	NC2-2	7	Unexposed	M	255	26	0	0	0	0	0	0	0	1.451	2	0	7_Unexposed	NA	NA	NA	NA	NA	NA	NA	NA	NA	NA	NA	NA	NA
CC-DMSO-01-227-3C-MB87b-10dpf-S239	Catron_2018	EPA	NA	10			Control	Control	Control	NA	NA	NA	NA	NA	NA	NA	NA	NA	NA	NA	NA	NA	NA	NA	NA	NA	NA	NA	NA	NA	NA	NA	NA	NA	NA	NA	NA	NA	NA	NA	NA	NA	NA	NA	NA	NA	NA	NA	NA
lane1-s054-index-TCCTCTGTCGAC-Z0424	Gaulke_2019	OSU_NASH	F	127	5D	gemma.brine	Exposed	Parasite	Biological	NA	NA	NA	NA	NA	NA	NA	NA	NA	lane1-s054-index-TCCTCTGTCGAC-Z0424	PC2-1	7	Exposed	F	379	26.5	1	0	1	0	2	0	0	2.037	5	0	7_Exposed	NA	NA	NA	NA	NA	NA	NA	NA	NA	NA	NA	NA	NA
AC1-TCS-03uM-33-MB96-9E-6dpf-S35	Weitekamp_2019	EPA	NA	6	highly outbred EPA wildtype line	gemma.brine	Exposed	Triclosan	Antibiotic	NA	NA	NA	NA	NA	NA	NA	NA	NA	NA	NA	NA	NA	NA	NA	NA	NA	NA	NA	NA	NA	NA	NA	NA	NA	NA	NA	MB96	9E	9	E	AC1:ZF	0.3 uM TCS	6	8	Zymo	NA	High	NA	NA
CC-BPAF-1uM-200-7B-MB87a-10dpf-S210	Catron_2018	EPA	NA	10			Exposed	BPAF	Toxicant	NA	NA	NA	NA	NA	NA	NA	NA	NA	NA	NA	NA	NA	NA	NA	NA	NA	NA	NA	NA	NA	NA	NA	NA	NA	NA	NA	NA	NA	NA	NA	NA	NA	NA	NA	NA	NA	NA	NA	NA
lane1-s175-index-TACCCAGAGATC-Z0545	Gaulke_2019	OSU_NASH	F	163	5D	gemma.brine	Exposed	Parasite	Biological	NA	NA	NA	NA	NA	NA	NA	NA	NA	lane1-s175-index-TACCCAGAGATC-Z0545	PC2-21	43	Exposed	F	260	26	0	0	0	0	0	0	1	1.479	5	1	43_Exposed	NA	NA	NA	NA	NA	NA	NA	NA	NA	NA	NA	NA	NA
CC-BPS-14uM-156-6D-MB85-10dpf-S164	Catron_2018	EPA	NA	10			Exposed	BPS	Toxicant	NA	NA	NA	NA	NA	NA	NA	NA	NA	NA	NA	NA	NA	NA	NA	NA	NA	NA	NA	NA	NA	NA	NA	NA	NA	NA	NA	NA	NA	NA	NA	NA	NA	NA	NA	NA	NA	NA	NA	NA
CC-BPA-2uM-27-5C-MB80-10dpf-S25	Catron_2018	EPA	NA	10			Exposed	BPA	Toxicant	NA	NA	NA	NA	NA	NA	NA	NA	NA	NA	NA	NA	NA	NA	NA	NA	NA	NA	NA	NA	NA	NA	NA	NA	NA	NA	NA	NA	NA	NA	NA	NA	NA	NA	NA	NA	NA	NA	NA	NA
AC1-DMSO-01-65-MB96-7B-10dpf-S69	Weitekamp_2019	EPA	NA	10	highly outbred EPA wildtype line	gemma.brine	Control	Control	Control	NA	NA	NA	NA	NA	NA	NA	NA	NA	NA	NA	NA	NA	NA	NA	NA	NA	NA	NA	NA	NA	NA	NA	NA	NA	NA	NA	MB96	7B	7	B	AC1:ZF	0.1% DMSO	10	8	Zymo	NA	Control	NA	NA
AC1-DMSO-01-20-MB96-7B-6dpf-S20	Weitekamp_2019	EPA	NA	6	highly outbred EPA wildtype line	gemma.brine	Control	Control	Control	NA	NA	NA	NA	NA	NA	NA	NA	NA	NA	NA	NA	NA	NA	NA	NA	NA	NA	NA	NA	NA	NA	NA	NA	NA	NA	NA	MB96	7B	7	B	AC1:ZF	0.1% DMSO	6	8	Zymo	NA	Control	NA	NA
lane1-s120-index-TGTGATGGAGAA-Z0490	Gaulke_2019	OSU_NASH	F	141	5D	gemma.brine	Exposed	Parasite	Biological	NA	NA	NA	NA	NA	NA	NA	NA	NA	lane1-s120-index-TGTGATGGAGAA-Z0490	PC3-11	21	Exposed	F	320	27	1	0	1	0	0	0	1	1.626	6	1	21_Exposed	NA	NA	NA	NA	NA	NA	NA	NA	NA	NA	NA	NA	NA
lane1-s046-index-TCCGAATTCACA-Z0416	Gaulke_2019	OSU_NASH	F	127	5D	gemma.brine	Control	Control	Control	NA	NA	NA	NA	NA	NA	NA	NA	NA	lane1-s046-index-TCCGAATTCACA-Z0416	NC3-3	7	Unexposed	F	326	26.5	0	0	0	0	0	0	0	1.752	3	0	7_Unexposed	NA	NA	NA	NA	NA	NA	NA	NA	NA	NA	NA	NA	NA
AC1-TCS-03uM-32-MB96-9D-6dpf-S34	Weitekamp_2019	EPA	NA	6	highly outbred EPA wildtype line	gemma.brine	Exposed	Triclosan	Antibiotic	NA	NA	NA	NA	NA	NA	NA	NA	NA	NA	NA	NA	NA	NA	NA	NA	NA	NA	NA	NA	NA	NA	NA	NA	NA	NA	NA	MB96	9D	9	D	AC1:ZF	0.3 uM TCS	6	8	Zymo	NA	High	NA	NA
lane1-s058-index-AATGCCTCAACT-Z0428	Gaulke_2019	OSU_NASH	F	127	5D	gemma.brine	Exposed	Parasite	Biological	NA	NA	NA	NA	NA	NA	NA	NA	NA	lane1-s058-index-AATGCCTCAACT-Z0428	PC2-5	7	Exposed	F	314	27	1	0	1	0	4	1	0	1.595	5	1	7_Exposed	NA	NA	NA	NA	NA	NA	NA	NA	NA	NA	NA	NA	NA
lane1-s123-index-CCTTGGCTATCC-Z0493	Gaulke_2019	OSU_NASH	F	141	5D	gemma.brine	Exposed	Parasite	Biological	NA	NA	NA	NA	NA	NA	NA	NA	NA	lane1-s123-index-CCTTGGCTATCC-Z0493	PC3-14	21	Exposed	F	387	28	12	0	12	0	1	1	1	1.763	6	2	21_Exposed	NA	NA	NA	NA	NA	NA	NA	NA	NA	NA	NA	NA	NA
lane1-s052-index-ATTCCTGTGAGT-Z0422	Gaulke_2019	OSU_NASH	M	127	5D	gemma.brine	Exposed	Parasite	Biological	NA	NA	NA	NA	NA	NA	NA	NA	NA	lane1-s052-index-ATTCCTGTGAGT-Z0422	PC1-4	7	Exposed	M	190	24	0	0	0	0	0	0	0	1.374	4	0	7_Exposed	NA	NA	NA	NA	NA	NA	NA	NA	NA	NA	NA	NA	NA
AC1-DMSO-01-23-MB96-7E-6dpf-S23	Weitekamp_2019	EPA	NA	6	highly outbred EPA wildtype line	gemma.brine	Control	Control	Control	NA	NA	NA	NA	NA	NA	NA	NA	NA	NA	NA	NA	NA	NA	NA	NA	NA	NA	NA	NA	NA	NA	NA	NA	NA	NA	NA	MB96	7E	7	E	AC1:ZF	0.1% DMSO	6	8	Zymo	NA	Control	NA	NA
lane1-s232-index-CTTGTGTCGATA-Z0601	Gaulke_2019	OSU_NASH	F	206	5D	gemma.brine	Exposed	Parasite	Biological	NA	NA	NA	NA	NA	NA	NA	NA	NA	lane1-s232-index-CTTGTGTCGATA-Z0601	PC1-32	86	Exposed	F	172	26.5	6	3	3	0	12	3	2	0.924	4	5	86_Exposed	NA	NA	NA	NA	NA	NA	NA	NA	NA	NA	NA	NA	NA
lane1-s127-index-GCGACTTGTGTA-Z0497	Gaulke_2019	OSU_NASH	F	150	5D	gemma.brine	Control	Control	Control	NA	NA	NA	NA	NA	NA	NA	NA	NA	lane1-s127-index-GCGACTTGTGTA-Z0497	NC1-18	30	Unexposed	F	263	24	0	0	0	0	0	0	0	1.902	1	0	30_Unexposed	NA	NA	NA	NA	NA	NA	NA	NA	NA	NA	NA	NA	NA
lane1-s066-index-TAAACCGCGTGT-Z0436	Gaulke_2019	OSU_NASH	M	130	5D	gemma.brine	Control	Control	Control	NA	NA	NA	NA	NA	NA	NA	NA	NA	lane1-s066-index-TAAACCGCGTGT-Z0436	NC1-8	10	Unexposed	M	235	26	0	0	0	0	0	0	0	1.337	1	0	10_Unexposed	NA	NA	NA	NA	NA	NA	NA	NA	NA	NA	NA	NA	NA
lane1-s151-index-ATCTCTGGCATA-Z0521	Gaulke_2019	OSU_NASH	F	150	5D	gemma.brine	Exposed	Parasite	Biological	NA	NA	NA	NA	NA	NA	NA	NA	NA	lane1-s151-index-ATCTCTGGCATA-Z0521	PC3-17	30	Exposed	F	340	27	0	0	0	0	0	0	0	1.727	6	0	30_Exposed	NA	NA	NA	NA	NA	NA	NA	NA	NA	NA	NA	NA	NA
AC1-TCS-03uM-77-MB96-9D-10dpf-S81	Weitekamp_2019	EPA	NA	10	highly outbred EPA wildtype line	gemma.brine	Exposed	Triclosan	Antibiotic	NA	NA	NA	NA	NA	NA	NA	NA	NA	NA	NA	NA	NA	NA	NA	NA	NA	NA	NA	NA	NA	NA	NA	NA	NA	NA	NA	MB96	9D	9	D	AC1:ZF	0.3 uM TCS	10	8	Zymo	NA	High	NA	NA
lane1-s069-index-CAGGAAGGTTAA-Z0439	Gaulke_2019	OSU_NASH	F	130	5D	gemma.brine	Control	Control	Control	NA	NA	NA	NA	NA	NA	NA	NA	NA	lane1-s069-index-CAGGAAGGTTAA-Z0439	NC2-6	10	Unexposed	F	328	26	0	0	0	0	0	0	0	1.866	2	0	10_Unexposed	NA	NA	NA	NA	NA	NA	NA	NA	NA	NA	NA	NA	NA
lane1-s231-index-ATCGATCTGTGG-Z0600	Gaulke_2019	OSU_NASH	M	206	5D	gemma.brine	Exposed	Parasite	Biological	NA	NA	NA	NA	NA	NA	NA	NA	NA	lane1-s231-index-ATCGATCTGTGG-Z0600	PC1-31	86	Exposed	M	264	27	2	1	1	0	0	0	1	1.341	4	1	86_Exposed	NA	NA	NA	NA	NA	NA	NA	NA	NA	NA	NA	NA	NA
lane1-s035-index-TTAGGGCTCGTA-Z0406	Gaulke_2019	OSU_NASH	F	127	5D	gemma.brine	Control	Control	Control	NA	NA	NA	NA	NA	NA	NA	NA	NA	lane1-s035-index-TTAGGGCTCGTA-Z0406	NC1-3	7	Unexposed	F	273	26.5	0	0	0	0	0	0	0	1.467	1	0	7_Unexposed	NA	NA	NA	NA	NA	NA	NA	NA	NA	NA	NA	NA	NA
CC-DMSO-01-36-MB96-10C-6dpf-S38	Weitekamp_2019	EPA	NA	6	highly outbred EPA wildtype line	gemma.brine	Control	Control	Control	NA	NA	NA	NA	NA	NA	NA	NA	NA	NA	NA	NA	NA	NA	NA	NA	NA	NA	NA	NA	NA	NA	NA	NA	NA	NA	NA	MB96	10C	10	C	CC	0.1% DMSO	6	8	Zymo	NA	Control	NA	NA
lane1-s040-index-TCCAAAGTGTTC-Z0411	Gaulke_2019	OSU_NASH	F	127	5D	gemma.brine	Control	Control	Control	NA	NA	NA	NA	NA	NA	NA	NA	NA	lane1-s040-index-TCCAAAGTGTTC-Z0411	NC2-3	7	Unexposed	F	266	25	0	0	0	0	0	0	0	1.702	2	0	7_Unexposed	NA	NA	NA	NA	NA	NA	NA	NA	NA	NA	NA	NA	NA
lane1-s023-index-GGATGGTGTTGC-Z0394	Gaulke_2019	OSU_NASH	NA	120	5D	gemma.brine	Exposed	Parasite	Biological	NA	NA	NA	NA	NA	NA	NA	NA	NA	lane1-s023-index-GGATGGTGTTGC-Z0394	pPC2-1	0	Exposed	NA	NA	NA	NA	NA	NA	NA	NA	NA	NA	NA	5	NA	0_Exposed	NA	NA	NA	NA	NA	NA	NA	NA	NA	NA	NA	NA	NA
lane1-s048-index-GGCCACGTAGTA-Z0418	Gaulke_2019	OSU_NASH	F	127	5D	gemma.brine	Control	Control	Control	NA	NA	NA	NA	NA	NA	NA	NA	NA	lane1-s048-index-GGCCACGTAGTA-Z0418	NC3-5	7	Unexposed	F	295	25	0	0	0	0	0	0	0	1.888	3	0	7_Unexposed	NA	NA	NA	NA	NA	NA	NA	NA	NA	NA	NA	NA	NA
CC-TCS-016uM-85-MB96-11C-10dpf-S89	Weitekamp_2019	EPA	NA	10	highly outbred EPA wildtype line	gemma.brine	Exposed	Triclosan	Antibiotic	NA	NA	NA	NA	NA	NA	NA	NA	NA	NA	NA	NA	NA	NA	NA	NA	NA	NA	NA	NA	NA	NA	NA	NA	NA	NA	NA	MB96	11C	11	C	CC	0.16 uM TCS	10	8	Zymo	NA	Low	NA	NA
CC-TCS-03uM-44-MB96-12C-6dpf-S46	Weitekamp_2019	EPA	NA	6	highly outbred EPA wildtype line	gemma.brine	Exposed	Triclosan	Antibiotic	NA	NA	NA	NA	NA	NA	NA	NA	NA	NA	NA	NA	NA	NA	NA	NA	NA	NA	NA	NA	NA	NA	NA	NA	NA	NA	NA	MB96	12C	12	C	CC	0.3 uM TCS	6	8	Zymo	NA	High	NA	NA
lane1-s153-index-TGTGAGCACGGT-Z0523	Gaulke_2019	OSU_NASH	F	150	5D	gemma.brine	Exposed	Parasite	Biological	NA	NA	NA	NA	NA	NA	NA	NA	NA	lane1-s153-index-TGTGAGCACGGT-Z0523	PC3-19	30	Exposed	F	396	27.5	1	0	1	0	0	0	0	1.904	6	0	30_Exposed	NA	NA	NA	NA	NA	NA	NA	NA	NA	NA	NA	NA	NA
CC-BPB-09uM-67-5C-MB84a-10dpf-S69	Catron_2018	EPA	NA	10			Exposed	BPB	Toxicant	NA	NA	NA	NA	NA	NA	NA	NA	NA	NA	NA	NA	NA	NA	NA	NA	NA	NA	NA	NA	NA	NA	NA	NA	NA	NA	NA	NA	NA	NA	NA	NA	NA	NA	NA	NA	NA	NA	NA	NA
lane1-s241-index-GTCATATCGTAC-Z0610	Gaulke_2019	OSU_NASH	F	206	5D	gemma.brine	Exposed	Parasite	Biological	NA	NA	NA	NA	NA	NA	NA	NA	NA	lane1-s241-index-GTCATATCGTAC-Z0610	PC3-32	86	Exposed	F	669	30	3	2	1	0	2	2	1	2.478	6	3	86_Exposed	NA	NA	NA	NA	NA	NA	NA	NA	NA	NA	NA	NA	NA
SRR3233689	Gaulke_2016	OSU_SARL	NA	180	5D	Gemma	Exposed	Triclosan	Antibiotic	NA	NA	NA	NA	NA	NA	NA	NA	NA	NA	NA	NA	NA	NA	NA	NA	NA	NA	NA	NA	NA	NA	NA	NA	NA	NA	NA	NA	NA	NA	NA	NA	NA	NA	NA	NA	NA	NA	NA	NA
lane1-s177-index-CCATAATCCGTA-Z0547	Gaulke_2019	OSU_NASH	M	163	5D	gemma.brine	Exposed	Parasite	Biological	NA	NA	NA	NA	NA	NA	NA	NA	NA	lane1-s177-index-CCATAATCCGTA-Z0547	PC2-23	43	Exposed	M	185	25	3	0	3	0	0	2	0	1.184	5	2	43_Exposed	NA	NA	NA	NA	NA	NA	NA	NA	NA	NA	NA	NA	NA
lane1-s037-index-TCGAGGACTGCA-Z0408	Gaulke_2019	OSU_NASH	M	127	5D	gemma.brine	Control	Control	Control	NA	NA	NA	NA	NA	NA	NA	NA	NA	lane1-s037-index-TCGAGGACTGCA-Z0408	NC1-5	7	Unexposed	M	218	25	0	0	0	0	0	0	0	1.395	1	0	7_Unexposed	NA	NA	NA	NA	NA	NA	NA	NA	NA	NA	NA	NA	NA
CC-BPAF-1uM-204-8B-MB87a-10dpf-S214	Catron_2018	EPA	NA	10			Exposed	BPAF	Toxicant	NA	NA	NA	NA	NA	NA	NA	NA	NA	NA	NA	NA	NA	NA	NA	NA	NA	NA	NA	NA	NA	NA	NA	NA	NA	NA	NA	NA	NA	NA	NA	NA	NA	NA	NA	NA	NA	NA	NA	NA
CC-TCS-03uM-87-MB96-12A-10dpf-S91	Weitekamp_2019	EPA	NA	10	highly outbred EPA wildtype line	gemma.brine	Exposed	Triclosan	Antibiotic	NA	NA	NA	NA	NA	NA	NA	NA	NA	NA	NA	NA	NA	NA	NA	NA	NA	NA	NA	NA	NA	NA	NA	NA	NA	NA	NA	MB96	12A	12	A	CC	0.3 uM TCS	10	8	Zymo	NA	High	NA	NA
AC1-TCS-016uM-25-MB96-8B-6dpf-S25	Weitekamp_2019	EPA	NA	6	highly outbred EPA wildtype line	gemma.brine	Exposed	Triclosan	Antibiotic	NA	NA	NA	NA	NA	NA	NA	NA	NA	NA	NA	NA	NA	NA	NA	NA	NA	NA	NA	NA	NA	NA	NA	NA	NA	NA	NA	MB96	8B	8	B	AC1:ZF	0.16 uM TCS	6	8	Zymo	NA	Low	NA	NA
lane1-s234-index-GCGGCAATTACG-Z0603	Gaulke_2019	OSU_NASH	F	206	5D	gemma.brine	Exposed	Parasite	Biological	NA	NA	NA	NA	NA	NA	NA	NA	NA	lane1-s234-index-GCGGCAATTACG-Z0603	PC1-34	86	Exposed	F	416	27	1	0	1	0	0	0	0	2.113	4	0	86_Exposed	NA	NA	NA	NA	NA	NA	NA	NA	NA	NA	NA	NA	NA
SRR5176400	Stagaman_2017	UO	NA	75	Tübingen_Rag1+/+	brine.shrimp	Control	Control	Control	NA	NA	NA	NA	NA	NA	NA	NA	NA	NA	NA	NA	NA	NA	NA	NA	NA	NA	NA	NA	NA	NA	NA	NA	NA	NA	NA	NA	NA	NA	NA	NA	NA	NA	NA	NA	NA	NA	NA	NA
SRR5176401	Stagaman_2017	UO	NA	75	Tübingen_Rag1+/-	brine.shrimp	Control	Control	Control	NA	NA	NA	NA	NA	NA	NA	NA	NA	NA	NA	NA	NA	NA	NA	NA	NA	NA	NA	NA	NA	NA	NA	NA	NA	NA	NA	NA	NA	NA	NA	NA	NA	NA	NA	NA	NA	NA	NA	NA
lane1-s167-index-CCTTAAGTCAGT-Z0537	Gaulke_2019	OSU_NASH	M	163	5D	gemma.brine	Control	Control	Control	NA	NA	NA	NA	NA	NA	NA	NA	NA	lane1-s167-index-CCTTAAGTCAGT-Z0537	NC3-23	43	Unexposed	M	329	26	0	0	0	0	0	0	0	1.872	3	0	43_Unexposed	NA	NA	NA	NA	NA	NA	NA	NA	NA	NA	NA	NA	NA
SRR5176403	Stagaman_2017	UO	NA	75	Tübingen_Rag1+/+	brine.shrimp	Control	Control	Control	NA	NA	NA	NA	NA	NA	NA	NA	NA	NA	NA	NA	NA	NA	NA	NA	NA	NA	NA	NA	NA	NA	NA	NA	NA	NA	NA	NA	NA	NA	NA	NA	NA	NA	NA	NA	NA	NA	NA	NA
SRR5176408	Stagaman_2017	UO	NA	75	Tübingen_Rag1+/+	brine.shrimp	Control	Control	Control	NA	NA	NA	NA	NA	NA	NA	NA	NA	NA	NA	NA	NA	NA	NA	NA	NA	NA	NA	NA	NA	NA	NA	NA	NA	NA	NA	NA	NA	NA	NA	NA	NA	NA	NA	NA	NA	NA	NA	NA
lane1-s061-index-CAACACGCACGA-Z0431	Gaulke_2019	OSU_NASH	M	127	5D	gemma.brine	Exposed	Parasite	Biological	NA	NA	NA	NA	NA	NA	NA	NA	NA	lane1-s061-index-CAACACGCACGA-Z0431	PC3-3	7	Exposed	M	193	24	0	0	0	0	2	0	0	1.396	6	0	7_Exposed	NA	NA	NA	NA	NA	NA	NA	NA	NA	NA	NA	NA	NA
CC-BPAF-056uM-195-6A-MB87a-10dpf-S205	Catron_2018	EPA	NA	10			Exposed	BPAF	Toxicant	NA	NA	NA	NA	NA	NA	NA	NA	NA	NA	NA	NA	NA	NA	NA	NA	NA	NA	NA	NA	NA	NA	NA	NA	NA	NA	NA	NA	NA	NA	NA	NA	NA	NA	NA	NA	NA	NA	NA	NA
lane1-s229-index-TTCCTAGGTGAG-Z0598	Gaulke_2019	OSU_NASH	F	206	5D	gemma.brine	Control	Control	Control	NA	NA	NA	NA	NA	NA	NA	NA	NA	lane1-s229-index-TTCCTAGGTGAG-Z0598	NC3-34	86	Unexposed	F	323	26.5	0	0	0	0	0	0	0	1.736	3	0	86_Unexposed	NA	NA	NA	NA	NA	NA	NA	NA	NA	NA	NA	NA	NA
lane1-s209-index-AGCTATCCACGA-Z0579	Gaulke_2019	OSU_NASH	F	179	5D	gemma.brine	Exposed	Parasite	Biological	NA	NA	NA	NA	NA	NA	NA	NA	NA	lane1-s209-index-AGCTATCCACGA-Z0579	PC2-30	59	Exposed	F	192	26	7	3	4	0	9	2	1	1.092	5	3	59_Exposed	NA	NA	NA	NA	NA	NA	NA	NA	NA	NA	NA	NA	NA
CC-TCS-016uM-39-MB96-11B-6dpf-S41	Weitekamp_2019	EPA	NA	6	highly outbred EPA wildtype line	gemma.brine	Exposed	Triclosan	Antibiotic	NA	NA	NA	NA	NA	NA	NA	NA	NA	NA	NA	NA	NA	NA	NA	NA	NA	NA	NA	NA	NA	NA	NA	NA	NA	NA	NA	MB96	11B	11	B	CC	0.16 uM TCS	6	8	Zymo	NA	Low	NA	NA
SRR4451702	Ma_2018	CHINA_CAS	M	132	AB	Artemia	Exposed	SilverNanoparticles	Toxicants	NA	NA	NA	NA	NA	NA	NA	NA	NA	NA	NA	NA	NA	NA	NA	NA	NA	NA	NA	NA	NA	NA	NA	NA	NA	NA	NA	NA	NA	NA	NA	NA	NA	NA	NA	NA	NA	NA	NA	NA
SRR4451703	Ma_2018	CHINA_CAS	M	132	AB	Artemia	Exposed	SilverNanoparticles	Toxicants	NA	NA	NA	NA	NA	NA	NA	NA	NA	NA	NA	NA	NA	NA	NA	NA	NA	NA	NA	NA	NA	NA	NA	NA	NA	NA	NA	NA	NA	NA	NA	NA	NA	NA	NA	NA	NA	NA	NA	NA
SRR4451700	Ma_2018	CHINA_CAS	F	132	AB	Artemia	Exposed	SilverNanoparticles	Toxicants	NA	NA	NA	NA	NA	NA	NA	NA	NA	NA	NA	NA	NA	NA	NA	NA	NA	NA	NA	NA	NA	NA	NA	NA	NA	NA	NA	NA	NA	NA	NA	NA	NA	NA	NA	NA	NA	NA	NA	NA
SRR4451701	Ma_2018	CHINA_CAS	F	132	AB	Artemia	Exposed	SilverNanoparticles	Toxicants	NA	NA	NA	NA	NA	NA	NA	NA	NA	NA	NA	NA	NA	NA	NA	NA	NA	NA	NA	NA	NA	NA	NA	NA	NA	NA	NA	NA	NA	NA	NA	NA	NA	NA	NA	NA	NA	NA	NA	NA
SRR5176399	Stagaman_2017	UO	NA	75	Tübingen_Rag1+/+	brine.shrimp	Control	Control	Control	NA	NA	NA	NA	NA	NA	NA	NA	NA	NA	NA	NA	NA	NA	NA	NA	NA	NA	NA	NA	NA	NA	NA	NA	NA	NA	NA	NA	NA	NA	NA	NA	NA	NA	NA	NA	NA	NA	NA	NA
lane1-s025-index-TAGGATTGCTCG-Z0396	Gaulke_2019	OSU_NASH	NA	120	5D	gemma.brine	Exposed	Parasite	Biological	NA	NA	NA	NA	NA	NA	NA	NA	NA	lane1-s025-index-TAGGATTGCTCG-Z0396	pPC2-3	0	Exposed	NA	NA	NA	NA	NA	NA	NA	NA	NA	NA	NA	5	NA	0_Exposed	NA	NA	NA	NA	NA	NA	NA	NA	NA	NA	NA	NA	NA
SRR4451705	Ma_2018	CHINA_CAS	F	132	AB	Artemia	Exposed	SilverNanoparticles	Toxicants	NA	NA	NA	NA	NA	NA	NA	NA	NA	NA	NA	NA	NA	NA	NA	NA	NA	NA	NA	NA	NA	NA	NA	NA	NA	NA	NA	NA	NA	NA	NA	NA	NA	NA	NA	NA	NA	NA	NA	NA
lane1-s125-index-CATTTGGACGAC-Z0495	Gaulke_2019	OSU_NASH	F	150	5D	gemma.brine	Control	Control	Control	NA	NA	NA	NA	NA	NA	NA	NA	NA	lane1-s125-index-CATTTGGACGAC-Z0495	NC1-16	30	Unexposed	F	281	26	0	0	0	0	0	0	0	1.599	1	0	30_Unexposed	NA	NA	NA	NA	NA	NA	NA	NA	NA	NA	NA	NA	NA
SRR5176395	Stagaman_2017	UO	NA	75	Tübingen_Rag1+/-	brine.shrimp	Control	Control	Control	NA	NA	NA	NA	NA	NA	NA	NA	NA	NA	NA	NA	NA	NA	NA	NA	NA	NA	NA	NA	NA	NA	NA	NA	NA	NA	NA	NA	NA	NA	NA	NA	NA	NA	NA	NA	NA	NA	NA	NA
lane1-s078-index-AGAGCCTACGTT-Z0448	Gaulke_2019	OSU_NASH	F	130	5D	gemma.brine	Control	Control	Control	NA	NA	NA	NA	NA	NA	NA	NA	NA	lane1-s078-index-AGAGCCTACGTT-Z0448	NC3-10	10	Unexposed	F	334	25	0	0	0	0	0	0	0	2.138	3	0	10_Unexposed	NA	NA	NA	NA	NA	NA	NA	NA	NA	NA	NA	NA	NA
SRR5176390	Stagaman_2017	UO	NA	75	Tübingen_Rag1+/+	brine.shrimp	Control	Control	Control	NA	NA	NA	NA	NA	NA	NA	NA	NA	NA	NA	NA	NA	NA	NA	NA	NA	NA	NA	NA	NA	NA	NA	NA	NA	NA	NA	NA	NA	NA	NA	NA	NA	NA	NA	NA	NA	NA	NA	NA
SRR5176391	Stagaman_2017	UO	NA	75	Tübingen_Rag1+/+	brine.shrimp	Control	Control	Control	NA	NA	NA	NA	NA	NA	NA	NA	NA	NA	NA	NA	NA	NA	NA	NA	NA	NA	NA	NA	NA	NA	NA	NA	NA	NA	NA	NA	NA	NA	NA	NA	NA	NA	NA	NA	NA	NA	NA	NA
lane1-s165-index-AAGCCTACACGT-Z0535	Gaulke_2019	OSU_NASH	M	163	5D	gemma.brine	Control	Control	Control	NA	NA	NA	NA	NA	NA	NA	NA	NA	lane1-s165-index-AAGCCTACACGT-Z0535	NC3-21	43	Unexposed	M	247	25	0	0	0	0	0	0	0	1.581	3	0	43_Unexposed	NA	NA	NA	NA	NA	NA	NA	NA	NA	NA	NA	NA	NA
lane1-s077-index-TATGCACCAGTG-Z0447	Gaulke_2019	OSU_NASH	F	130	5D	gemma.brine	Control	Control	Control	NA	NA	NA	NA	NA	NA	NA	NA	NA	lane1-s077-index-TATGCACCAGTG-Z0447	NC3-9	10	Unexposed	F	394	27	0	0	0	0	0	0	0	2.002	3	0	10_Unexposed	NA	NA	NA	NA	NA	NA	NA	NA	NA	NA	NA	NA	NA
lane1-s136-index-TTCTGGGAACAC-Z0506	Gaulke_2019	OSU_NASH	M	150	5D	gemma.brine	Control	Control	Control	NA	NA	NA	NA	NA	NA	NA	NA	NA	lane1-s136-index-TTCTGGGAACAC-Z0506	NC3-17	30	Unexposed	M	251	25	0	0	0	0	0	0	0	1.606	3	0	30_Unexposed	NA	NA	NA	NA	NA	NA	NA	NA	NA	NA	NA	NA	NA
CC-TCS-016uM-41-MB96-11D-6dpf-S43	Weitekamp_2019	EPA	NA	6	highly outbred EPA wildtype line	gemma.brine	Exposed	Triclosan	Antibiotic	NA	NA	NA	NA	NA	NA	NA	NA	NA	NA	NA	NA	NA	NA	NA	NA	NA	NA	NA	NA	NA	NA	NA	NA	NA	NA	NA	MB96	11D	11	D	CC	0.16 uM TCS	6	8	Zymo	NA	Low	NA	NA
lane1-s223-index-GCCGAGATTGGT-Z0592	Gaulke_2019	OSU_NASH	M	206	5D	gemma.brine	Control	Control	Control	NA	NA	NA	NA	NA	NA	NA	NA	NA	lane1-s223-index-GCCGAGATTGGT-Z0592	NC2-33	86	Unexposed	M	224	27	0	0	0	0	0	0	0	1.138	2	0	86_Unexposed	NA	NA	NA	NA	NA	NA	NA	NA	NA	NA	NA	NA	NA
lane1-s179-index-CACACAGCGTTA-Z0549	Gaulke_2019	OSU_NASH	M	163	5D	gemma.brine	Exposed	Parasite	Biological	NA	NA	NA	NA	NA	NA	NA	NA	NA	lane1-s179-index-CACACAGCGTTA-Z0549	PC2-25	43	Exposed	M	296	28	3	0	3	0	0	0	1	1.348	5	1	43_Exposed	NA	NA	NA	NA	NA	NA	NA	NA	NA	NA	NA	NA	NA
CR-85-9-B-6-S10	Phelps_2017	EPA	NA	6	highly outbred EPA wildtype line	gemma.brine	Control	Control	Control	42	9B	9	B	CC	10	6 dpf	Zymo	NA	NA	NA	NA	NA	NA	NA	NA	NA	NA	NA	NA	NA	NA	NA	NA	NA	NA	NA	NA	NA	NA	NA	NA	NA	NA	NA	NA	NA	NA	NA	NA
SRR5176321	Stagaman_2017	UO	NA	75	Tübingen_Rag1-/-	brine.shrimp	Control	Control	Control	NA	NA	NA	NA	NA	NA	NA	NA	NA	NA	NA	NA	NA	NA	NA	NA	NA	NA	NA	NA	NA	NA	NA	NA	NA	NA	NA	NA	NA	NA	NA	NA	NA	NA	NA	NA	NA	NA	NA	NA
SRR5176320	Stagaman_2017	UO	NA	75	Tübingen_Rag1-/-	brine.shrimp	Control	Control	Control	NA	NA	NA	NA	NA	NA	NA	NA	NA	NA	NA	NA	NA	NA	NA	NA	NA	NA	NA	NA	NA	NA	NA	NA	NA	NA	NA	NA	NA	NA	NA	NA	NA	NA	NA	NA	NA	NA	NA	NA
SRR5176323	Stagaman_2017	UO	NA	75	Tübingen_Rag1-/-	brine.shrimp	Control	Control	Control	NA	NA	NA	NA	NA	NA	NA	NA	NA	NA	NA	NA	NA	NA	NA	NA	NA	NA	NA	NA	NA	NA	NA	NA	NA	NA	NA	NA	NA	NA	NA	NA	NA	NA	NA	NA	NA	NA	NA	NA
SRR5176324	Stagaman_2017	UO	NA	75	Tübingen_Rag1-/-	brine.shrimp	Control	Control	Control	NA	NA	NA	NA	NA	NA	NA	NA	NA	NA	NA	NA	NA	NA	NA	NA	NA	NA	NA	NA	NA	NA	NA	NA	NA	NA	NA	NA	NA	NA	NA	NA	NA	NA	NA	NA	NA	NA	NA	NA
SRR4451678	Ma_2018	CHINA_CAS	M	132	AB	Artemia	Control	Control	Control	NA	NA	NA	NA	NA	NA	NA	NA	NA	NA	NA	NA	NA	NA	NA	NA	NA	NA	NA	NA	NA	NA	NA	NA	NA	NA	NA	NA	NA	NA	NA	NA	NA	NA	NA	NA	NA	NA	NA	NA
SRR4451679	Ma_2018	CHINA_CAS	F	132	AB	Artemia	Exposed	SilverNanoparticles	Toxicants	NA	NA	NA	NA	NA	NA	NA	NA	NA	NA	NA	NA	NA	NA	NA	NA	NA	NA	NA	NA	NA	NA	NA	NA	NA	NA	NA	NA	NA	NA	NA	NA	NA	NA	NA	NA	NA	NA	NA	NA
SRR4451676	Ma_2018	CHINA_CAS	M	132	AB	Artemia	Exposed	SilverNanoparticles	Toxicants	NA	NA	NA	NA	NA	NA	NA	NA	NA	NA	NA	NA	NA	NA	NA	NA	NA	NA	NA	NA	NA	NA	NA	NA	NA	NA	NA	NA	NA	NA	NA	NA	NA	NA	NA	NA	NA	NA	NA	NA
SRR4451677	Ma_2018	CHINA_CAS	M	132	AB	Artemia	Exposed	SilverNanoparticles	Toxicants	NA	NA	NA	NA	NA	NA	NA	NA	NA	NA	NA	NA	NA	NA	NA	NA	NA	NA	NA	NA	NA	NA	NA	NA	NA	NA	NA	NA	NA	NA	NA	NA	NA	NA	NA	NA	NA	NA	NA	NA
SRR4451674	Ma_2018	CHINA_CAS	M	132	AB	Artemia	Control	Control	Control	NA	NA	NA	NA	NA	NA	NA	NA	NA	NA	NA	NA	NA	NA	NA	NA	NA	NA	NA	NA	NA	NA	NA	NA	NA	NA	NA	NA	NA	NA	NA	NA	NA	NA	NA	NA	NA	NA	NA	NA
SRR4451675	Ma_2018	CHINA_CAS	M	132	AB	Artemia	Exposed	SilverNanoparticles	Toxicants	NA	NA	NA	NA	NA	NA	NA	NA	NA	NA	NA	NA	NA	NA	NA	NA	NA	NA	NA	NA	NA	NA	NA	NA	NA	NA	NA	NA	NA	NA	NA	NA	NA	NA	NA	NA	NA	NA	NA	NA
SRR4451672	Ma_2018	CHINA_CAS	M	132	AB	Artemia	Control	Control	Control	NA	NA	NA	NA	NA	NA	NA	NA	NA	NA	NA	NA	NA	NA	NA	NA	NA	NA	NA	NA	NA	NA	NA	NA	NA	NA	NA	NA	NA	NA	NA	NA	NA	NA	NA	NA	NA	NA	NA	NA
SRR4451673	Ma_2018	CHINA_CAS	M	132	AB	Artemia	Control	Control	Control	NA	NA	NA	NA	NA	NA	NA	NA	NA	NA	NA	NA	NA	NA	NA	NA	NA	NA	NA	NA	NA	NA	NA	NA	NA	NA	NA	NA	NA	NA	NA	NA	NA	NA	NA	NA	NA	NA	NA	NA
SRR4451670	Ma_2018	CHINA_CAS	M	132	AB	Artemia	Exposed	SilverNanoparticles	Toxicants	NA	NA	NA	NA	NA	NA	NA	NA	NA	NA	NA	NA	NA	NA	NA	NA	NA	NA	NA	NA	NA	NA	NA	NA	NA	NA	NA	NA	NA	NA	NA	NA	NA	NA	NA	NA	NA	NA	NA	NA
SRR4451671	Ma_2018	CHINA_CAS	M	132	AB	Artemia	Control	Control	Control	NA	NA	NA	NA	NA	NA	NA	NA	NA	NA	NA	NA	NA	NA	NA	NA	NA	NA	NA	NA	NA	NA	NA	NA	NA	NA	NA	NA	NA	NA	NA	NA	NA	NA	NA	NA	NA	NA	NA	NA
lane1-s080-index-CGGGTTTGACGA-Z0450	Gaulke_2019	OSU_NASH	F	130	5D	gemma.brine	Exposed	Parasite	Biological	NA	NA	NA	NA	NA	NA	NA	NA	NA	lane1-s080-index-CGGGTTTGACGA-Z0450	PC1-7	10	Exposed	F	243	24.5	7	0	7	0	0	1	0	1.652	4	1	10_Exposed	NA	NA	NA	NA	NA	NA	NA	NA	NA	NA	NA	NA	NA
CC-BPB-05uM-62-4B-MB84a-10dpf-S62	Catron_2018	EPA	NA	10			Exposed	BPB	Toxicant	NA	NA	NA	NA	NA	NA	NA	NA	NA	NA	NA	NA	NA	NA	NA	NA	NA	NA	NA	NA	NA	NA	NA	NA	NA	NA	NA	NA	NA	NA	NA	NA	NA	NA	NA	NA	NA	NA	NA	NA
CC-BPA-3uM-29-6A-MB80-10dpf-S27	Catron_2018	EPA	NA	10			Exposed	BPA	Toxicant	NA	NA	NA	NA	NA	NA	NA	NA	NA	NA	NA	NA	NA	NA	NA	NA	NA	NA	NA	NA	NA	NA	NA	NA	NA	NA	NA	NA	NA	NA	NA	NA	NA	NA	NA	NA	NA	NA	NA	NA
lane1-s222-index-CGTGGTTAGCAT-Z0591	Gaulke_2019	OSU_NASH	M	206	5D	gemma.brine	Control	Control	Control	NA	NA	NA	NA	NA	NA	NA	NA	NA	lane1-s222-index-CGTGGTTAGCAT-Z0591	NC2-32	86	Unexposed	M	225	23.5	0	0	0	0	0	0	0	1.734	2	0	86_Unexposed	NA	NA	NA	NA	NA	NA	NA	NA	NA	NA	NA	NA	NA
lane1-s187-index-GTAAGCACCTAC-Z0557	Gaulke_2019	OSU_NASH	F	179	5D	gemma.brine	Control	Control	Control	NA	NA	NA	NA	NA	NA	NA	NA	NA	lane1-s187-index-GTAAGCACCTAC-Z0557	NC1-28	59	Unexposed	F	406	28	0	0	0	0	0	0	0	1.849	1	0	59_Unexposed	NA	NA	NA	NA	NA	NA	NA	NA	NA	NA	NA	NA	NA
lane1-s180-index-TCGAGTTTGGTT-Z0550	Gaulke_2019	OSU_NASH	F	163	5D	gemma.brine	Exposed	Parasite	Biological	NA	NA	NA	NA	NA	NA	NA	NA	NA	lane1-s180-index-TCGAGTTTGGTT-Z0550	PC3-21	43	Exposed	F	401	29	2	1	1	0	7	1	2	1.644	6	3	43_Exposed	NA	NA	NA	NA	NA	NA	NA	NA	NA	NA	NA	NA	NA
CC-TCS-03uM-89-MB96-12C-10dpf-S93	Weitekamp_2019	EPA	NA	10	highly outbred EPA wildtype line	gemma.brine	Exposed	Triclosan	Antibiotic	NA	NA	NA	NA	NA	NA	NA	NA	NA	NA	NA	NA	NA	NA	NA	NA	NA	NA	NA	NA	NA	NA	NA	NA	NA	NA	NA	MB96	12C	12	C	CC	0.3 uM TCS	10	8	Zymo	NA	High	NA	NA
lane1-s211-index-ACGTAAATCGCC-Z0581	Gaulke_2019	OSU_NASH	F	179	5D	gemma.brine	Exposed	Parasite	Biological	NA	NA	NA	NA	NA	NA	NA	NA	NA	lane1-s211-index-ACGTAAATCGCC-Z0581	PC3-27	59	Exposed	F	246	25	0	0	0	0	0	1	0	1.574	6	1	59_Exposed	NA	NA	NA	NA	NA	NA	NA	NA	NA	NA	NA	NA	NA
lane1-s133-index-TACCTCTCAGAA-Z0503	Gaulke_2019	OSU_NASH	M	150	5D	gemma.brine	Control	Control	Control	NA	NA	NA	NA	NA	NA	NA	NA	NA	lane1-s133-index-TACCTCTCAGAA-Z0503	NC2-19	30	Unexposed	M	277	26	0	0	0	0	0	0	0	1.576	2	0	30_Unexposed	NA	NA	NA	NA	NA	NA	NA	NA	NA	NA	NA	NA	NA
AC1-TCS-016uM-69-MB96-8A-10dpf-S73	Weitekamp_2019	EPA	NA	10	highly outbred EPA wildtype line	gemma.brine	Exposed	Triclosan	Antibiotic	NA	NA	NA	NA	NA	NA	NA	NA	NA	NA	NA	NA	NA	NA	NA	NA	NA	NA	NA	NA	NA	NA	NA	NA	NA	NA	NA	MB96	8A	8	A	AC1:ZF	0.16 uM TCS	10	8	Zymo	NA	Low	NA	NA
lane1-s225-index-GAATCTTCGAGC-Z0594	Gaulke_2019	OSU_NASH	M	206	5D	gemma.brine	Control	Control	Control	NA	NA	NA	NA	NA	NA	NA	NA	NA	lane1-s225-index-GAATCTTCGAGC-Z0594	NC2-35	86	Unexposed	M	306	27	0	0	0	0	0	0	0	1.555	2	0	86_Unexposed	NA	NA	NA	NA	NA	NA	NA	NA	NA	NA	NA	NA	NA
lane1-s131-index-TAATCGGATTCC-Z0501	Gaulke_2019	OSU_NASH	F	150	5D	gemma.brine	Control	Control	Control	NA	NA	NA	NA	NA	NA	NA	NA	NA	lane1-s131-index-TAATCGGATTCC-Z0501	NC2-17	30	Unexposed	F	267	25	0	0	0	0	0	0	0	1.709	2	0	30_Unexposed	NA	NA	NA	NA	NA	NA	NA	NA	NA	NA	NA	NA	NA
lane1-s235-index-GAACTAGTCACC-Z0604	Gaulke_2019	OSU_NASH	F	206	5D	gemma.brine	Exposed	Parasite	Biological	NA	NA	NA	NA	NA	NA	NA	NA	NA	lane1-s235-index-GAACTAGTCACC-Z0604	PC1-35	86	Exposed	F	226	25	2	0	2	0	0	3	1	1.446	4	4	86_Exposed	NA	NA	NA	NA	NA	NA	NA	NA	NA	NA	NA	NA	NA
lane1-s145-index-GGTAGGAACAAT-Z0515	Gaulke_2019	OSU_NASH	M	150	5D	gemma.brine	Exposed	Parasite	Biological	NA	NA	NA	NA	NA	NA	NA	NA	NA	lane1-s145-index-GGTAGGAACAAT-Z0515	PC2-16	30	Exposed	M	273	26	5	0	5	0	0	0	1	1.553	5	1	30_Exposed	NA	NA	NA	NA	NA	NA	NA	NA	NA	NA	NA	NA	NA
lane1-s012-index-CCAGTGTATGCA-Z0383	Gaulke_2019	OSU_NASH	NA	120	5D	gemma.brine	Control	Control	Control	NA	NA	NA	NA	NA	NA	NA	NA	NA	lane1-s012-index-CCAGTGTATGCA-Z0383	pNC2-5	0	Unexposed	NA	NA	NA	NA	NA	NA	NA	NA	NA	NA	NA	2	NA	0_Unexposed	NA	NA	NA	NA	NA	NA	NA	NA	NA	NA	NA	NA	NA
CC-BPS-45uM-164-8D-MB85-10dpf-S172	Catron_2018	EPA	NA	10			Exposed	BPS	Toxicant	NA	NA	NA	NA	NA	NA	NA	NA	NA	NA	NA	NA	NA	NA	NA	NA	NA	NA	NA	NA	NA	NA	NA	NA	NA	NA	NA	NA	NA	NA	NA	NA	NA	NA	NA	NA	NA	NA	NA	NA
lane1-s147-index-CTGGAAATCTGC-Z0517	Gaulke_2019	OSU_NASH	F	150	5D	gemma.brine	Exposed	Parasite	Biological	NA	NA	NA	NA	NA	NA	NA	NA	NA	lane1-s147-index-CTGGAAATCTGC-Z0517	PC2-18	30	Exposed	F	189	25	7	0	7	0	3	3	2	1.21	5	5	30_Exposed	NA	NA	NA	NA	NA	NA	NA	NA	NA	NA	NA	NA	NA
lane1-s173-index-ATGGATACGCTC-Z0543	Gaulke_2019	OSU_NASH	F	163	5D	gemma.brine	Exposed	Parasite	Biological	NA	NA	NA	NA	NA	NA	NA	NA	NA	lane1-s173-index-ATGGATACGCTC-Z0543	PC1-24	43	Exposed	F	171	24	18	5	13	0	13	3	2	1.237	4	5	43_Exposed	NA	NA	NA	NA	NA	NA	NA	NA	NA	NA	NA	NA	NA
CC-BPA-11uM-39-8C-MB80-10dpf-S39	Catron_2018	EPA	NA	10			Exposed	BPA	Toxicant	NA	NA	NA	NA	NA	NA	NA	NA	NA	NA	NA	NA	NA	NA	NA	NA	NA	NA	NA	NA	NA	NA	NA	NA	NA	NA	NA	NA	NA	NA	NA	NA	NA	NA	NA	NA	NA	NA	NA	NA
AC1-TCS-03uM-78-MB96-9E-10dpf-S82	Weitekamp_2019	EPA	NA	10	highly outbred EPA wildtype line	gemma.brine	Exposed	Triclosan	Antibiotic	NA	NA	NA	NA	NA	NA	NA	NA	NA	NA	NA	NA	NA	NA	NA	NA	NA	NA	NA	NA	NA	NA	NA	NA	NA	NA	NA	MB96	9E	9	E	AC1:ZF	0.3 uM TCS	10	8	Zymo	NA	High	NA	NA
lane1-s107-index-CTTGCTGAAGAC-Z0477	Gaulke_2019	OSU_NASH	F	141	5D	gemma.brine	Control	Control	Control	NA	NA	NA	NA	NA	NA	NA	NA	NA	lane1-s107-index-CTTGCTGAAGAC-Z0477	NC3-14	21	Unexposed	F	303	26.5	0	0	0	0	0	0	0	1.628	3	0	21_Unexposed	NA	NA	NA	NA	NA	NA	NA	NA	NA	NA	NA	NA	NA
CC-DMSO-01-20-3D-MB80-10dpf-S18	Catron_2018	EPA	NA	10			Control	Control	Control	NA	NA	NA	NA	NA	NA	NA	NA	NA	NA	NA	NA	NA	NA	NA	NA	NA	NA	NA	NA	NA	NA	NA	NA	NA	NA	NA	NA	NA	NA	NA	NA	NA	NA	NA	NA	NA	NA	NA	NA
AC1-DMSO-01-19-MB96-7A-6dpf-S19	Weitekamp_2019	EPA	NA	6	highly outbred EPA wildtype line	gemma.brine	Control	Control	Control	NA	NA	NA	NA	NA	NA	NA	NA	NA	NA	NA	NA	NA	NA	NA	NA	NA	NA	NA	NA	NA	NA	NA	NA	NA	NA	NA	MB96	7A	7	A	AC1:ZF	0.1% DMSO	6	8	Zymo	NA	Control	NA	NA
CC-BPAF-018uM-187-4A-MB87a-10dpf-S197	Catron_2018	EPA	NA	10			Exposed	BPAF	Toxicant	NA	NA	NA	NA	NA	NA	NA	NA	NA	NA	NA	NA	NA	NA	NA	NA	NA	NA	NA	NA	NA	NA	NA	NA	NA	NA	NA	NA	NA	NA	NA	NA	NA	NA	NA	NA	NA	NA	NA	NA
lane1-s172-index-TGTTTGAGCTGT-Z0542	Gaulke_2019	OSU_NASH	M	163	5D	gemma.brine	Exposed	Parasite	Biological	NA	NA	NA	NA	NA	NA	NA	NA	NA	lane1-s172-index-TGTTTGAGCTGT-Z0542	PC1-23	43	Exposed	M	211	24	13	1	12	0	4	3	3	1.526	4	6	43_Exposed	NA	NA	NA	NA	NA	NA	NA	NA	NA	NA	NA	NA	NA
SRR3233694	Gaulke_2016	OSU_SARL	NA	180	5D	Gemma	Exposed	Triclosan	Antibiotic	NA	NA	NA	NA	NA	NA	NA	NA	NA	NA	NA	NA	NA	NA	NA	NA	NA	NA	NA	NA	NA	NA	NA	NA	NA	NA	NA	NA	NA	NA	NA	NA	NA	NA	NA	NA	NA	NA	NA	NA
CC-BPAF-056uM-198-6D-MB87a-10dpf-S208	Catron_2018	EPA	NA	10			Exposed	BPAF	Toxicant	NA	NA	NA	NA	NA	NA	NA	NA	NA	NA	NA	NA	NA	NA	NA	NA	NA	NA	NA	NA	NA	NA	NA	NA	NA	NA	NA	NA	NA	NA	NA	NA	NA	NA	NA	NA	NA	NA	NA	NA
SRR3233691	Gaulke_2016	OSU_SARL	NA	180	5D	Gemma	Exposed	Triclosan	Antibiotic	NA	NA	NA	NA	NA	NA	NA	NA	NA	NA	NA	NA	NA	NA	NA	NA	NA	NA	NA	NA	NA	NA	NA	NA	NA	NA	NA	NA	NA	NA	NA	NA	NA	NA	NA	NA	NA	NA	NA	NA
SRR3233690	Gaulke_2016	OSU_SARL	NA	180	5D	Gemma	Control	Control	Control	NA	NA	NA	NA	NA	NA	NA	NA	NA	NA	NA	NA	NA	NA	NA	NA	NA	NA	NA	NA	NA	NA	NA	NA	NA	NA	NA	NA	NA	NA	NA	NA	NA	NA	NA	NA	NA	NA	NA	NA
SRR3233693	Gaulke_2016	OSU_SARL	NA	180	5D	Gemma	Exposed	Triclosan	Antibiotic	NA	NA	NA	NA	NA	NA	NA	NA	NA	NA	NA	NA	NA	NA	NA	NA	NA	NA	NA	NA	NA	NA	NA	NA	NA	NA	NA	NA	NA	NA	NA	NA	NA	NA	NA	NA	NA	NA	NA	NA
SRR3233692	Gaulke_2016	OSU_SARL	NA	180	5D	Gemma	Control	Control	Control	NA	NA	NA	NA	NA	NA	NA	NA	NA	NA	NA	NA	NA	NA	NA	NA	NA	NA	NA	NA	NA	NA	NA	NA	NA	NA	NA	NA	NA	NA	NA	NA	NA	NA	NA	NA	NA	NA	NA	NA
lane1-s129-index-GTTACGCATTAC-Z0499	Gaulke_2019	OSU_NASH	F	150	5D	gemma.brine	Control	Control	Control	NA	NA	NA	NA	NA	NA	NA	NA	NA	lane1-s129-index-GTTACGCATTAC-Z0499	NC1-20	30	Unexposed	F	378	26.5	0	0	0	0	0	0	0	2.031	1	0	30_Unexposed	NA	NA	NA	NA	NA	NA	NA	NA	NA	NA	NA	NA	NA
CC-BPS-25uM-158-7B-MB85-10dpf-S166	Catron_2018	EPA	NA	10			Exposed	BPS	Toxicant	NA	NA	NA	NA	NA	NA	NA	NA	NA	NA	NA	NA	NA	NA	NA	NA	NA	NA	NA	NA	NA	NA	NA	NA	NA	NA	NA	NA	NA	NA	NA	NA	NA	NA	NA	NA	NA	NA	NA	NA
CC-DMSO-01-185-3C-MB87a-10dpf-S195	Catron_2018	EPA	NA	10			Control	Control	Control	NA	NA	NA	NA	NA	NA	NA	NA	NA	NA	NA	NA	NA	NA	NA	NA	NA	NA	NA	NA	NA	NA	NA	NA	NA	NA	NA	NA	NA	NA	NA	NA	NA	NA	NA	NA	NA	NA	NA	NA
CC-DMSO-01-144-3D-MB85-10dpf-S150	Catron_2018	EPA	NA	10			Control	Control	Control	NA	NA	NA	NA	NA	NA	NA	NA	NA	NA	NA	NA	NA	NA	NA	NA	NA	NA	NA	NA	NA	NA	NA	NA	NA	NA	NA	NA	NA	NA	NA	NA	NA	NA	NA	NA	NA	NA	NA	NA
CR-86B-9-C-6-S39	Phelps_2017	EPA	NA	6	highly outbred EPA wildtype line	gemma.brine	Control	Control	Control	42	9C	9	C	CC	10	6 dpf	Zymo	NA	NA	NA	NA	NA	NA	NA	NA	NA	NA	NA	NA	NA	NA	NA	NA	NA	NA	NA	NA	NA	NA	NA	NA	NA	NA	NA	NA	NA	NA	NA	NA
lane1-s196-index-CGCATGAGGATC-Z0566	Gaulke_2019	OSU_NASH	M	179	5D	gemma.brine	Control	Control	Control	NA	NA	NA	NA	NA	NA	NA	NA	NA	lane1-s196-index-CGCATGAGGATC-Z0566	NC3-27	59	Unexposed	M	338	27	0	0	0	0	0	0	0	1.717	3	0	59_Unexposed	NA	NA	NA	NA	NA	NA	NA	NA	NA	NA	NA	NA	NA
CC-BPF-4uM-239-6C-MB87b-10dpf-S251	Catron_2018	EPA	NA	10			Exposed	BPF	Toxicant	NA	NA	NA	NA	NA	NA	NA	NA	NA	NA	NA	NA	NA	NA	NA	NA	NA	NA	NA	NA	NA	NA	NA	NA	NA	NA	NA	NA	NA	NA	NA	NA	NA	NA	NA	NA	NA	NA	NA	NA
CC-BPS-25uM-160-7D-MB85-10dpf-S168	Catron_2018	EPA	NA	10			Exposed	BPS	Toxicant	NA	NA	NA	NA	NA	NA	NA	NA	NA	NA	NA	NA	NA	NA	NA	NA	NA	NA	NA	NA	NA	NA	NA	NA	NA	NA	NA	NA	NA	NA	NA	NA	NA	NA	NA	NA	NA	NA	NA	NA
CC-DMSO-01-143-3C-MB85-10dpf-S149	Catron_2018	EPA	NA	10			Control	Control	Control	NA	NA	NA	NA	NA	NA	NA	NA	NA	NA	NA	NA	NA	NA	NA	NA	NA	NA	NA	NA	NA	NA	NA	NA	NA	NA	NA	NA	NA	NA	NA	NA	NA	NA	NA	NA	NA	NA	NA	NA
CC-BPS-25uM-159-7C-MB85-10dpf-S167	Catron_2018	EPA	NA	10			Exposed	BPS	Toxicant	NA	NA	NA	NA	NA	NA	NA	NA	NA	NA	NA	NA	NA	NA	NA	NA	NA	NA	NA	NA	NA	NA	NA	NA	NA	NA	NA	NA	NA	NA	NA	NA	NA	NA	NA	NA	NA	NA	NA	NA
lane1-s190-index-CGATTTCTCAAG-Z0560	Gaulke_2019	OSU_NASH	F	179	5D	gemma.brine	Control	Control	Control	NA	NA	NA	NA	NA	NA	NA	NA	NA	lane1-s190-index-CGATTTCTCAAG-Z0560	NC2-26	59	Unexposed	F	336	27	0	0	0	0	0	0	0	1.707	2	0	59_Unexposed	NA	NA	NA	NA	NA	NA	NA	NA	NA	NA	NA	NA	NA
lane1-s227-index-GAGTGGTAGAGA-Z0596	Gaulke_2019	OSU_NASH	F	206	5D	gemma.brine	Control	Control	Control	NA	NA	NA	NA	NA	NA	NA	NA	NA	lane1-s227-index-GAGTGGTAGAGA-Z0596	NC3-32	86	Unexposed	F	274	25	0	0	0	0	0	0	0	1.754	3	0	86_Unexposed	NA	NA	NA	NA	NA	NA	NA	NA	NA	NA	NA	NA	NA
lane1-s119-index-TGACCGGTCAAT-Z0488	Gaulke_2019	OSU_NASH	F	141	5D	gemma.brine	Exposed	Parasite	Biological	NA	NA	NA	NA	NA	NA	NA	NA	NA	lane1-s119-index-TGACCGGTCAAT-Z0488	PC2-15	21	Exposed	F	225	24	0	0	0	0	0	1	0	1.628	5	1	21_Exposed	NA	NA	NA	NA	NA	NA	NA	NA	NA	NA	NA	NA	NA
CC-BPAF-1uM-205-8C-MB87a-10dpf-S215	Catron_2018	EPA	NA	10			Exposed	BPAF	Toxicant	NA	NA	NA	NA	NA	NA	NA	NA	NA	NA	NA	NA	NA	NA	NA	NA	NA	NA	NA	NA	NA	NA	NA	NA	NA	NA	NA	NA	NA	NA	NA	NA	NA	NA	NA	NA	NA	NA	NA	NA
CC-DMSO-01-35-MB96-10B-6dpf-S37	Weitekamp_2019	EPA	NA	6	highly outbred EPA wildtype line	gemma.brine	Control	Control	Control	NA	NA	NA	NA	NA	NA	NA	NA	NA	NA	NA	NA	NA	NA	NA	NA	NA	NA	NA	NA	NA	NA	NA	NA	NA	NA	NA	MB96	10B	10	B	CC	0.1% DMSO	6	8	Zymo	NA	Control	NA	NA
AC1-DMSO-01-22-MB96-7D-6dpf-S22	Weitekamp_2019	EPA	NA	6	highly outbred EPA wildtype line	gemma.brine	Control	Control	Control	NA	NA	NA	NA	NA	NA	NA	NA	NA	NA	NA	NA	NA	NA	NA	NA	NA	NA	NA	NA	NA	NA	NA	NA	NA	NA	NA	MB96	7D	7	D	AC1:ZF	0.1% DMSO	6	8	Zymo	NA	Control	NA	NA
lane1-s146-index-CAAGTTTACGGC-Z0516	Gaulke_2019	OSU_NASH	F	150	5D	gemma.brine	Exposed	Parasite	Biological	NA	NA	NA	NA	NA	NA	NA	NA	NA	lane1-s146-index-CAAGTTTACGGC-Z0516	PC2-17	30	Exposed	F	293	27	12	0	12	0	5	3	3	1.489	5	6	30_Exposed	NA	NA	NA	NA	NA	NA	NA	NA	NA	NA	NA	NA	NA
lane1-s135-index-CCTAATGGAACC-Z0505	Gaulke_2019	OSU_NASH	F	150	5D	gemma.brine	Control	Control	Control	NA	NA	NA	NA	NA	NA	NA	NA	NA	lane1-s135-index-CCTAATGGAACC-Z0505	NC3-16	30	Unexposed	F	361	27	0	0	0	0	0	0	0	1.834	3	0	30_Unexposed	NA	NA	NA	NA	NA	NA	NA	NA	NA	NA	NA	NA	NA
lane1-s242-index-GGAAACCACCAC-Z0611	Gaulke_2019	OSU_NASH	M	206	5D	gemma.brine	Exposed	Parasite	Biological	NA	NA	NA	NA	NA	NA	NA	NA	NA	lane1-s242-index-GGAAACCACCAC-Z0611	PC3-33	86	Exposed	M	110	20.5	0	0	0	0	0	1	0	1.277	6	1	86_Exposed	NA	NA	NA	NA	NA	NA	NA	NA	NA	NA	NA	NA	NA
CC-DMSO-01-17-3A-MB80-10dpf-S15	Catron_2018	EPA	NA	10			Control	Control	Control	NA	NA	NA	NA	NA	NA	NA	NA	NA	NA	NA	NA	NA	NA	NA	NA	NA	NA	NA	NA	NA	NA	NA	NA	NA	NA	NA	NA	NA	NA	NA	NA	NA	NA	NA	NA	NA	NA	NA	NA
lane1-s095-index-ACACTAGATCCG-Z0465	Gaulke_2019	OSU_NASH	M	141	5D	gemma.brine	Control	Control	Control	NA	NA	NA	NA	NA	NA	NA	NA	NA	lane1-s095-index-ACACTAGATCCG-Z0465	NC1-12	21	Unexposed	M	307	26	0	0	0	0	0	0	0	1.747	1	0	21_Unexposed	NA	NA	NA	NA	NA	NA	NA	NA	NA	NA	NA	NA	NA
lane1-s093-index-ACGATGCGACCA-Z0463	Gaulke_2019	OSU_NASH	F	130	5D	gemma.brine	Exposed	Parasite	Biological	NA	NA	NA	NA	NA	NA	NA	NA	NA	lane1-s093-index-ACGATGCGACCA-Z0463	PC3-10	10	Exposed	F	314	25.5	4	0	4	0	1	0	0	1.894	6	0	10_Exposed	NA	NA	NA	NA	NA	NA	NA	NA	NA	NA	NA	NA	NA
SRR6973995	Pindling_2018	BARD_COLLEGE	NA	10	Et20	rotifers.paramecia.RotiFeast	Exposed	Streptomycin	Antibiotic	NA	NA	NA	NA	NA	NA	NA	NA	NA	NA	NA	NA	NA	NA	NA	NA	NA	NA	NA	NA	NA	NA	NA	NA	NA	NA	NA	NA	NA	NA	NA	NA	NA	NA	NA	NA	NA	NA	AMPLICON	500
lane1-s230-index-GCACGACAACAC-Z0599	Gaulke_2019	OSU_NASH	F	206	5D	gemma.brine	Control	Control	Control	NA	NA	NA	NA	NA	NA	NA	NA	NA	lane1-s230-index-GCACGACAACAC-Z0599	NC3-35	86	Unexposed	F	402	27.5	0	0	0	0	0	0	0	1.933	3	0	86_Unexposed	NA	NA	NA	NA	NA	NA	NA	NA	NA	NA	NA	NA	NA
lane1-s029-index-ATCCCGAATTTG-Z0400	Gaulke_2019	OSU_NASH	NA	120	5D	gemma.brine	Exposed	Parasite	Biological	NA	NA	NA	NA	NA	NA	NA	NA	NA	lane1-s029-index-ATCCCGAATTTG-Z0400	pPC3-2	0	Exposed	NA	NA	NA	NA	NA	NA	NA	NA	NA	NA	NA	6	NA	0_Exposed	NA	NA	NA	NA	NA	NA	NA	NA	NA	NA	NA	NA	NA
CC-DMSO-01-141-3A-MB85-10dpf-S147	Catron_2018	EPA	NA	10			Control	Control	Control	NA	NA	NA	NA	NA	NA	NA	NA	NA	NA	NA	NA	NA	NA	NA	NA	NA	NA	NA	NA	NA	NA	NA	NA	NA	NA	NA	NA	NA	NA	NA	NA	NA	NA	NA	NA	NA	NA	NA	NA
SRR5176368	Stagaman_2017	UO	NA	75	Tübingen_Rag1-/-	brine.shrimp	Control	Control	Control	NA	NA	NA	NA	NA	NA	NA	NA	NA	NA	NA	NA	NA	NA	NA	NA	NA	NA	NA	NA	NA	NA	NA	NA	NA	NA	NA	NA	NA	NA	NA	NA	NA	NA	NA	NA	NA	NA	NA	NA
lane1-s239-index-CTTCGGCAGAAT-Z0608	Gaulke_2019	OSU_NASH	F	206	5D	gemma.brine	Exposed	Parasite	Biological	NA	NA	NA	NA	NA	NA	NA	NA	NA	lane1-s239-index-CTTCGGCAGAAT-Z0608	PC2-35	86	Exposed	F	232	26.5	1	0	1	0	3	2	2	1.247	5	4	86_Exposed	NA	NA	NA	NA	NA	NA	NA	NA	NA	NA	NA	NA	NA
SRR5176366	Stagaman_2017	UO	NA	75	Tübingen_Rag1+/+	brine.shrimp	Control	Control	Control	NA	NA	NA	NA	NA	NA	NA	NA	NA	NA	NA	NA	NA	NA	NA	NA	NA	NA	NA	NA	NA	NA	NA	NA	NA	NA	NA	NA	NA	NA	NA	NA	NA	NA	NA	NA	NA	NA	NA	NA
CC-TCS-03uM-42-MB96-12A-6dpf-S44	Weitekamp_2019	EPA	NA	6	highly outbred EPA wildtype line	gemma.brine	Exposed	Triclosan	Antibiotic	NA	NA	NA	NA	NA	NA	NA	NA	NA	NA	NA	NA	NA	NA	NA	NA	NA	NA	NA	NA	NA	NA	NA	NA	NA	NA	NA	MB96	12A	12	A	CC	0.3 uM TCS	6	8	Zymo	NA	High	NA	NA
SRR5176362	Stagaman_2017	UO	NA	75	Tübingen_Rag1+/+	brine.shrimp	Control	Control	Control	NA	NA	NA	NA	NA	NA	NA	NA	NA	NA	NA	NA	NA	NA	NA	NA	NA	NA	NA	NA	NA	NA	NA	NA	NA	NA	NA	NA	NA	NA	NA	NA	NA	NA	NA	NA	NA	NA	NA	NA
lane1-s181-index-TTACGAGACGGC-Z0551	Gaulke_2019	OSU_NASH	F	163	5D	gemma.brine	Exposed	Parasite	Biological	NA	NA	NA	NA	NA	NA	NA	NA	NA	lane1-s181-index-TTACGAGACGGC-Z0551	PC3-22	43	Exposed	F	221	25.5	1	0	1	0	2	1	2	1.333	6	3	43_Exposed	NA	NA	NA	NA	NA	NA	NA	NA	NA	NA	NA	NA	NA
CC-BPA-2uM-25-5A-MB80-10dpf-S23	Catron_2018	EPA	NA	10			Exposed	BPA	Toxicant	NA	NA	NA	NA	NA	NA	NA	NA	NA	NA	NA	NA	NA	NA	NA	NA	NA	NA	NA	NA	NA	NA	NA	NA	NA	NA	NA	NA	NA	NA	NA	NA	NA	NA	NA	NA	NA	NA	NA	NA
CC-DMSO-01-37-MB96-10D-6dpf-S39	Weitekamp_2019	EPA	NA	6	highly outbred EPA wildtype line	gemma.brine	Control	Control	Control	NA	NA	NA	NA	NA	NA	NA	NA	NA	NA	NA	NA	NA	NA	NA	NA	NA	NA	NA	NA	NA	NA	NA	NA	NA	NA	NA	MB96	10D	10	D	CC	0.1% DMSO	6	8	Zymo	NA	Control	NA	NA
CC-TCS-016uM-86-MB96-11D-10dpf-S90	Weitekamp_2019	EPA	NA	10	highly outbred EPA wildtype line	gemma.brine	Exposed	Triclosan	Antibiotic	NA	NA	NA	NA	NA	NA	NA	NA	NA	NA	NA	NA	NA	NA	NA	NA	NA	NA	NA	NA	NA	NA	NA	NA	NA	NA	NA	MB96	11D	11	D	CC	0.16 uM TCS	10	8	Zymo	NA	Low	NA	NA
lane1-s049-index-TAGGAACTGGCC-Z0419	Gaulke_2019	OSU_NASH	F	127	5D	gemma.brine	Exposed	Parasite	Biological	NA	NA	NA	NA	NA	NA	NA	NA	NA	lane1-s049-index-TAGGAACTGGCC-Z0419	PC1-1	7	Exposed	F	168	22.5	6	0	6	0	7	1	0	1.475	4	1	7_Exposed	NA	NA	NA	NA	NA	NA	NA	NA	NA	NA	NA	NA	NA
SRR4451699	Ma_2018	CHINA_CAS	F	132	AB	Artemia	Exposed	SilverNanoparticles	Toxicants	NA	NA	NA	NA	NA	NA	NA	NA	NA	NA	NA	NA	NA	NA	NA	NA	NA	NA	NA	NA	NA	NA	NA	NA	NA	NA	NA	NA	NA	NA	NA	NA	NA	NA	NA	NA	NA	NA	NA	NA
lane1-s092-index-AGCCGGCACATA-Z0462	Gaulke_2019	OSU_NASH	F	130	5D	gemma.brine	Exposed	Parasite	Biological	NA	NA	NA	NA	NA	NA	NA	NA	NA	lane1-s092-index-AGCCGGCACATA-Z0462	PC3-9	10	Exposed	F	345	25	2	0	2	0	2	1	0	2.208	6	1	10_Exposed	NA	NA	NA	NA	NA	NA	NA	NA	NA	NA	NA	NA	NA
SRR4451694	Ma_2018	CHINA_CAS	M	132	AB	Artemia	Exposed	SilverNanoparticles	Toxicants	NA	NA	NA	NA	NA	NA	NA	NA	NA	NA	NA	NA	NA	NA	NA	NA	NA	NA	NA	NA	NA	NA	NA	NA	NA	NA	NA	NA	NA	NA	NA	NA	NA	NA	NA	NA	NA	NA	NA	NA
SRR4451695	Ma_2018	CHINA_CAS	M	132	AB	Artemia	Exposed	SilverNanoparticles	Toxicants	NA	NA	NA	NA	NA	NA	NA	NA	NA	NA	NA	NA	NA	NA	NA	NA	NA	NA	NA	NA	NA	NA	NA	NA	NA	NA	NA	NA	NA	NA	NA	NA	NA	NA	NA	NA	NA	NA	NA	NA
SRR4451696	Ma_2018	CHINA_CAS	M	132	AB	Artemia	Exposed	SilverNanoparticles	Toxicants	NA	NA	NA	NA	NA	NA	NA	NA	NA	NA	NA	NA	NA	NA	NA	NA	NA	NA	NA	NA	NA	NA	NA	NA	NA	NA	NA	NA	NA	NA	NA	NA	NA	NA	NA	NA	NA	NA	NA	NA
SRR4451697	Ma_2018	CHINA_CAS	M	132	AB	Artemia	Exposed	SilverNanoparticles	Toxicants	NA	NA	NA	NA	NA	NA	NA	NA	NA	NA	NA	NA	NA	NA	NA	NA	NA	NA	NA	NA	NA	NA	NA	NA	NA	NA	NA	NA	NA	NA	NA	NA	NA	NA	NA	NA	NA	NA	NA	NA
SRR4451690	Ma_2018	CHINA_CAS	M	132	AB	Artemia	Exposed	SilverNanoparticles	Toxicants	NA	NA	NA	NA	NA	NA	NA	NA	NA	NA	NA	NA	NA	NA	NA	NA	NA	NA	NA	NA	NA	NA	NA	NA	NA	NA	NA	NA	NA	NA	NA	NA	NA	NA	NA	NA	NA	NA	NA	NA
SRR4451691	Ma_2018	CHINA_CAS	M	132	AB	Artemia	Exposed	SilverNanoparticles	Toxicants	NA	NA	NA	NA	NA	NA	NA	NA	NA	NA	NA	NA	NA	NA	NA	NA	NA	NA	NA	NA	NA	NA	NA	NA	NA	NA	NA	NA	NA	NA	NA	NA	NA	NA	NA	NA	NA	NA	NA	NA
SRR4451692	Ma_2018	CHINA_CAS	M	132	AB	Artemia	Exposed	SilverNanoparticles	Toxicants	NA	NA	NA	NA	NA	NA	NA	NA	NA	NA	NA	NA	NA	NA	NA	NA	NA	NA	NA	NA	NA	NA	NA	NA	NA	NA	NA	NA	NA	NA	NA	NA	NA	NA	NA	NA	NA	NA	NA	NA
lane1-s122-index-GTCGTCCTAAAT-Z0492	Gaulke_2019	OSU_NASH	F	141	5D	gemma.brine	Exposed	Parasite	Biological	NA	NA	NA	NA	NA	NA	NA	NA	NA	lane1-s122-index-GTCGTCCTAAAT-Z0492	PC3-13	21	Exposed	F	288	26	2	0	2	0	1	1	1	1.639	6	2	21_Exposed	NA	NA	NA	NA	NA	NA	NA	NA	NA	NA	NA	NA	NA
CR-84B-9-A-6-S37	Phelps_2017	EPA	NA	6	highly outbred EPA wildtype line	gemma.brine	Control	Control	Control	42	9A	9	A	CC	10	6 dpf	Zymo	NA	NA	NA	NA	NA	NA	NA	NA	NA	NA	NA	NA	NA	NA	NA	NA	NA	NA	NA	NA	NA	NA	NA	NA	NA	NA	NA	NA	NA	NA	NA	NA
CC-DMSO-01-57-3A-MB84a-10dpf-S57	Catron_2018	EPA	NA	10			Control	Control	Control	NA	NA	NA	NA	NA	NA	NA	NA	NA	NA	NA	NA	NA	NA	NA	NA	NA	NA	NA	NA	NA	NA	NA	NA	NA	NA	NA	NA	NA	NA	NA	NA	NA	NA	NA	NA	NA	NA	NA	NA
lane1-s170-index-TCCAGGCTTAAT-Z0540	Gaulke_2019	OSU_NASH	F	163	5D	gemma.brine	Exposed	Parasite	Biological	NA	NA	NA	NA	NA	NA	NA	NA	NA	lane1-s170-index-TCCAGGCTTAAT-Z0540	PC1-21	43	Exposed	F	329	27	3	1	2	0	0	1	1	1.671	4	2	43_Exposed	NA	NA	NA	NA	NA	NA	NA	NA	NA	NA	NA	NA	NA
lane1-s182-index-CGAGATACCCAG-Z0552	Gaulke_2019	OSU_NASH	M	163	5D	gemma.brine	Exposed	Parasite	Biological	NA	NA	NA	NA	NA	NA	NA	NA	NA	lane1-s182-index-CGAGATACCCAG-Z0552	PC3-23	43	Exposed	M	274	26	1	0	1	0	1	1	1	1.559	6	2	43_Exposed	NA	NA	NA	NA	NA	NA	NA	NA	NA	NA	NA	NA	NA
SRR4451698	Ma_2018	CHINA_CAS	F	132	AB	Artemia	Exposed	SilverNanoparticles	Toxicants	NA	NA	NA	NA	NA	NA	NA	NA	NA	NA	NA	NA	NA	NA	NA	NA	NA	NA	NA	NA	NA	NA	NA	NA	NA	NA	NA	NA	NA	NA	NA	NA	NA	NA	NA	NA	NA	NA	NA	NA
lane1-s084-index-AACCGCGGTCAA-Z0454	Gaulke_2019	OSU_NASH	F	130	5D	gemma.brine	Exposed	Parasite	Biological	NA	NA	NA	NA	NA	NA	NA	NA	NA	lane1-s084-index-AACCGCGGTCAA-Z0454	PC2-6	10	Exposed	F	302	26.5	25	0	25	0	13	1	1	1.623	5	2	10_Exposed	NA	NA	NA	NA	NA	NA	NA	NA	NA	NA	NA	NA	NA
CC-BPAF-018uM-188-4B-MB87a-10dpf-S198	Catron_2018	EPA	NA	10			Exposed	BPAF	Toxicant	NA	NA	NA	NA	NA	NA	NA	NA	NA	NA	NA	NA	NA	NA	NA	NA	NA	NA	NA	NA	NA	NA	NA	NA	NA	NA	NA	NA	NA	NA	NA	NA	NA	NA	NA	NA	NA	NA	NA	NA
lane1-s019-index-CAGGCGTATTGG-Z0390	Gaulke_2019	OSU_NASH	NA	120	5D	gemma.brine	Exposed	Parasite	Biological	NA	NA	NA	NA	NA	NA	NA	NA	NA	lane1-s019-index-CAGGCGTATTGG-Z0390	pPC1-2	0	Exposed	NA	NA	NA	NA	NA	NA	NA	NA	NA	NA	NA	4	NA	0_Exposed	NA	NA	NA	NA	NA	NA	NA	NA	NA	NA	NA	NA	NA
[truncated: 220 more rows]
[truncated: 206 more columns]

[truncated: 3 more sheets: ST1E - core node stats, ST1F - node prevalences, ST1G - glm coefficients]
